# Supplementary material for: Predicting host range expansion in parasitic mites using a global mammalian-acarine dataset
Source: Nat Commun. 2024 Jun 26;15:5431. doi: 10.1038/s41467-024-49515-3 (PMC11208579; doi:10.1038/s41467-024-49515-3)
Supplement: Supplementary file 4 — Supplementary Data 1 [file 41467_2024_49515_MOESM4_ESM.xlsx]

## Sheet: Supplementary_Data1_Preferred_M
MiteSpeciesAnalysis	model.pred.p
Cheyletiella yasguri Smiley, 1965	0.995753
Psorergates arvalis Lukoschus, Fain et Beaujean, 1967	0.863266
Psorergates auricola Lukoschus, Fain et Beaujean, 1967	0.724757
Psorergates pitymydis Lukoschus, Fain et Beaujean, 1967	0.724757
Psorergates dissimilis Fain, Lukoschus et Hallmann, 1966	0.933607
Psorergates callipidis Lukoschus, Fain et Beaujean, 1967	0.845745
Demodex lacrimalis Lukoschus et Jongman, 1974	0.849969
Demodex apodemi Hirst, 1918	0.849969
Demodex longior Hirst, 1918	0.849969
Demodex rosus Bukva, Vitovec et Vlcek, 1985	0.77325
Demodex glareoli Hirst, 1919	0.935608
Demodex buccalis Bukva, Vitovec et Vlcek, 1985	0.935608
Demodex gapperi Nutting, Emejuaiwe et Tisdel, 1971	0.898453
Demodex cuniculi Pfeiffer, 1903	0.929152
Demodex canis Leydig, 1859	0.991421
Demodex injai Desch et Hillier, 2003	0.991421
Demodex auricularis Izdebska, Rolbiecki et Fryderyk, 2014	0.849969
Demodex corniculatus Izdebska, 2012	0.77325
Demodex microti Izdebska et Rolbiecki, 2013	0.867086
Demodex mollis Izdebska, Rolbiecki, Fryderyk et Mierzynski, 2017	0.77325
Demodex cornei Izdebska et Rolbiecki, 2018	0.991421
Ophthalmodex apodemi Bukva, Nutting et Desch, 1992	0.849969
Protomyobia oregonensis Lukoschus, Giesen, Whitaker et Cudmore, 1988	0.817837
Binuncus epomopsi Uchikawa, 1986	0.940002
Calcarmyobia biloba Uchikawa, 1985	0.813042
Calcarmyobia isosetae Uchikawa, 1985	0.778801
Eudusbabekia carolliae Dusbabek et Lukoschus, 1975	0.76384
Eudusbabekia arganoi (Vomero, 1972)	0.979292
Ewingana digitata Fain, 1972	0.722413
Ewingana crinita Dusbabek et Lukoschus, 1971	0.84976
Neomyobia orientalis Fain, 1973	0.851709
Neomyobia birmana Fain, 1973	0.851709
Radfordia hornerae (Domrow, 1963)	0.968798
Radfordia jalorensis Fain, Lukoschus et Nadchatram, 1980	0.99197
Radfordia australiana Fain et Lukoschus, 1979	0.942027
Radfordia mironovi Bochkov, 1997	0.914212
Epimyodex microti Fain, Lukoschus et Rosmalen, 1982	0.867086
Notoedres ovatus Dusbabek, 1980	0.865157
Notoedres yunkeri Fain, 1962	0.932231
Notoedres eptesicus Fain et Lukoschus, 1971	0.702125
Notoedres helicothrix Fain et Lukoschus, 1975	0.706266
Notoedres anisothrix (Fain et Lukoschus, 1975)	0.932231
Didelphoecius colombianus Fain, 1970	0.832297
Listrophoroides exilis Fain et Hyland, 1980	0.756689
Listrophoroides kinabaluensis Fain, 1976	0.807584
Listrophoroides obliquelineatus Fain, 1975	0.978761
Alabidocarpus yandinae Domrow et Moorhouse, 1975	0.784877
Labidocarpellus nyctimene Fain, 1976	0.93601
Labidocarpellus peropteryx (Fain, 1972)	0.790254
Labidocarpellus guyanensis (Fain, 1973)	0.790254
Labidocarpus minor Trouessart, 1897	0.781611
Labidocarpus hongkongensis Fain, 1982	0.883342
Lawrenceocarpus terramaris Guerrero, 1995	0.845482
Parakosa mops (Fain, 1970)	0.816945
Paralabidocarpus stenodermi Cruz, Tamsitt et Valdivieso, 1974	0.80368
Paralabidocarpus carolliae Fain, 1970	0.845482
Paralabidocarpus furipterus Fain, 1976	0.759882
Paralabidocarpus brewsterae Fain, 1976	0.759882
Paralawrenceocarpus dossuarius (McDaniel, 1972)	0.905379
Trilabidocarpus kasaii Fain, 1970	0.832276
Eulabidocarpus compressus (Ewans, 1911)	0.756995
Afrolistrophorus mediolineatus Fain, 1976	0.756689
Geomylichus dipodomius (Radford, 1953)	0.738739
Geomylichus sylvilagus Fain, 1973	0.716485
Lynxacarus morlani Radford, 1951	0.932544
Prolistrophorus sparsilineatus Fain, 1970	0.820334
Prolistrophorus parabidentatus Bochkov, Lareschi et Barreto, 2014	0.941981
Sciurochirus tupaiae Fain, 1972	0.701262
Myocoptes pitymys Fain et Bochkov, 2004	0.823079
Myocoptes nesokia Bochkov et OConnor, 2017	0.97775
Trichoecius pitymydis Portus et Gallego, 1986	0.958146
Trichoecius gettingeri Fain, Lukoschus, Cudmore et Whitaker, 1984	0.743893
Trichoecius apodemi Fain, Munting et Lukoschus, 1969	0.979452
Trichoecius blaszaki Labrzycka et Dabert, 2008	0.966321
Trichoecius angolensis Fain, 1972	0.790104
Opsonyssus pteropodi Bochkov et OConnor, 2008	0.948229
Yunkeracarus ascanicus Zabludovskaya, 1989	0.916338
Yunkeracarus alticola Zabludovskaya, 2008	0.920695
Caparinia algirus Fain et Portus, 1979	0.706019
Trouessalges pecari Fonseca, 1954	0.835224
Psoralges libertus Trouessart, 1896	0.722962
Lemuralges propithecus Bochkov, Klompen, Junge at Williams, 2015	0.734312
Saimirioptes hershkovitzi OConnor, 1987	0.715628
Chirorhynchobia urodermae Fain, 1968	0.938096
Chirorhynchobia glossophaga Bochkov, Klompen et OConnor, 2008	0.880109
Pneumocoptes tiollaisi Doby, 1963	0.991026
