# Supplementary material for: Predicting host range expansion in parasitic mites using a global mammalian-acarine dataset
Source: Nat Commun. 2024 Jun 26;15:5431. doi: 10.1038/s41467-024-49515-3 (PMC11208579; doi:10.1038/s41467-024-49515-3)
Supplement: Supplementary file 5 — Supplementary Data 2 [file 41467_2024_49515_MOESM5_ESM.xlsx]

## Sheet: Supplementary_Data2_PU_Model_Fo
MiteSpeciesAnalysis	model.pred.p
Hylopecheyla malayi Fain et Nadchatram, 1980	0.872388
Cheyletiella romerolagi (Fain, 1972)	0.907391
Cheyletiella yasguri Smiley, 1965	0.935298
Criokeron thailandicus Fain et Lukoschus, 1985	0.872388
Psorergatoides artibei Lukoschus, Rosmalen et Fain, 1973	0.810566
Psorergatoides guyanensis Lukoschus, Louppen et Fauran, 1979	0.727739
Psorergatoides glossophagae Lukoschus, Rosmalen et Fain, 1973	0.707424
Psorergatoides lonchorhinae Fain, 1959	0.735956
Demodex melanopteri Lukoschus, Jongman et Nutting, 1972	0.913472
Demodex desmodi Desch, 1994	0.828014
Demodex phyllostomatis Leydig, 1859	0.92385
Demodex molossi Desch, Nutting et Lukoschus, 1972	0.982939
Demodex longissimus Desch, Nutting et Lukoschus, 1972	0.977937
Demodex carolliae Desch, Lebel, Nutting et Lukoschus, 1971	0.977937
Demodex cuniculi Pfeiffer, 1903	0.927212
Demodex canis Leydig, 1859	0.931716
Demodex injai Desch et Hillier, 2003	0.931716
Demodex marsupiali Nutting, Lukoschus et Desch, 1980	0.932087
Demodex bantengi Firda, Nutting et Sweatman, 1987	0.894299
Demodex cyonis Morita, Ohmi, Kiwaki, Ike et Nagata, 2018	0.893759
Demodex cornei Izdebska et Rolbiecki, 2018	0.931716
Ophthalmodex artibei Lukoschus et Nutting, 1979	0.954924
Ophthalmodex carolliae Lukoschus, Woeltjes, Desch et Nutting, 1980	0.977937
Ophthalmodex molossi Lukoschus, Woeltjes, Desch et Nutting, 1980	0.982939
Pterodex carolliae Lukoschus, Woeltjes, Desch et Nutting, 1980	0.977937
Archemyobia dimidiata Fain, 1973	0.826002
Amorphacarus parvus Jameson, 1970	0.893739
Eadiea silvatica Uchikawa, 1972	0.893195
Eutalpacarus himizu Jameson, 1963	0.926885
Eutalpacarus inflatus Jameson, 1963	0.893195
Protomyobia caecutiens Bochkov, 1994	0.751904
Protomyobia jamesoni Bochkov, 1994	0.751904
Protomyobia oregonensis Lukoschus, Giesen, Whitaker et Cudmore, 1988	0.944882
Protomyobia nodosa Jameson, 1970	0.893739
Acanthophthirius luzonensis septentrionalis Uchikawa, 1979	0.782659
Acanthophthirius bechsteinialis Fain, 1978	0.871418
Binuncus epomopsi Uchikawa, 1986	0.994473
Binuncus haplonycteris Uchikawa, 1986	0.938397
Calcarmyobia biloba Uchikawa, 1985	0.925549
Calcarmyobia isosetae Uchikawa, 1985	0.927438
Eudusbabekia cernyi (Dusbabek, 1967)	0.803266
Eudusbabekia arganoi (Vomero, 1972)	0.829859
Ewingana digitata Fain, 1972	0.925097
Ewingana crinita Dusbabek et Lukoschus, 1971	0.795325
Metabinuncus lankadivae Fain, 1978	0.914953
Neomyobia aberrans Uchikawa, 1978	0.908438
Neomyobia tulsi Hiregaudar et Bal, 1956	0.911492
Neomyobia orientalis Fain, 1973	0.980432
Neomyobia birmana Fain, 1973	0.980432
Myobia nodae Matuzaki, 1965	0.880823
Radfordia hornerae (Domrow, 1963)	0.990058
Radfordia jalorensis Fain, Lukoschus et Nadchatram, 1980	0.994555
Radfordia australiana Fain et Lukoschus, 1979	0.988373
Radfordia mironovi Bochkov, 1997	0.985515
Radfordia pahangensis Fain, Lukoschus et Nadchatram, 1980	0.77902
Radfordia selangorensis Fain, Lukoschus et Nadchatram, 1980	0.950093
Speleomyotis bastini didelphis (Fain et Aitken, 1969)	0.932087
Speleochir phyllostomi (Clark, 1967)	0.92385
Speleochir barbulata Fain et Aitken, 1970	0.937201
Speleochiroides carollia (Fain et Lukoschus, 1971)	0.977937
Teinocoptes vandeuseni Mitchell et Fain, 1963	0.930589
Teinocoptes rousetti Fain, 1959	0.777175
Teinocoptes strandtmanni Mitchell et Fain, 1963	0.959972
Teinocoptes katherinae Mitchell et Fain, 1963	0.93238
Teinocoptes wilsoni Mitchell et Fain, 1963	0.959972
Teinocoptes philippinensis Klompen, 1992	0.973376
Teinocoptes johnsoni Fain, 1963	0.952887
Teinocoptes haymani Fain, 1963	0.966574
Teinocoptes ituriensis Fain, 1967	0.895439
Chirobia thoopterus Klompen, 1992	0.952887
Chirobia haplonycteris Klompen, 1992	0.98578
Chirobia jagori Klompen, 1992	0.955618
Chirobia rousettus Klompen, 1992	0.930589
Tychosarcoptes ptenochirus Klompen, 1992	0.955618
Tychosarcoptes amphipterinon Klompen, Lukoschus, Fain et Nadchatram, 1984	0.966829
Chirnyssoides parvisuctus Fain et Lukoschus, 1975	0.973043
Notoedres ovatus Dusbabek, 1980	0.871938
Notoedres yunkeri Fain, 1962	0.994405
Notoedres eptesicus Fain et Lukoschus, 1971	0.96279
Notoedres helicothrix Fain et Lukoschus, 1975	0.971171
Notoedres anisothrix (Fain et Lukoschus, 1975)	0.994405
Listrocarpus costaricensis Troyo, Solano et Calderon-Alvares, 2004	0.788371
Dasyurochirus radovskyi Fain, 1975	0.987717
Dasyurochirus tapoatafa Fain et Lukoschus, 1981	0.842227
Scolonoticus brevis Fain, 1971	0.972307
Didelphoecius paranensis Fain, 1970	0.983431
Didelphoecius colombianus Fain, 1970	0.99834
Didelphoecius guyanensis Fain, 1970	0.987768
Didelphoecius inversus Fain, 1976	0.994625
Didelphoecius venezuelensis Fain, 1979	0.987768
Caenolestolichus lukoschusi Fain et Bochkov, 2003	0.758094
Murichirus leopoldi Fain, 1974	0.960852
Murichirus scorteus Fain, 1974	0.960852
Murichirus longior Fain, 1974	0.960852
Murichirus simplex Fain, 1977	0.968803
Murichirus maximus Fain, 1976	0.978401
Murichirus pseudohydromys Fain, 1971	0.881967
Listrophoroides hongkongensis Fain, 1974	0.814141
Listrophoroides exilis Fain et Hyland, 1980	0.993819
Listrophoroides kinabaluensis Fain, 1976	0.997779
Listrophoroides inas Bochkov et OConnor, 2005	0.977087
Listrophoroides maculatissimus Fain, 1979	0.972609
Listrophoroides biexcavatus Fain, 1979	0.972609
Listrophoroides cocoensis Fain, 1976	0.972609
Listrophoroides birmanicus Fain, 1976	0.946769
Listrophoroides bellulus Bochkov et OConnor, 2005	0.946769
Listrophoroides cambodiensis Bochkov et OConnor, 2005	0.946769
Listrophoroides khmeri Bochkov et OConnor, 2005	0.946769
Listrophoroides maxomys Bochkov et OConnor, 2005	0.946769
Listrophoroides megaphallus Bochkov et OConnor, 2005	0.946769
Listrophoroides helenae Bochkov et Mironov, 2001	0.946769
Listrophoroides parafemoratus Bochkov et OConnor, 2005	0.946769
Listrophoroides musseri Bochkov et OConnor, 2005	0.946769
Listrophoroides pseudorajah Bochkov et OConnor, 2005	0.946769
Listrophoroides gorogae Bochkov et OConnor, 2005	0.946769
Listrophoroides surifer Bochkov et OConnor, 2005	0.946769
Listrophoroides pseudoancophallus Bochkov et Oconnor, 2005	0.946769
Listrophoroides obliquelineatus Fain, 1975	0.992646
Listrophoroides melomys Bochkov et Fain, 2003	0.837398
Listrophoroides lenothrix Bochkov, OConnor et Gorog, 2005	0.943158
Listrophoroides pseudolativentris Bochkov, OConnor et Gorog, 2005	0.943158
Listrophoroides hylomyscus Fain, 1970	0.779759
Listrophoroides malacomys Fain, 1970	0.714921
Listrophoroides notatus Fain, 1970	0.714921
Listrophoroides myomyscus Fain et Bochkov, 2003	0.731209
Listrophoroides nesogale Fain, 1970	0.720405
Listrophoroides tarsatus Fain, 1976	0.859398
Listrophoroides furtivus Fain, 1976	0.859398
Listrophoroides curtus Fain et Lukoschus, 1976	0.825451
Centetesia tessellata Lawrence, 1955	0.993246
Tenrecobia tenrec Fain, 1970	0.9005
Alabidocarpus lankadivae Fain, 1976	0.818298
Labidocarpellus nyctimene Fain, 1976	0.948271
Labidocarpus minor Trouessart, 1897	0.838081
Labidocarpus hongkongensis Fain, 1982	0.921886
Parakosa mops (Fain, 1970)	0.783322
Paralabidocarpus stenodermi Cruz, Tamsitt et Valdivieso, 1974	0.949855
Paralawrenceocarpus dossuarius (McDaniel, 1972)	0.801688
Trilabidocarpus kasaii Fain, 1970	0.771106
Eulabidocarpus compressus (Ewans, 1911)	0.920712
Lutrilichus linsang Fain, 1970	0.840386
Lutrilichus nivalis Beron, 1973	0.830078
Lutrilichus canadensis Fain, Lukoschus et Clulow, 1974	0.821785
Afrolistrophorus rhizomys (Fain, 1970)	0.74305
Afrolistrophorus longior Fain, Hart et Rahm, 1986	0.769159
Afrolistrophorus punctatus Fain et Lukoschus, 1983	0.908966
Afrolistrophorus sumatrensis Fain, 1980	0.808994
Afrolistrophorus mediolineatus Fain, 1976	0.993819
Asiochirus suncus (Radford, 1940)	0.845547
Echinosorella echinosorex (Fain et Lukoschus, 1978)	0.854472
Geomylichus dipodomius (Radford, 1953)	0.859117
Hemigalichus baramensis Fain, 1970	0.753107
Lynxacarus morlani Radford, 1951	0.905706
Prolistrophorus sparsilineatus Fain, 1970	0.981905
Prolistrophorus parabidentatus Bochkov, Lareschi et Barreto, 2014	0.996429
Prolistrophorus scotinomys Fain et Lukoschus, 1982	0.895257
Sciurochirus tupaiae Fain, 1972	0.982096
Myocoptes pitymys Fain et Bochkov, 2004	0.968777
Myocoptes lophuromys Bochkov, OConnor et Skoracki, 2017	0.769159
Myocoptes nesokia Bochkov et OConnor, 2017	0.941443
Gliricoptes glirinus (Canestrini, 1895)	0.782701
Gliricoptes muscardinus Kok, Lukoschus et Fain, 1971	0.952063
Trichoecius pitymydis Portus et Gallego, 1986	0.999015
Trichoecius apodemi Fain, Munting et Lukoschus, 1969	0.999448
Trichoecius blaszaki Labrzycka et Dabert, 2008	0.998928
Trichoecius malacomys Fain, 1970	0.714921
Trichoecius angolensis Fain, 1972	0.983873
Gastronyssus philippinensis Bochkov et OConnor, 2008	0.973376
Rodhainyssus emballonurae Fain, 1967	0.969336
Rodhainyssus saccopteryx Bochkov et OConnor, 2008	0.979407
Opsonyssus brutsaerti indica Fain, 1959	0.83178
Opsonyssus pteropodi Bochkov et OConnor, 2008	0.98634
Yunkeracarus ascanicus Zabludovskaya, 1989	0.92938
Yunkeracarus alticola Zabludovskaya, 2008	0.933156
Saimirioptes hershkovitzi OConnor, 1987	0.894569
Pneumocoptes tiollaisi Doby, 1963	0.897438
Listropsoralges monodelphis Fain, 1965	0.944531
Listropsoralges vossi Bochkov, OConnor et Grootaert, 2013	0.893788
