# Supplementary material for: Predicting host range expansion in parasitic mites using a global mammalian-acarine dataset
Source: Nat Commun. 2024 Jun 26;15:5431. doi: 10.1038/s41467-024-49515-3 (PMC11208579; doi:10.1038/s41467-024-49515-3)
Supplement: Supplementary file 7 — Supplementary Data 4 [file 41467_2024_49515_MOESM7_ESM.xlsx]

## Sheet: Supplementary_Data4_Mammal.para
MiteSpeciesAnalysis	MiteFamily	MiteParvorder	hostRangeText	hostRange1	totalPubs	ImmuneResponse	Chelicerae	Parasitism	BioRegCoding3	BioRegCoding1	BioRegCoding2	conCatBiogeoRegionUnique	Cosmopolitan	MiteDispersalStage	PrecopulatorGuarding	predictedMitesShare	n_CPH_max	n_PSH5_max	n_PSH5_10_max	n_PSH10_30_max	n_PSH30_50_max	n_PSH10_max	n_PSH30_max	n_PSH50_max	MPD	MNTD	PD	NTI	avg_HostGeoRange_km2	avg_HostLitterSize	hostDom	perc_hostDom	perc_captive	avg_HostBodyMass_g	avg_HostBodyMass_g_log	avg_prec	avg_temp	avg_HumanPopDen_5p_n_per_km2_log	avg_HumanPopDen_n_per_km2_log	hostNum	hostRange	hostRange2
Hylopecheyla malayi Fain et Nadchatram, 1980	Cheyletidae	Prostigmata	within-species	0	4	1PRIMARY	PIERCING	2ECTO	Singleregion	Indomalaya	Indomalaya	Indomalaya	N	F_IMM	N	0	2	0	2	3	0	2	5	5	NA	0	199.993	NA	752166	2.22	N	0	0	132.43	4.88605	216.09	252.14	3.13549	5.51536	1	1	0
Cheyletiella parasitivorax (Megnin, 1878)	Cheyletidae	Prostigmata	within-family	1	475	1PRIMARY	PIERCING	2ECTO	Multiregion	Multiregion	Multiregion	Afrotropic,Cosmopolite,Nearctic	Y	F_IMM	Y	0.576273	2	1	0	5	12	1	5	12	40.6573	34.2609	256.012	2.8436	833780	2.8375	Y	0.25	0	1446.96	7.27722	66.985	154.762	5.30081	6.36366	4	3	1
Cheyletiella romerolagi (Fain, 1972)	Cheyletidae	Prostigmata	within-species	0	5	1PRIMARY	PIERCING	2ECTO	Singleregion	Nearctic	Holarctic	Nearctic	N	F_IMM	Y	0	0	0	0	0	12	0	0	12	NA	0	199.993	NA	820.7	2.1	N	0	0	465.58	6.14328	67.5	137.5	6.65929	7.63119	1	1	0
Cheyletiella yasguri Smiley, 1965	Cheyletidae	Prostigmata	within-species	0	507	1PRIMARY	PIERCING	2ECTO	Multiregion	Multiregion	Multiregion	Cosmopolite	Y	F_IMM	Y	3.75755	0	2	5	5	0	7	12	12	NA	0	199.993	NA	5.08034e+07	4.98	Y	1	0	31756.5	10.3659	34.79	4.82	0	3.66022	1	1	0
Eucheyletiella ochotonae (Volgin, 1960)	Cheyletidae	Prostigmata	within-species	0	7	1PRIMARY	PIERCING	2ECTO	Singleregion	Palearctic	Holarctic	Palearctic	N	F_IMM	Y	0	0	0	0	6	0	0	6	6	NA	0	199.993	NA	2.20197e+06	4.23	N	0	0	204.75	5.32179	67.32	-15.75	0	3.3418	1	1	0
Eucheyletiella faini Bochkov et Malikov, 1996	Cheyletidae	Prostigmata	within-species	0	6	1PRIMARY	PIERCING	2ECTO	Singleregion	Palearctic	Holarctic	Palearctic	N	F_IMM	Y	0	0	0	0	6	0	0	6	6	NA	0	199.993	NA	1.0229e+06	6.05	N	0	0	250	5.52146	21.56	138.9	1.94591	3.78464	1	1	0
Eucheyletiella pusillinus Bochkov et Mironov, 1999	Cheyletidae	Prostigmata	within-species	0	3	1PRIMARY	PIERCING	2ECTO	Singleregion	Palearctic	Holarctic	Palearctic	N	F_IMM	Y	0	0	0	0	6	0	0	6	6	NA	0	199.993	NA	1.45143e+06	8.59	N	0	0	142.5	4.95934	24.39	26.8	0	2.21594	1	1	0
Eucheyletiella daurica Bochkov et Mironov, 1999	Cheyletidae	Prostigmata	within-species	0	3	1PRIMARY	PIERCING	2ECTO	Singleregion	Palearctic	Holarctic	Palearctic	N	F_IMM	Y	0	0	0	0	6	0	0	6	6	NA	0	199.993	NA	2.9722e+06	5.91	N	0	0	131.01	4.87527	22.8	-2.41	0	3.3628	1	1	0
Eucheyletiella takahasii (Sasa et Kano, 1951)	Cheyletidae	Prostigmata	within-species	0	3	1PRIMARY	PIERCING	2ECTO	Singleregion	Palearctic	Holarctic	Palearctic	N	F_IMM	Y	0	0	0	0	6	0	0	6	6	NA	0	199.993	NA	1.02289e+07	3.02	N	0	0	120	4.78749	28.26	-92.29	0	1.90954	1	1	0
Eucheyletiella johnstoni (Smiley, 1965)	Cheyletidae	Prostigmata	within-species	0	2	1PRIMARY	PIERCING	2ECTO	Singleregion	Nearctic	Holarctic	Nearctic	N	F_IMM	Y	0	0	0	0	6	0	0	6	6	NA	0	199.993	NA	1.34618e+06	2.88	N	0	0	157.63	5.06025	39.59	43.58	0	2.40333	1	1	0
Teinocheylus longissimus Fain, 1974	Cheyletidae	Prostigmata	within-species	0	10	1PRIMARY	PIERCING	2ECTO	Singleregion	Afrotropic	Afrotropic	Afrotropic	N	F_IMM	N	1.05223	0	0	2	0	0	2	2	2	NA	0	199.993	NA	630729	1.17	N	0	0	169.7	5.13403	28.05	251.73	1.38629	2.65816	1	1	0
Teinocheylus gundii Fain, Gerrits et Lukoschus, 1982	Cheyletidae	Prostigmata	within-genus	1	9	1PRIMARY	PIERCING	2ECTO	Singleregion	Palearctic	Holarctic	Palearctic	N	F_IMM	N	1.13819	0	1	1	0	0	2	2	2	3.4129	3.4129	201.699	2.4776	297057	2	N	0	0	231.005	5.44244	14.03	180.835	0.916291	2.91885	2	2	0
Nihelia curvidens (Lawrence, 1948)	Cheyletidae	Prostigmata	within-species	0	5	1PRIMARY	PIERCING	2ECTO	Singleregion	Afrotropic	Afrotropic	Afrotropic	N	F_IMM	N	0.545302	5	0	1	4	17	1	5	22	NA	0	199.993	NA	1.63682e+07	2.5	N	0	0	543.83	6.29864	84.92	233.27	0.693147	3.53777	1	1	0
Nihelia cynictis Fain, 1979	Cheyletidae	Prostigmata	within-species	0	7	1PRIMARY	PIERCING	2ECTO	Singleregion	Afrotropic	Afrotropic	Afrotropic	N	F_IMM	N	0.545302	4	0	1	4	17	1	5	22	NA	0	199.993	NA	2.23363e+06	2.15	N	0	0	694.41	6.54306	33.29	184.21	0	2.78932	1	1	0
Sciurocheyla funisciurus Bochkov et OConnor, 2004	Cheyletidae	Prostigmata	within-species	0	3	1PRIMARY	PIERCING	2ECTO	Singleregion	Afrotropic	Afrotropic	Afrotropic	N	F_IMM	N	0	1	0	0	0	9	0	0	9	NA	0	199.993	NA	3.54207e+06	1.26	N	0	0	243.18	5.4938	149.16	244.1	0.693147	3.72714	1	1	0
Galagocheles lemuricola (Lawrence, 1948)	Cheyletidae	Prostigmata	within-genus	1	6	1PRIMARY	PIERCING	2ECTO	Singleregion	Afrotropic	Afrotropic	Afrotropic	N	F_IMM	N	1.09664	9	0	1	4	1	1	5	6	5.4902	5.4902	202.738	2.4412	2.45117e+06	1.08	N	0	0	1008.89	6.91661	77.505	228.095	1.25276	3.77815	2	2	0
Galagocheles lawrencei Bochkov, Mironov et OConnor, 2006	Cheyletidae	Prostigmata	within-genus	1	3	1PRIMARY	PIERCING	2ECTO	Singleregion	Afrotropic	Afrotropic	Afrotropic	N	F_IMM	N	1.11304	6	1	0	4	1	1	5	6	1.8386	1.8386	200.912	2.5199	7.02559e+06	1.55	N	0	0	203.58	5.31606	80.1	233.61	0.693147	3.54717	2	2	0
Criokeron quintus (Domrow et Baker, 1963)	Cheyletidae	Prostigmata	within-genus	1	17	1PRIMARY	PIERCING	2ECTO	Singleregion	Indomalaya	Indomalaya	Indomalaya	N	F_IMM	N	0	2	0	2	5	0	2	5	5	15.8238	15.8238	207.905	2.2904	1.77522e+06	2.22	N	0	0	166.215	5.11328	184.71	224.795	2.67415	5.22152	2	2	0
Criokeron thailandicus Fain et Lukoschus, 1985	Cheyletidae	Prostigmata	within-species	0	5	1PRIMARY	PIERCING	2ECTO	Singleregion	Indomalaya	Indomalaya	Indomalaya	N	F_IMM	N	0	2	0	2	3	0	2	5	5	NA	0	199.993	NA	752166	2.22	N	0	0	132.43	4.88605	216.09	252.14	3.13549	5.51536	1	1	0
Psorergates agrestis Lukoschus, Fain et Beaujean, 1967	Psorergatidae	Prostigmata	within-species	0	4	1PRIMARY	PIERCING	1ENDO	Singleregion	Palearctic	Holarctic	Palearctic	N	F	N	3.18996	7	0	0	67	0	0	67	67	NA	0	199.993	NA	9.7343e+06	4.65	N	0	0	35.87	3.5799	43.09	4.46	0	3.92888	1	1	0
Psorergates arvalis Lukoschus, Fain et Beaujean, 1967	Psorergatidae	Prostigmata	within-species	0	4	1PRIMARY	PIERCING	1ENDO	Singleregion	Palearctic	Holarctic	Palearctic	N	F	N	5.05533	9	2	5	60	0	7	67	67	NA	0	199.993	NA	7.76908e+06	4.99	N	0	0	26.9	3.29213	44.24	41.41	0.693147	4.18844	1	1	0
Psorergates canadensis Kok, Lukoschus et Clulow, 1971	Psorergatidae	Prostigmata	within-species	0	2	1PRIMARY	PIERCING	1ENDO	Singleregion	Nearctic	Holarctic	Nearctic	N	F	N	1.63245	0	0	1	66	0	1	67	67	NA	0	199.993	NA	1.19596e+07	5.16	N	0	0	42.53	3.75021	49.44	0.62	0	2.91506	1	1	0
Psorergates auricola Lukoschus, Fain et Beaujean, 1967	Psorergatidae	Prostigmata	within-species	0	6	1PRIMARY	PIERCING	1ENDO	Singleregion	Palearctic	Holarctic	Palearctic	N	F	N	2.59987	0	0	5	62	0	5	67	67	NA	0	199.993	NA	226553	2.51	N	0	0	22.71	3.12281	62.9	121.76	2.3979	4.69226	1	1	0
Psorergates pitymydis Lukoschus, Fain et Beaujean, 1967	Psorergatidae	Prostigmata	within-species	0	4	1PRIMARY	PIERCING	1ENDO	Singleregion	Palearctic	Holarctic	Palearctic	N	F	N	2.59987	0	0	5	62	0	5	67	67	NA	0	199.993	NA	226553	2.51	N	0	0	22.71	3.12281	62.9	121.76	2.3979	4.69226	1	1	0
Psorergates dissimilis Fain, Lukoschus et Hallmann, 1966	Psorergatidae	Prostigmata	within-species	0	15	1PRIMARY	PIERCING	1ENDO	Singleregion	Palearctic	Holarctic	Palearctic	N	F	N	4.75702	15	0	8	59	0	8	67	67	NA	0	199.993	NA	8.2693e+06	4.31	N	0	0	20.73	3.03158	49.95	38.21	0.693147	4.25007	1	1	0
Psorergates musculinus Michael, 1889	Psorergatidae	Prostigmata	within-family	1	11	1PRIMARY	PIERCING	1ENDO	Singleregion	Palearctic	Holarctic	Palearctic	N	F	N	4.75702	15	0	8	67	0	8	67	67	22.4879	22.4879	211.237	2.1401	9.0018e+06	4.48	N	0	0	28.3	3.34286	46.52	21.335	0.405465	4.10231	2	3	1
Psorergates microti Fain, Lukoschus et Hallmann, 1966	Psorergatidae	Prostigmata	within-family	1	7	1PRIMARY	PIERCING	1ENDO	Singleregion	Palearctic	Holarctic	Palearctic	N	F	N	4.75702	15	0	8	67	0	8	67	67	22.4879	22.4879	211.237	2.1853	9.0018e+06	4.48	N	0	0	28.3	3.34286	46.52	21.335	0.405465	4.10231	2	3	1
Psorergates neerlandicus Lukoschus, de Cock et Driessen, 1971	Psorergatidae	Prostigmata	within-species	0	3	1PRIMARY	PIERCING	1ENDO	Singleregion	Palearctic	Holarctic	Palearctic	N	F	N	2.67354	8	0	1	66	0	1	67	67	NA	0	199.993	NA	1.93093e+07	5.62	N	0	0	33.1	3.49953	31.16	-55.31	0	2.51366	1	1	0
Psorergates oeconomi Lukoschus, Fain et Beaujean, 1967	Psorergatidae	Prostigmata	within-species	0	3	1PRIMARY	PIERCING	1ENDO	Singleregion	Palearctic	Holarctic	Palearctic	N	F	N	2.67354	8	0	1	66	0	1	67	67	NA	0	199.993	NA	1.93093e+07	5.62	N	0	0	33.1	3.49953	31.16	-55.31	0	2.51366	1	1	0
Psorergates polonicus Haitlinger, 1986	Psorergatidae	Prostigmata	within-species	0	5	1PRIMARY	PIERCING	1ENDO	Singleregion	Palearctic	Holarctic	Palearctic	N	F	N	4.25257	3	0	5	62	0	5	67	67	NA	0	199.993	NA	3.14075e+06	2.46	N	0	0	17.74	2.87582	53.64	64.38	1.79176	4.6641	1	1	0
Psorergates townsendi Giesen, Lukoschus, Whitaker et Gettinger, 1983	Psorergatidae	Prostigmata	within-species	0	3	1PRIMARY	PIERCING	1ENDO	Singleregion	Nearctic	Holarctic	Nearctic	N	F	N	1.217	4	0	1	66	0	1	67	67	NA	0	199.993	NA	214060	5.06	N	0	0	52.02	3.95163	108.76	72.85	0.693147	3.81419	1	1	0
Psorergates pinetorum Giesen, Lukoschus, Whitaker et Gettinger, 1983	Psorergatidae	Prostigmata	within-species	0	2	1PRIMARY	PIERCING	1ENDO	Singleregion	Nearctic	Holarctic	Nearctic	N	F	N	2.22215	8	1	1	65	0	2	67	67	NA	0	199.993	NA	2.75294e+06	2.47	N	0	0	25.95	3.25617	87.16	135.34	1.79176	4.27137	1	1	0
Psorergates peromysci Giesen, Lukoschus, Whitaker et Gettinger, 1983	Psorergatidae	Prostigmata	within-genus	1	3	1PRIMARY	PIERCING	1ENDO	Singleregion	Nearctic	Holarctic	Nearctic	N	F	N	1.2201	9	1	2	6	14	2	8	22	9.244	9.244	204.615	2.3903	9.42125e+06	4.515	N	0	0	19.025	2.94575	57.86	95.99	0	3.56728	2	2	0
Psorergates watsoni Kok, Lukoschus et Clulow, 1971	Psorergatidae	Prostigmata	within-species	0	3	1PRIMARY	PIERCING	1ENDO	Singleregion	Nearctic	Holarctic	Nearctic	N	F	N	1.09388	3	0	2	6	14	2	8	22	NA	0	199.993	NA	1.30011e+07	4.76	N	0	0	19.98	2.99473	51.3	61.72	0	3.25501	1	1	0
Psorergates apodemi Fain, Lukoschus et Hallmann, 1966	Psorergatidae	Prostigmata	within-genus	1	28	1PRIMARY	PIERCING	1ENDO	Singleregion	Palearctic	Holarctic	Palearctic	N	F	N	3.00571	14	1	5	5	89	5	10	99	5.8381	5.5465	205.685	3.5504	5.9586e+06	5.27333	N	0	0	23.92	3.17471	49.7267	66.9833	2.03688	4.56452	3	2	0
Psorergates callipidis Lukoschus, Fain et Beaujean, 1967	Psorergatidae	Prostigmata	within-species	0	4	1PRIMARY	PIERCING	1ENDO	Singleregion	Palearctic	Holarctic	Palearctic	N	F	N	2.40038	14	0	5	5	89	5	10	99	NA	0	199.993	NA	5.04325e+06	5.16	N	0	0	21.9	3.08649	57.22	90.82	2.70805	4.90357	1	1	0
Psorergates hispanicus Lukoschus et Fain, 1967	Psorergatidae	Prostigmata	within-genus	1	4	1PRIMARY	PIERCING	1ENDO	Multiregion	Multiregion	Multiregion	Indomalaya,Palearctic	N	F	N	0.539613	2	0	1	4	94	1	5	99	7.1645	7.1645	203.575	2.3205	979425	5.345	Y	0.5	0	17.985	2.88954	39.35	147.77	2.3979	4.86592	2	2	0
Psorergates micromydis Lukoschus, Fain et Beaujean, 1967	Psorergatidae	Prostigmata	within-species	0	4	1PRIMARY	PIERCING	1ENDO	Singleregion	Palearctic	Holarctic	Palearctic	N	F	N	0	4	0	0	0	66	0	0	66	NA	0	199.993	NA	1.81084e+07	4.92	N	0	0	6.99	1.94448	57.71	44.32	0	4.79521	1	1	0
Psorergates muricola Fain, Lukoschus et Hallmann, 1966	Psorergatidae	Prostigmata	within-family	1	14	1PRIMARY	PIERCING	1ENDO	Singleregion	Afrotropic	Afrotropic	Afrotropic	N	F	N	1.61907	17	1	2	20	95	2	20	99	69.2273	51.252	260.232	2.2673	2.3815e+06	1.795	N	0	0	54.46	3.99747	114.99	222.633	1.89712	4.24449	3	3	1
Psorergates oettlei Till, 1960	Psorergatidae	Prostigmata	within-species	0	9	1PRIMARY	PIERCING	1ENDO	Singleregion	Afrotropic	Afrotropic	Afrotropic	N	F	N	1.27947	10	1	1	12	85	2	14	99	NA	0	199.993	NA	1.37578e+06	9.23	N	0	0	41.85	3.73409	65.35	206.8	0.693147	3.50706	1	1	0
Psorergates deomydis Lukoschus, Fain et Beaujean, 1967	Psorergatidae	Prostigmata	within-species	0	2	1PRIMARY	PIERCING	1ENDO	Singleregion	Afrotropic	Afrotropic	Afrotropic	N	F	N	0	1	0	0	0	0	0	0	0	NA	0	199.993	NA	1.68942e+06	1.7	N	0	0	57.6	4.05352	148.34	238.65	0.693147	3.39652	1	1	0
Psorergates glaucomys Ah, Peckham et Atyeo, 1973	Psorergatidae	Prostigmata	within-species	0	9	1PRIMARY	PIERCING	1ENDO	Singleregion	Nearctic	Holarctic	Nearctic	N	F	N	0	10	0	0	0	11	0	0	11	NA	0	199.993	NA	3.85061e+06	3.13	N	0	0	71.9	4.27528	85.84	137.16	1.38629	4.23628	1	1	0
Psorergates paraxeri Giesen et Lukoschus, 1982	Psorergatidae	Prostigmata	within-species	0	2	1PRIMARY	PIERCING	1ENDO	Singleregion	Afrotropic	Afrotropic	Afrotropic	N	F	N	0.561193	7	0	1	3	5	1	4	9	NA	0	199.993	NA	3.1721e+06	2.02	N	0	0	222.85	5.4065	74.65	216.63	0.693147	2.96733	1	1	0
Psorergates eliomydis Lukoschus, Fain et Beaujean, 1967	Psorergatidae	Prostigmata	within-species	0	2	1PRIMARY	PIERCING	1ENDO	Singleregion	Palearctic	Holarctic	Palearctic	N	F	N	0.50534	1	0	1	1	1	1	2	3	NA	0	199.993	NA	3.8705e+06	4.99	N	0	0	114.61	4.74154	44.52	112.39	1.09861	4.65729	1	1	0
Psorergates quercinus Lukoschus, de Cock et Driessen, 1971	Psorergatidae	Prostigmata	within-species	0	2	1PRIMARY	PIERCING	1ENDO	Singleregion	Palearctic	Holarctic	Palearctic	N	F	N	0.50534	1	0	1	1	1	1	2	3	NA	0	199.993	NA	3.8705e+06	4.99	N	0	0	114.61	4.74154	44.52	112.39	1.09861	4.65729	1	1	0
Psorergates muscardinus Lukoschus, de Cock et Driessen, 1971	Psorergatidae	Prostigmata	within-species	0	1	1PRIMARY	PIERCING	1ENDO	Singleregion	Palearctic	Holarctic	Palearctic	N	F	N	0	10	0	0	0	3	0	0	3	NA	0	199.993	NA	3.33182e+06	4.3	N	0	0	29.19	3.37383	59.66	79.39	2.89037	4.93275	1	1	0
Psorergates fritzi Giesen, Nutting et Nadchatram, 1989	Psorergatidae	Prostigmata	within-species	0	1	1PRIMARY	PIERCING	1ENDO	Singleregion	Indomalaya	Indomalaya	Indomalaya	N	F	N	0	2	0	2	3	0	2	5	5	NA	0	199.993	NA	752166	2.22	N	0	0	132.43	4.88605	216.09	252.14	3.13549	5.51536	1	1	0
Psorergates baueri Lukoschus, de Cock et Driessen, 1971	Psorergatidae	Prostigmata	within-species	0	3	1PRIMARY	PIERCING	1ENDO	Singleregion	Palearctic	Holarctic	Palearctic	N	F	N	0	10	0	0	2	8	0	2	10	NA	0	199.993	NA	1.27488e+07	6.39	N	0	0	15.26	2.72524	43.41	17.7	0	3.98713	1	1	0
Psorergates sorici Lukoschus, 1968	Psorergatidae	Prostigmata	within-species	0	1	1PRIMARY	PIERCING	1ENDO	Singleregion	Palearctic	Holarctic	Palearctic	N	F	N	4.18037	8	0	4	10	10	4	14	24	NA	0	199.993	NA	1.43027e+07	6.56	N	0	0	9.18	2.21703	42.08	10.32	0	3.97387	1	1	0
Psorergates cinereus Kok, Lukoschus et Clulow, 1971	Psorergatidae	Prostigmata	within-species	0	3	1PRIMARY	PIERCING	1ENDO	Singleregion	Nearctic	Holarctic	Nearctic	N	F	N	1.12502	10	1	0	8	15	1	9	24	NA	0	199.993	NA	1.05672e+07	6.49	N	0	0	4.2	1.43508	49.87	-2.03	0	2.88703	1	1	0
Psorergates crocidurae Lukoschus, 1968	Psorergatidae	Prostigmata	within-species	0	2	1PRIMARY	PIERCING	1ENDO	Singleregion	Palearctic	Holarctic	Palearctic	N	F	N	0	0	0	0	24	4	0	24	28	NA	0	199.993	NA	3.34435e+06	4.04	N	0	0	9.89	2.29152	59.06	100.48	2.94444	5.0363	1	1	0
Psorergates etruscus de Cock, Lukoschus et Ariani, 1970	Psorergatidae	Prostigmata	within-species	0	4	1PRIMARY	PIERCING	1ENDO	Singleregion	Palearctic	Holarctic	Palearctic	N	F	N	0	0	0	0	24	4	0	24	28	NA	0	199.993	NA	5.42432e+06	4	N	0	0	2.26	0.815365	69.01	163.9	1.09861	4.98825	1	1	0
Psorergates squamipes Lukoschus, Louppen et Maa, 1974	Psorergatidae	Prostigmata	within-species	0	5	1PRIMARY	PIERCING	1ENDO	Singleregion	Indomalaya	Indomalaya	Indomalaya	N	F	N	0.585522	0	1	0	0	0	1	1	1	NA	0	199.993	NA	1.21662e+06	2.82	N	0	0	20	2.99573	122.17	124.34	1.38629	4.83103	1	1	0
Psorergates desmanae Lukoschus, 1968	Psorergatidae	Prostigmata	within-species	0	7	1PRIMARY	PIERCING	1ENDO	Singleregion	Palearctic	Holarctic	Palearctic	N	F	N	0	0	0	0	1	0	0	1	1	NA	0	199.993	NA	171301	3.54	N	0	0	60.17	4.09717	65.84	107.11	2.19722	4.58538	1	1	0
Psorergates talpae Lukoschus, 1968	Psorergatidae	Prostigmata	within-species	0	2	1PRIMARY	PIERCING	1ENDO	Singleregion	Palearctic	Holarctic	Palearctic	N	F	N	0.533497	9	0	1	5	2	1	6	8	NA	0	199.993	NA	7.11472e+06	3.89	N	0	0	87.53	4.47198	48.51	49.35	0.693147	4.43923	1	1	0
Psorergates urotrichi Giesen et Lukoschus, 1983	Psorergatidae	Prostigmata	within-species	0	2	1PRIMARY	PIERCING	1ENDO	Singleregion	Palearctic	Holarctic	Palearctic	N	F	N	0.632382	10	0	0	1	7	0	1	8	NA	0	199.993	NA	284143	3.49	N	0	0	18.2	2.90142	145.01	105.61	4.61512	5.94973	1	1	0
Psorergatoides kerivoulae Fain, 1959	Psorergatidae	Prostigmata	within-genus	1	6	1PRIMARY	PIERCING	1ENDO	Singleregion	Afrotropic	Afrotropic	Afrotropic	N	F	N	0	0	0	0	3	104	0	3	107	29.3729	29.3729	214.679	2.041	6.18875e+06	0.98	N	0	0	6.66	1.89612	109.29	224.62	0.693147	3.70414	2	2	0
Psorergatoides australiensis Giesen, Lukoschus et Fain, 1982	Psorergatidae	Prostigmata	within-family	1	7	1PRIMARY	PIERCING	1ENDO	Singleregion	Australasia	Australasia	Australasia	N	F	N	2.2287	4	1	3	10	103	3	10	107	23.0164	6.6209	222.221	3.6283	360061	1.21	N	0	0	5.415	1.68917	75.65	247.738	0	2.53904	4	3	1
Psorergatoides nyctali Baker, 2005	Psorergatidae	Prostigmata	within-species	0	11	1PRIMARY	PIERCING	1ENDO	Singleregion	Palearctic	Holarctic	Palearctic	N	F	N	1.74835	7	0	2	7	98	2	9	107	NA	0	199.993	NA	8.20437e+06	1.33	N	0	0	28.48	3.3492	58.22	79.12	1.38629	4.67963	1	1	0
Psorergatoides molossi Lukoschus, Rosmalen et Fain, 1973	Psorergatidae	Prostigmata	within-genus	1	3	1PRIMARY	PIERCING	1ENDO	Singleregion	Neotropic	Neotropic	Neotropic	N	F	N	4.91106	64	3	0	15	14	3	18	32	2.8724	2.8724	201.429	2.3867	1.58584e+07	0.99	N	0	0	13.7	2.6174	140.09	230.105	0	3.45537	2	2	0
Psorergatoides nycteris Fain, 1959	Psorergatidae	Prostigmata	within-species	0	2	1PRIMARY	PIERCING	1ENDO	Singleregion	Afrotropic	Afrotropic	Afrotropic	N	F	N	0	0	0	0	1	4	0	1	5	NA	0	199.993	NA	9.32116e+06	0.99	N	0	0	14.49	2.67346	117.75	240.05	0.693147	3.72376	1	1	0
Psorergatoides laviae Fain, 1959	Psorergatidae	Prostigmata	within-species	0	2	1PRIMARY	PIERCING	1ENDO	Singleregion	Afrotropic	Afrotropic	Afrotropic	N	F	N	0	3	0	0	0	2	0	0	2	NA	0	199.993	NA	1.39826e+07	0.99	N	0	0	23.8	3.16969	78.97	249.89	0	3.50315	1	1	0
Psorergatoides desmodus Lukoschus, Louppen et Fauran, 1979	Psorergatidae	Prostigmata	within-species	0	3	1PRIMARY	PIERCING	1ENDO	Singleregion	Neotropic	Neotropic	Neotropic	N	F	N	0.575187	51	0	0	1	1	0	1	2	NA	0	199.993	NA	1.78039e+07	1	N	0	0	33.16	3.50134	130.09	216.33	0	3.39585	1	1	0
Psorergatoides artibei Lukoschus, Rosmalen et Fain, 1973	Psorergatidae	Prostigmata	within-species	0	4	1PRIMARY	PIERCING	1ENDO	Singleregion	Neotropic	Neotropic	Neotropic	N	F	N	2.8497	59	0	1	16	33	1	17	50	NA	0	199.993	NA	1.42752e+07	1	N	0	0	59.3	4.08261	148.64	235.91	0	3.35968	1	1	0
Psorergatoides guyanensis Lukoschus, Louppen et Fauran, 1979	Psorergatidae	Prostigmata	within-species	0	3	1PRIMARY	PIERCING	1ENDO	Singleregion	Neotropic	Neotropic	Neotropic	N	F	N	0	59	0	0	0	50	0	0	50	NA	0	199.993	NA	8.34e+06	0.98	N	0	0	9.58	2.25968	163.68	244.76	0	2.60491	1	1	0
Psorergatoides glossophagae Lukoschus, Rosmalen et Fain, 1973	Psorergatidae	Prostigmata	within-species	0	4	1PRIMARY	PIERCING	1ENDO	Singleregion	Neotropic	Neotropic	Neotropic	N	F	N	0	58	0	0	4	46	0	4	50	NA	0	199.993	NA	1.54659e+07	1	N	0	0	9.97	2.29958	141.96	230.99	0	3.47041	1	1	0
Psorergatoides lonchorhinae Fain, 1959	Psorergatidae	Prostigmata	within-species	0	4	1PRIMARY	PIERCING	1ENDO	Singleregion	Neotropic	Neotropic	Neotropic	N	F	N	0	60	0	0	0	50	0	0	50	NA	0	199.993	NA	1.18891e+07	0.98	N	0	0	15.38	2.73307	156.02	242.68	0	3.35061	1	1	0
Psorergatoides surinamensis Lukoschus, Louppen et Fauran, 1979	Psorergatidae	Prostigmata	within-genus	1	3	1PRIMARY	PIERCING	1ENDO	Singleregion	Neotropic	Neotropic	Neotropic	N	F	N	1.28485	56	0	0	2	48	0	2	50	11.117	11.117	205.551	2.2414	6.39171e+06	0.98	N	0	0	16.055	2.77602	171.74	247.725	0	2.53568	2	2	0
Psorergatoides indicicola Lukoschus, Rosmalen et Fain, 1973	Psorergatidae	Prostigmata	within-genus	1	4	1PRIMARY	PIERCING	1ENDO	Singleregion	Neotropic	Neotropic	Neotropic	N	F	N	1.3042	63	0	0	2	6	0	2	8	16.4045	16.4045	208.195	2.2773	8.66328e+06	0.995	N	0	0	5.745	1.74833	164.66	247.01	0	2.99122	2	2	0
Psorergatoides emballonurae Fain, 1959	Psorergatidae	Prostigmata	within-species	0	3	1PRIMARY	PIERCING	1ENDO	Singleregion	Australasia_PM	Australasia	Australasia (Papua New Guinea and or Solomon Islands only)	N	F	N	0	14	0	0	0	8	0	0	8	NA	0	199.993	NA	785124	0.98	N	0	0	3.33	1.20297	245.52	233.43	1.09861	3.47352	1	1	0
Psorergatoides peropteryx Lukoschus, Louppen et Fauran, 1979	Psorergatidae	Prostigmata	within-family	1	4	1PRIMARY	PIERCING	1ENDO	Singleregion	Neotropic	Neotropic	Neotropic	N	F	N	1.45183	62	1	0	2	6	1	2	8	12.2051	12.2051	206.095	2.2705	9.32231e+06	0.99	N	0	0	7.47	2.01089	166.815	246.225	0	3.08945	2	3	1
Psorergatoides rhinolophi Fain, 1959	Psorergatidae	Prostigmata	within-genus	1	5	1PRIMARY	PIERCING	1ENDO	Multiregion	Multiregion	Multiregion	Afrotropic,Indomalaya,Palearctic	N	F	N	5.5014	8	1	4	27	0	4	27	27	15.852	9.5131	241.335	4.2372	6.57929e+06	0.991667	N	0	0	14.7457	2.69095	73.0438	163.251	1.94591	4.65242	8	2	0
Psorergatoides hipposideros Fain, 1959	Psorergatidae	Prostigmata	within-genus	1	4	1PRIMARY	PIERCING	1ENDO	Singleregion	Afrotropic	Afrotropic	Afrotropic	N	F	N	0.536444	0	0	1	15	7	1	16	23	8.9165	8.9165	204.451	2.4485	5.36595e+06	1.25	N	0	0	10.61	2.3618	131.815	241.265	0.693147	3.81276	2	2	0
Psorobia castoris Kok, Lukoschus et Clulow, 1970	Psorergatidae	Prostigmata	within-species	0	9	1PRIMARY	PIERCING	1ENDO	Singleregion	Nearctic	Holarctic	Nearctic	N	F	N	0.517952	13	0	1	0	0	1	1	1	NA	0	199.993	NA	1.53778e+07	3.6	N	0	0	18124.4	9.80501	52.36	39.86	0	2.99673	1	1	0
Psorobia hystrici (Till, 1957)	Psorergatidae	Prostigmata	within-species	0	3	1PRIMARY	PIERCING	1ENDO	Singleregion	Afrotropic	Afrotropic	Afrotropic	N	F	N	0	7	0	0	0	0	0	0	0	NA	0	199.993	NA	8.46104e+06	1.51	N	0	0	14936	9.61153	76.85	211.2	0	3.32719	1	1	0
Psorobia zumpti Fain, 1965	Psorergatidae	Prostigmata	within-species	0	5	1PRIMARY	PIERCING	1ENDO	Singleregion	Afrotropic	Afrotropic	Afrotropic	N	F	N	0	1	0	0	2	1	0	2	3	NA	0	199.993	NA	3.17464e+06	2.48	N	0	0	75.13	4.31922	61.61	198.67	0.693147	3.42459	1	1	0
Psorobia lagomorphae Giesen, Spicka et Whitaker, 1985	Psorergatidae	Prostigmata	within-species	0	7	1PRIMARY	PIERCING	1ENDO	Singleregion	Nearctic	Holarctic	Nearctic	N	F	N	1.04419	8	0	2	3	7	2	5	12	NA	0	199.993	NA	7.21626e+06	4.62	N	0	0	1207.19	7.09605	74.16	152.67	0.693147	4.00223	1	1	0
Psorobia cercopitheci (Zumpt et Till, 1955)	Psorergatidae	Prostigmata	within-family	1	8	1PRIMARY	PIERCING	1ENDO	Singleregion	Afrotropic	Afrotropic	Afrotropic	N	F	N	1.60387	2	0	1	13	0	1	13	13	13.9296	13.9296	206.957	2.2922	628651	1.02	N	0	0	3661.86	8.20573	148.795	234.75	1.8718	4.0198	2	3	1
Psorobia elephantuli Giesen, Spicka et Whitaker, 1985	Psorergatidae	Prostigmata	within-species	0	3	1PRIMARY	PIERCING	1ENDO	Singleregion	Palearctic	Holarctic	Palearctic	N	F	N	0	0	0	0	1	2	0	1	3	NA	0	199.993	NA	847149	2.13	N	0	0	43.07	3.76283	24.66	170.09	1.09861	4.53249	1	1	0
Psorobia foinae Fain et Lukoschus, 1968	Psorergatidae	Prostigmata	within-species	0	11	1PRIMARY	PIERCING	1ENDO	Singleregion	Palearctic	Holarctic	Palearctic	N	F	N	0.653799	0	1	0	17	10	1	18	28	NA	0	199.993	NA	7.01103e+06	3.78	N	0	0	1675	7.42357	50.11	68.78	1.09861	4.59451	1	1	0
Psorobia mustelae Lukoschus, 1969	Psorergatidae	Prostigmata	within-genus	1	8	1PRIMARY	PIERCING	1ENDO	Singleregion	Palearctic	Holarctic	Palearctic	N	F	N	4.02954	4	0	3	15	10	3	18	28	8.2736	8.2736	204.13	2.4528	4.16875e+07	5.905	N	0	0	181.475	5.20112	37.845	-17.65	0	3.49711	2	2	0
Apodemodex cornutus Bukva, 1996	Demodicidae	Prostigmata	within-species	0	15	1PRIMARY	PIERCING	1ENDO	Singleregion	Palearctic	Holarctic	Palearctic	N	F_IMM	N	0.556375	0	0	1	1	8	1	2	10	NA	0	199.993	NA	2.47191e+06	7.1	N	0	0	13.19	2.57946	56.71	88.02	2.77259	4.81826	1	1	0
Demodex saimiri Lebel et Nutting, 1973	Demodicidae	Prostigmata	within-species	0	11	1PRIMARY	PIERCING	1ENDO	Singleregion	Neotropic	Neotropic	Neotropic	N	F_IMM	N	0.591602	7	1	0	3	12	1	4	16	NA	0	199.993	NA	3.16642e+06	1	N	0	0	749.47	6.61937	186.86	253.03	0	1.72811	1	1	0
Demodex soricinus Hirst, 1918	Demodicidae	Prostigmata	within-species	0	17	1PRIMARY	PIERCING	1ENDO	Singleregion	Palearctic	Holarctic	Palearctic	N	F_IMM	N	4.18037	8	0	4	10	10	4	14	24	NA	0	199.993	NA	1.43027e+07	6.56	N	0	0	9.18	2.21703	42.08	10.32	0	3.97387	1	1	0
Demodex neomydis Bukva, 1995	Demodicidae	Prostigmata	within-species	0	9	1PRIMARY	PIERCING	1ENDO	Singleregion	Palearctic	Holarctic	Palearctic	N	F_IMM	N	0.556375	0	0	1	1	8	1	2	10	NA	0	199.993	NA	2.47191e+06	7.1	N	0	0	13.19	2.57946	56.71	88.02	2.77259	4.81826	1	1	0
Demodex talpae Hirst, 1921	Demodicidae	Prostigmata	within-species	0	12	1PRIMARY	PIERCING	1ENDO	Singleregion	Palearctic	Holarctic	Palearctic	N	F_IMM	N	0.533497	9	0	1	5	2	1	6	8	NA	0	199.993	NA	7.11472e+06	3.89	N	0	0	87.53	4.47198	48.51	49.35	0.693147	4.43923	1	1	0
Demodex erinacei Hirst, 1917	Demodicidae	Prostigmata	within-species	0	36	1PRIMARY	PIERCING	1ENDO	Singleregion	Palearctic	Holarctic	Palearctic	N	F_IMM	N	0.546787	1	0	1	4	0	1	5	5	NA	0	199.993	NA	3.2017e+06	4.64	N	0	0	777.95	6.65666	54.11	60.39	0.693147	4.51809	1	1	0
Demodex intermedius Lukoschus, Mertens, Nutting et Nadchatram, 1984	Demodicidae	Prostigmata	within-species	0	9	1PRIMARY	PIERCING	1ENDO	Singleregion	Indomalaya	Indomalaya	Indomalaya	N	F_IMM	N	0	2	0	2	3	0	2	5	5	NA	0	199.993	NA	752166	2.22	N	0	0	132.43	4.88605	216.09	252.14	3.13549	5.51536	1	1	0
Demodex novazelandica Desch, 1989	Demodicidae	Prostigmata	within-species	0	8	1PRIMARY	PIERCING	1ENDO	Singleregion	Australasia	Australasia	Australasia	N	F_IMM	N	0	0	0	0	0	0	0	0	0	NA	0	199.993	NA	47521.8	0.99	N	0	0	13.14	2.57566	86.52	107.13	0.693147	2.60417	1	1	0
Demodex mystacina Desch, 1989	Demodicidae	Prostigmata	within-species	0	8	1PRIMARY	PIERCING	1ENDO	Singleregion	Australasia	Australasia	Australasia	N	F_IMM	N	0	0	0	0	0	0	0	0	0	NA	0	199.993	NA	47521.8	0.99	N	0	0	13.14	2.57566	86.52	107.13	0.693147	2.60417	1	1	0
Demodex melanopteri Lukoschus, Jongman et Nutting, 1972	Demodicidae	Prostigmata	within-species	0	9	1PRIMARY	PIERCING	1ENDO	Singleregion	Neotropic	Neotropic	Neotropic	N	F_IMM	N	0	58	0	0	6	101	0	6	107	NA	0	199.993	NA	1.39852e+07	1.46	N	0	0	9.2	2.2192	147.5	234.56	0	3.26194	1	1	0
Demodex chiropteralis Hirst, 1921	Demodicidae	Prostigmata	within-species	0	10	1PRIMARY	PIERCING	1ENDO	Singleregion	Palearctic	Holarctic	Palearctic	N	F_IMM	N	0	16	0	0	1	106	0	1	107	NA	0	199.993	NA	1.24529e+07	1.22	N	0	0	8.19	2.10291	50.42	46.77	0.693147	4.71007	1	1	0
Demodex aelleni Fain, 1960	Demodicidae	Prostigmata	within-species	0	9	1PRIMARY	PIERCING	1ENDO	Singleregion	Palearctic	Holarctic	Palearctic	N	F_IMM	N	1.61944	12	0	0	33	74	0	33	107	NA	0	199.993	NA	1.48249e+07	1.21	N	0	0	7.63	2.03209	46.1	21.71	0	4.27861	1	1	0
Demodex nycticeii Desch, 1996	Demodicidae	Prostigmata	within-species	0	11	1PRIMARY	PIERCING	1ENDO	Singleregion	Nearctic	Holarctic	Nearctic	N	F_IMM	N	0	9	0	0	0	107	0	0	107	NA	0	199.993	NA	2.88948e+06	1.94	N	0	0	9.12	2.21047	85.22	158.82	1.60944	4.1033	1	1	0
Demodex artibei Vargas, Bassols, Desch, Quintero et Polaco, 1995	Demodicidae	Prostigmata	within-species	0	7	1PRIMARY	PIERCING	1ENDO	Singleregion	Nearctic	Holarctic	Nearctic	N	F_IMM	N	1.11326	1	0	1	16	33	1	17	50	NA	0	199.993	NA	572772	0.99	N	0	0	20.81	3.03543	99.95	204.17	2.30259	4.4997	1	1	0
Demodex desmodi Desch, 1994	Demodicidae	Prostigmata	within-species	0	5	1PRIMARY	PIERCING	1ENDO	Singleregion	Neotropic	Neotropic	Neotropic	N	F_IMM	N	0.575187	51	0	0	1	1	0	1	2	NA	0	199.993	NA	1.78039e+07	1	N	0	0	33.16	3.50134	130.09	216.33	0	3.39585	1	1	0
Demodex phyllostomatis Leydig, 1859	Demodicidae	Prostigmata	within-species	0	12	1PRIMARY	PIERCING	1ENDO	Singleregion	Neotropic	Neotropic	Neotropic	N	F_IMM	N	2.90717	62	0	0	5	45	0	5	50	NA	0	199.993	NA	1.26902e+07	0.99	N	0	0	91.44	4.51568	151.77	238.87	0	3.24181	1	1	0
Demodex molossi Desch, Nutting et Lukoschus, 1972	Demodicidae	Prostigmata	within-species	0	8	1PRIMARY	PIERCING	1ENDO	Singleregion	Neotropic	Neotropic	Neotropic	N	F_IMM	N	4.91106	54	3	0	15	14	3	18	32	NA	0	199.993	NA	1.65381e+07	0.99	N	0	0	13.7	2.6174	137.03	226.13	0	3.52105	1	1	0
Demodex neoopisthosomae Desch, Lukoschus et Nadchatram, 1986	Demodicidae	Prostigmata	within-species	0	5	1PRIMARY	PIERCING	1ENDO	Singleregion	Indomalaya	Indomalaya	Indomalaya	N	F_IMM	N	0	13	0	0	1	69	0	1	70	NA	0	199.993	NA	3.88223e+06	1	N	0	0	58.7	4.07244	184.62	225.74	1.79176	5.10078	1	1	0
Demodex spelaea Desch, Lukoschus et Nadchatram, 1986	Demodicidae	Prostigmata	within-species	0	5	1PRIMARY	PIERCING	1ENDO	Singleregion	Indomalaya	Indomalaya	Indomalaya	N	F_IMM	N	0	13	0	0	1	69	0	1	70	NA	0	199.993	NA	3.88223e+06	1	N	0	0	58.7	4.07244	184.62	225.74	1.79176	5.10078	1	1	0
Demodex longissimus Desch, Nutting et Lukoschus, 1972	Demodicidae	Prostigmata	within-species	0	27	1PRIMARY	PIERCING	1ENDO	Singleregion	Neotropic	Neotropic	Neotropic	N	F_IMM	N	1.914	59	1	1	1	47	2	3	50	NA	0	199.993	NA	1.40987e+07	1	N	0	0	19.23	2.95647	149.5	236.85	0	3.30505	1	1	0
Demodex carolliae Desch, Lebel, Nutting et Lukoschus, 1971	Demodicidae	Prostigmata	within-species	0	17	1PRIMARY	PIERCING	1ENDO	Singleregion	Neotropic	Neotropic	Neotropic	N	F_IMM	N	1.914	59	1	1	1	47	2	3	50	NA	0	199.993	NA	1.40987e+07	1	N	0	0	19.23	2.95647	149.5	236.85	0	3.30505	1	1	0
Demodex macroglossi Desch, 1981	Demodicidae	Prostigmata	within-species	0	9	1PRIMARY	PIERCING	1ENDO	Singleregion	Australasia	Australasia	Australasia	N	F_IMM	N	0.638263	3	1	0	1	68	1	2	70	NA	0	199.993	NA	3.03095e+06	0.99	N	0	0	16.3	2.79117	194.34	248.02	0	4.67292	1	1	0
Demodex bicaudatus Kniest et Lukoschus, 1981	Demodicidae	Prostigmata	within-species	0	11	1PRIMARY	PIERCING	1ENDO	Singleregion	Australasia	Australasia	Australasia	N	F_IMM	N	0.638263	3	1	0	1	68	1	2	70	NA	0	199.993	NA	3.03095e+06	0.99	N	0	0	16.3	2.79117	194.34	248.02	0	4.67292	1	1	0
Demodex muscardini Hirst, 1917	Demodicidae	Prostigmata	within-species	0	9	1PRIMARY	PIERCING	1ENDO	Singleregion	Palearctic	Holarctic	Palearctic	N	F_IMM	N	0	10	0	0	0	3	0	0	3	NA	0	199.993	NA	3.33182e+06	4.3	N	0	0	29.19	3.37383	59.66	79.39	2.89037	4.93275	1	1	0
Demodex sciurinus Hirst, 1923	Demodicidae	Prostigmata	within-species	0	26	1PRIMARY	PIERCING	1ENDO	Singleregion	Palearctic	Holarctic	Palearctic	N	F_IMM	N	0	9	0	0	4	7	0	4	11	NA	0	199.993	NA	1.7785e+07	4.5	N	0	0	333	5.80814	37.04	-36.49	0	3.57571	1	1	0
Demodex lacrimalis Lukoschus et Jongman, 1974	Demodicidae	Prostigmata	within-species	0	20	1PRIMARY	PIERCING	1ENDO	Singleregion	Palearctic	Holarctic	Palearctic	N	F_IMM	N	2.40038	14	0	5	5	89	5	10	99	NA	0	199.993	NA	5.04325e+06	5.16	N	0	0	21.9	3.08649	57.22	90.82	2.70805	4.90357	1	1	0
Demodex apodemi Hirst, 1918	Demodicidae	Prostigmata	within-species	0	9	1PRIMARY	PIERCING	1ENDO	Singleregion	Palearctic	Holarctic	Palearctic	N	F_IMM	N	2.40038	14	0	5	5	89	5	10	99	NA	0	199.993	NA	5.04325e+06	5.16	N	0	0	21.9	3.08649	57.22	90.82	2.70805	4.90357	1	1	0
Demodex longior Hirst, 1918	Demodicidae	Prostigmata	within-species	0	10	1PRIMARY	PIERCING	1ENDO	Singleregion	Palearctic	Holarctic	Palearctic	N	F_IMM	N	2.40038	14	0	5	5	89	5	10	99	NA	0	199.993	NA	5.04325e+06	5.16	N	0	0	21.9	3.08649	57.22	90.82	2.70805	4.90357	1	1	0
Demodex rosus Bukva, Vitovec et Vlcek, 1985	Demodicidae	Prostigmata	within-species	0	19	1PRIMARY	PIERCING	1ENDO	Singleregion	Palearctic	Holarctic	Palearctic	N	F_IMM	N	3.00571	13	1	4	5	89	5	10	99	NA	0	199.993	NA	5.55906e+06	4.94	N	0	0	31.6	3.45316	54.15	61.52	1.60944	4.59986	1	1	0
Demodex huttereri Mertens, Lukoschus et Nutting, 1983	Demodicidae	Prostigmata	within-species	0	23	1PRIMARY	PIERCING	1ENDO	Singleregion	Palearctic	Holarctic	Palearctic	N	F_IMM	N	0	1	0	0	10	89	0	10	99	NA	0	199.993	NA	1.10869e+07	5.64	N	0	0	21.11	3.04975	51.66	48.51	0.693147	4.83612	1	1	0
Demodex agrarii Bukva, 1994	Demodicidae	Prostigmata	within-species	0	25	1PRIMARY	PIERCING	1ENDO	Singleregion	Palearctic	Holarctic	Palearctic	N	F_IMM	N	0	1	0	0	10	89	0	10	99	NA	0	199.993	NA	1.10869e+07	5.64	N	0	0	21.11	3.04975	51.66	48.51	0.693147	4.83612	1	1	0
Demodex sabani Desch, Lukoschus et Nadchatram, 1984	Demodicidae	Prostigmata	within-family	1	9	1PRIMARY	PIERCING	1ENDO	Singleregion	Indomalaya	Indomalaya	Indomalaya	N	F_IMM	N	8.32981	28	2	7	50	16	9	50	66	21.5993	12.8127	248.776	4.0514	1.07783e+06	3.21	N	0	0	211.566	5.35454	220.563	236.837	1.94591	4.88614	7	3	1
Demodex gliricolens Hirst, 1921	Demodicidae	Prostigmata	within-species	0	4	1PRIMARY	PIERCING	1ENDO	Singleregion	Palearctic	Holarctic	Palearctic	N	F_IMM	N	1.06817	8	1	0	66	0	1	67	67	NA	0	199.993	NA	18177352	4.76	N	0	0	120	4.78749	39.14	10.26	0	3.84908	1	1	0
Demodex glareoli Hirst, 1919	Demodicidae	Prostigmata	within-species	0	5	1PRIMARY	PIERCING	1ENDO	Singleregion	Palearctic	Holarctic	Palearctic	N	F_IMM	N	4.75702	15	0	8	59	0	8	67	67	NA	0	199.993	NA	8.2693e+06	4.31	N	0	0	20.73	3.03158	49.95	38.21	0.693147	4.25007	1	1	0
Demodex buccalis Bukva, Vitovec et Vlcek, 1985	Demodicidae	Prostigmata	within-species	0	5	1PRIMARY	PIERCING	1ENDO	Singleregion	Palearctic	Holarctic	Palearctic	N	F_IMM	N	4.75702	15	0	8	59	0	8	67	67	NA	0	199.993	NA	8.2693e+06	4.31	N	0	0	20.73	3.03158	49.95	38.21	0.693147	4.25007	1	1	0
Demodex gapperi Nutting, Emejuaiwe et Tisdel, 1971	Demodicidae	Prostigmata	within-species	0	24	1PRIMARY	PIERCING	1ENDO	Singleregion	Nearctic	Holarctic	Nearctic	N	F_IMM	N	0.5385	9	0	8	59	0	8	67	67	NA	0	199.993	NA	8.36172e+06	5.37	N	0	0	19.83	2.9872	49.93	12.35	0	2.95647	1	1	0
Demodex arvicolae Zschokke, 1888	Demodicidae	Prostigmata	within-species	0	20	1PRIMARY	PIERCING	1ENDO	Singleregion	Palearctic	Holarctic	Palearctic	N	F_IMM	N	3.18996	7	0	0	67	0	0	67	67	NA	0	199.993	NA	9.7343e+06	4.65	N	0	0	35.87	3.5799	43.09	4.46	0	3.92888	1	1	0
Demodex leucogasteri Hughes et Nutting, 1981	Demodicidae	Prostigmata	within-species	0	9	1PRIMARY	PIERCING	1ENDO	Singleregion	Nearctic	Holarctic	Nearctic	N	F_IMM	N	0	1	0	0	8	14	0	8	22	NA	0	199.993	NA	3.7972e+06	3.84	N	0	0	27.92	3.32934	34.14	93.41	0	2.27109	1	1	0
Demodex peromysci Lombert, Lukoschus et Whitaker, 1983	Demodicidae	Prostigmata	within-species	0	10	1PRIMARY	PIERCING	1ENDO	Singleregion	Nearctic	Holarctic	Nearctic	N	F_IMM	N	1.2201	9	1	1	6	14	2	8	22	NA	0	199.993	NA	5.84143e+06	4.27	N	0	0	18.07	2.89425	64.42	130.26	0	3.80488	1	1	0
Demodex cuniculi Pfeiffer, 1903	Demodicidae	Prostigmata	within-species	0	75	1PRIMARY	PIERCING	1ENDO	Multiregion	Multiregion	Multiregion	Cosmopolite	Y	F_IMM	N	0	2	0	0	5	7	0	5	12	NA	0	199.993	NA	2.29389e+06	5.24	Y	1	0	1590.57	7.37185	55.03	103.87	2.70805	5.02395	1	1	0
Demodex sylvilagi Maravelas, 1962	Demodicidae	Prostigmata	within-species	0	3	1PRIMARY	PIERCING	1ENDO	Singleregion	Nearctic	Holarctic	Nearctic	N	F_IMM	N	0.500493	0	0	2	3	7	2	5	12	NA	0	199.993	NA	73236.5	4.41	N	0	0	813.51	6.70136	86.14	76.66	2.3979	5.57724	1	1	0
Demodex transitionalis Maravelas, 1962	Demodicidae	Prostigmata	within-species	0	3	1PRIMARY	PIERCING	1ENDO	Singleregion	Nearctic	Holarctic	Nearctic	N	F_IMM	N	0.500493	0	0	2	3	7	2	5	12	NA	0	199.993	NA	73236.5	4.41	N	0	0	813.51	6.70136	86.14	76.66	2.3979	5.57724	1	1	0
Demodex canis Leydig, 1859	Demodicidae	Prostigmata	within-species	0	3260	1PRIMARY	PIERCING	1ENDO	Multiregion	Multiregion	Multiregion	Cosmopolite	Y	F_IMM	N	3.75755	0	2	5	5	0	7	12	12	NA	0	199.993	NA	5.08034e+07	4.98	Y	1	0	31756.5	10.3659	34.79	4.82	0	3.66022	1	1	0
Demodex injai Desch et Hillier, 2003	Demodicidae	Prostigmata	within-species	0	425	1PRIMARY	PIERCING	1ENDO	Multiregion	Multiregion	Multiregion	Nearctic,Neotropic,Palearctic	N	F_IMM	N	3.75755	0	2	5	5	0	7	12	12	NA	0	199.993	NA	5.08034e+07	4.98	Y	1	0	31756.5	10.3659	34.79	4.82	0	3.66022	1	1	0
Demodex ursi Desch, 1995	Demodicidae	Prostigmata	within-species	0	24	1PRIMARY	PIERCING	1ENDO	Singleregion	Nearctic	Holarctic	Nearctic	N	F_IMM	N	1.14067	9	1	1	1	25	2	3	28	NA	0	199.993	NA	9.65015e+06	2.39	N	0	0	110500	11.6128	51.94	3.89	0	2.52172	1	1	0
Demodex ailuropodae Xu, Xie, Liu, Zhou et Shi, 1986	Demodicidae	Prostigmata	within-species	0	10	1PRIMARY	PIERCING	1ENDO	Singleregion	Palearctic	Holarctic	Palearctic	N	F_IMM	N	0	0	0	0	3	25	0	3	28	NA	0	199.993	NA	36206.9	1.62	N	0	0	118000	11.6784	101.81	65.51	2.19722	4.64967	1	1	0
Demodex ermineae Hirst, 1919	Demodicidae	Prostigmata	within-species	0	1	1PRIMARY	PIERCING	1ENDO	Singleregion	Palearctic	Holarctic	Palearctic	N	F_IMM	N	3.97575	4	0	3	15	10	3	18	28	NA	0	199.993	NA	3.97181e+07	6.74	N	0	0	284.5	5.65073	38.17	-28.22	0	3.33435	1	1	0
Demodex pseudaxisi Schpringolts-Schmidt, 1937	Demodicidae	Prostigmata	within-species	0	2	1PRIMARY	PIERCING	1ENDO	Singleregion	Palearctic	Holarctic	Palearctic	N	F_IMM	N	2.28867	0	2	1	5	34	3	8	42	NA	0	199.993	NA	2.71465e+06	1	N	0	0	53000	10.878	88.81	98.55	2.83321	5.80679	1	1	0
Demodex kutzeri Bukva, 1987	Demodicidae	Prostigmata	within-family	1	37	1PRIMARY	PIERCING	1ENDO	Singleregion	Multiregion	Holarctic	Nearctic,Palearctic	N	F_IMM	N	3.05012	12	2	3	8	34	3	8	42	14.0576	5.038	229.748	4.57	8.8094e+06	1.3	Y	0.125	0.125	154603	11.9486	58.6314	71.8229	1.79176	4.65912	8	3	1
Demodx cervi Vanselow, 1910	Demodicidae	Prostigmata	within-species	0	0	1PRIMARY	PIERCING	1ENDO	Singleregion	Palearctic	Holarctic	Palearctic	N	F_IMM	N	3.05012	5	2	1	5	34	3	8	42	NA	0	199.993	NA	1.41677e+07	1.09	N	0	0	240867	12.392	44.42	27.73	0	4.12374	1	1	0
Demodex acutipes Bukva et Preisler, 1988	Demodicidae	Prostigmata	within-species	0	17	1PRIMARY	PIERCING	1ENDO	Singleregion	Palearctic	Holarctic	Palearctic	N	F_IMM	N	3.05012	5	2	1	5	34	3	8	42	NA	0	199.993	NA	1.41677e+07	1.09	N	0	0	240867	12.392	44.42	27.73	0	4.12374	1	1	0
Demodex odocoilei Desch et Nutting, 1974	Demodicidae	Prostigmata	within-genus	1	24	1PRIMARY	PIERCING	1ENDO	Singleregion	Nearctic	Holarctic	Nearctic	N	F_IMM	N	0.664745	5	1	0	7	34	1	8	42	3.2307	3.2307	201.608	2.3943	1.03784e+07	1.59	N	0	0	80230.9	11.2927	59.605	97.625	0	3.22863	2	2	0
Demodex cafferi Nutting et Guilfoy, 1979	Demodicidae	Prostigmata	within-species	0	12	1PRIMARY	PIERCING	1ENDO	Singleregion	Afrotropic	Afrotropic	Afrotropic	N	F_IMM	N	0.502667	3	0	1	6	35	1	7	42	NA	0	199.993	NA	1.17068e+07	1.08	N	0	0	592666	13.2924	100.45	237.8	0.693147	3.48401	1	1	0
Demodex castoris Izdebska, Fryderyk et Rolbiecki, 2016	Demodicidae	Prostigmata	within-species	0	16	1PRIMARY	PIERCING	1ENDO	Singleregion	Palearctic	Holarctic	Palearctic	N	F_IMM	N	0.517952	1	0	1	0	0	1	1	1	NA	0	199.993	NA	2.92921e+06	2.95	N	0	0	19000	9.85219	45.01	23.3	0.693147	3.71382	1	1	0
Demodex dasypodi Desch et Stewart, 2002	Demodicidae	Prostigmata	within-species	0	6	1PRIMARY	PIERCING	1ENDO	Singleregion	Nearctic	Holarctic	Nearctic	N	F_IMM	N	0	50	0	0	0	0	0	0	0	NA	0	199.993	NA	1.70802e+07	3.96	N	0	0	3949.01	8.28122	132.38	225.09	0	3.45537	1	1	0
Demodex tortellinioides Desch et Holz, 2006	Demodicidae	Prostigmata	within-species	0	5	1PRIMARY	PIERCING	1ENDO	Singleregion	Australasia	Australasia	Australasia	N	F_IMM	N	0.533516	1	0	1	7	9	1	8	17	NA	0	199.993	NA	155967	10	N	0	0	22.13	3.09693	62.55	119.31	0.693147	3.18842	1	1	0
Demodex antechini Nutting et Sweatman, 1970	Demodicidae	Prostigmata	within-species	0	20	1PRIMARY	PIERCING	1ENDO	Singleregion	Australasia	Australasia	Australasia	N	F_IMM	N	0	2	0	0	8	9	0	8	17	NA	0	199.993	NA	173023	6.89	N	0	0	29.01	3.36764	87.48	168.72	0	3.94061	1	1	0
Demodex marsupiali Nutting, Lukoschus et Desch, 1980	Demodicidae	Prostigmata	within-species	0	12	1PRIMARY	PIERCING	1ENDO	Singleregion	Neotropic	Neotropic	Neotropic	N	F_IMM	N	1.68768	62	2	1	1	1	3	4	5	NA	0	199.993	NA	7.3243e+06	7.09	N	0	0	1134.75	7.03417	175.63	248.26	0	3.03062	1	1	0
Demodex auricularis Izdebska, Rolbiecki et Fryderyk, 2014	Demodicidae	Prostigmata	within-species	0	10	1PRIMARY	PIERCING	1ENDO	Singleregion	Palearctic	Holarctic	Palearctic	N	F_IMM	N	2.40038	14	0	5	5	89	5	10	99	NA	0	199.993	NA	5.04325e+06	5.16	N	0	0	21.9	3.08649	57.22	90.82	2.70805	4.90357	1	1	0
Demodex bandicotae Izdebska, Rolbiecki, Morand et Ribas, 2017	Demodicidae	Prostigmata	within-species	0	3	1PRIMARY	PIERCING	1ENDO	Singleregion	Indomalaya	Indomalaya	Indomalaya	N	F_IMM	N	3.82517	10	2	0	48	16	2	50	66	NA	0	199.993	NA	6.3086e+06	6.12	N	0	0	583.09	6.36834	111.99	228.78	2.48491	5.58188	1	1	0
Demodex bantengi Firda, Nutting et Sweatman, 1987	Demodicidae	Prostigmata	within-species	0	5	1PRIMARY	PIERCING	1ENDO	Singleregion	Indomalaya	Indomalaya	Indomalaya	N	F_IMM	N	1.7387	0	3	0	4	35	3	7	42	NA	0	199.993	NA	1.68792e+06	1.22	Y	1	0	635974	13.3629	187.69	239.18	1.60944	4.94314	1	1	0
Demodex corniculatus Izdebska, 2012	Demodicidae	Prostigmata	within-species	0	9	1PRIMARY	PIERCING	1ENDO	Singleregion	Palearctic	Holarctic	Palearctic	N	F_IMM	N	3.00571	13	1	4	5	89	5	10	99	NA	0	199.993	NA	5.55906e+06	4.94	N	0	0	31.6	3.45316	54.15	61.52	1.60944	4.59986	1	1	0
Demodex cyonis Morita, Ohmi, Kiwaki, Ike et Nagata, 2018	Demodicidae	Prostigmata	within-species	0	5	1PRIMARY	PIERCING	1ENDO	Singleregion	Palearctic	Holarctic	Palearctic	N	F_IMM	N	3.75755	0	2	5	5	0	7	12	12	NA	0	199.993	NA	5.08034e+07	4.98	Y	1	0	31756.5	10.3659	34.79	4.82	0	3.66022	1	1	0
Demodex gracilentus Izdebska et Rolbiecki, 2013	Demodicidae	Prostigmata	within-species	0	6	1PRIMARY	PIERCING	1ENDO	Singleregion	Palearctic	Holarctic	Palearctic	N	F_IMM	N	0	1	0	0	10	89	0	10	99	NA	0	199.993	NA	1.10869e+07	5.64	N	0	0	21.11	3.04975	51.66	48.51	0.693147	4.83612	1	1	0
Demodex lutrae Izdebska et Rolbiecki, 2014	Demodicidae	Prostigmata	within-species	0	17	1PRIMARY	PIERCING	1ENDO	Singleregion	Palearctic	Holarctic	Palearctic	N	F_IMM	N	1.5417	0	0	1	17	10	1	18	28	NA	0	199.993	NA	2.58775e+07	2.01	N	0	0	8868.69	9.09028	56.63	50.26	0	4.63919	1	1	0
Demodex microti Izdebska et Rolbiecki, 2013	Demodicidae	Prostigmata	within-species	0	11	1PRIMARY	PIERCING	1ENDO	Singleregion	Palearctic	Holarctic	Palearctic	N	F_IMM	N	5.05533	9	2	5	60	0	7	67	67	NA	0	199.993	NA	7.76908e+06	4.99	N	0	0	26.9	3.29213	44.24	41.41	0.693147	4.18844	1	1	0
Demodex mollis Izdebska, Rolbiecki, Fryderyk et Mierzynski, 2017	Demodicidae	Prostigmata	within-species	0	4	1PRIMARY	PIERCING	1ENDO	Singleregion	Palearctic	Holarctic	Palearctic	N	F_IMM	N	3.00571	13	1	4	5	89	5	10	99	NA	0	199.993	NA	5.55906e+06	4.94	N	0	0	31.6	3.45316	54.15	61.52	1.60944	4.59986	1	1	0
Demodex plecoti Izdebska Rolbiecki, Mierzynski et Bidzinski, 2019	Demodicidae	Prostigmata	within-species	0	8	1PRIMARY	PIERCING	1ENDO	Singleregion	Palearctic	Holarctic	Palearctic	N	F_IMM	N	0	16	0	0	1	106	0	1	107	NA	0	199.993	NA	1.24529e+07	1.22	N	0	0	8.19	2.10291	50.42	46.77	0.693147	4.71007	1	1	0
Demodex cornei Izdebska et Rolbiecki, 2018	Demodicidae	Prostigmata	within-species	0	275	1PRIMARY	PIERCING	1ENDO	Multiregion	Multiregion	Multiregion	Cosmopolite	Y	F_IMM	N	3.75755	0	2	5	5	0	7	12	12	NA	0	199.993	NA	5.08034e+07	4.98	Y	1	0	31756.5	10.3659	34.79	4.82	0	3.66022	1	1	0
Ophthalmodex artibei Lukoschus et Nutting, 1979	Demodicidae	Prostigmata	within-species	0	13	1PRIMARY	PIERCING	1ENDO	Singleregion	Neotropic	Neotropic	Neotropic	N	F_IMM	N	2.8497	59	0	1	16	33	1	17	50	NA	0	199.993	NA	1.42752e+07	1	N	0	0	59.3	4.08261	148.64	235.91	0	3.35968	1	1	0
Ophthalmodex wilsoni Woeltjes et Lukoschus, 1981	Demodicidae	Prostigmata	within-species	0	7	1PRIMARY	PIERCING	1ENDO	Singleregion	Australasia	Australasia	Australasia	N	F_IMM	N	1.12125	0	1	1	2	103	2	4	107	NA	0	199.993	NA	179989	1.21	N	0	0	5.4	1.6864	82.86	179	0	3.82842	1	1	0
Ophthalmodex australiensis Woeltjes et Lukoschus, 1981	Demodicidae	Prostigmata	within-species	0	7	1PRIMARY	PIERCING	1ENDO	Singleregion	Australasia	Australasia	Australasia	N	F_IMM	N	0	4	0	0	0	2	0	0	2	NA	0	199.993	NA	888543	1	N	0	0	8.99	2.19611	59.66	262.27	0	0.444686	1	1	0
Ophthalmodex carolliae Lukoschus, Woeltjes, Desch et Nutting, 1980	Demodicidae	Prostigmata	within-species	0	8	1PRIMARY	PIERCING	1ENDO	Singleregion	Neotropic	Neotropic	Neotropic	N	F_IMM	N	1.914	59	1	1	1	47	2	3	50	NA	0	199.993	NA	1.40987e+07	1	N	0	0	19.23	2.95647	149.5	236.85	0	3.30505	1	1	0
Ophthalmodex molossi Lukoschus, Woeltjes, Desch et Nutting, 1980	Demodicidae	Prostigmata	within-species	0	6	1PRIMARY	PIERCING	1ENDO	Singleregion	Neotropic	Neotropic	Neotropic	N	F_IMM	N	4.91106	54	3	0	15	14	3	18	32	NA	0	199.993	NA	1.65381e+07	0.99	N	0	0	13.7	2.6174	137.03	226.13	0	3.52105	1	1	0
Ophthalmodex apodemi Bukva, Nutting et Desch, 1992	Demodicidae	Prostigmata	within-species	0	14	1PRIMARY	PIERCING	1ENDO	Singleregion	Palearctic	Holarctic	Palearctic	N	F_IMM	N	2.40038	14	0	5	5	89	5	10	99	NA	0	199.993	NA	5.04325e+06	5.16	N	0	0	21.9	3.08649	57.22	90.82	2.70805	4.90357	1	1	0
Pterodex carolliae Lukoschus, Woeltjes, Desch et Nutting, 1980	Demodicidae	Prostigmata	within-species	0	10	1PRIMARY	PIERCING	1ENDO	Singleregion	Neotropic	Neotropic	Neotropic	N	F_IMM	N	1.914	59	1	1	1	47	2	3	50	NA	0	199.993	NA	1.40987e+07	1	N	0	0	19.23	2.95647	149.5	236.85	0	3.30505	1	1	0
Rhinodex baeri Fain, 1959	Demodicidae	Prostigmata	within-species	0	9	1PRIMARY	PIERCING	1ENDO	Singleregion	Afrotropic	Afrotropic	Afrotropic	N	F_IMM	N	1.11304	6	1	0	4	1	1	5	6	NA	0	199.993	NA	5.18368e+06	1.6	N	0	0	191.96	5.25729	80.12	217.3	0.693147	3.24921	1	1	0
Soricidex dimorphus Bukva, 1982	Demodicidae	Prostigmata	within-species	0	17	1PRIMARY	PIERCING	1ENDO	Singleregion	Palearctic	Holarctic	Palearctic	N	F_IMM	N	4.18037	8	0	4	10	10	4	14	24	NA	0	199.993	NA	1.43027e+07	6.56	N	0	0	9.18	2.21703	42.08	10.32	0	3.97387	1	1	0
Stomatodex galagoensis Fain, 1959	Demodicidae	Prostigmata	within-species	0	6	1PRIMARY	PIERCING	1ENDO	Singleregion	Afrotropic	Afrotropic	Afrotropic	N	F_IMM	N	1.11304	6	1	0	4	1	1	5	6	NA	0	199.993	NA	5.18368e+06	1.6	N	0	0	191.96	5.25729	80.12	217.3	0.693147	3.24921	1	1	0
Stomatodex cercarteti Desch, 1991	Demodicidae	Prostigmata	within-species	0	7	1PRIMARY	PIERCING	1ENDO	Singleregion	Australasia	Australasia	Australasia	N	F_IMM	N	0	2	0	0	0	0	0	0	0	NA	0	199.993	NA	378749	3.96	N	0	0	26.85	3.29027	70.94	131.85	0.693147	3.59182	1	1	0
Stomatodex rousetti Fain, 1960	Demodicidae	Prostigmata	within-species	0	4	1PRIMARY	PIERCING	1ENDO	Singleregion	Afrotropic	Afrotropic	Afrotropic	N	F_IMM	N	1.12758	0	2	0	1	67	2	3	70	NA	0	199.993	NA	6.07609e+06	1.07	N	0	0	134	4.89784	85.78	226.26	0.693147	4.33546	1	1	0
Stomatodex corneti corneti Fain, 1960	Demodicidae	Prostigmata	within-species	0	6	1PRIMARY	PIERCING	1ENDO	Singleregion	Palearctic	Holarctic	Palearctic	N	F_IMM	N	0	11	0	0	1	106	0	1	107	NA	0	199.993	NA	3.88478e+06	1.73	N	0	0	8.31	2.11746	57.71	84.24	2.83321	4.868	1	1	0
Stomatodex corneti myotis Fain, 1960	Demodicidae	Prostigmata	within-genus	1	4	1PRIMARY	PIERCING	1ENDO	Singleregion	Palearctic	Holarctic	Palearctic	N	F_IMM	N	2.50205	7	1	0	33	74	1	33	107	23.1283	23.1283	211.557	2.1989	5.16901e+06	1.25	N	0	0	20.375	3.01431	50.665	59.975	2.19722	4.57063	2	2	0
Archemyobia inexpectata Jameson, 1955	Myobiidae	Prostigmata	within-genus	1	5	1PRIMARY	PIERCING	2ECTO	Multiregion	Multiregion	Multiregion	Nearctic,Neotropic	N	F_IMM	N	1.66768	6	2	3	1	1	3	4	5	9.4893	9.4893	204.737	2.3081	6.62875e+06	7.76	N	0	0	1736.28	7.4595	90.055	175.955	0.693147	3.89853	2	2	0
Archemyobia dimidiata Fain, 1973	Myobiidae	Prostigmata	within-species	0	4	1PRIMARY	PIERCING	2ECTO	Singleregion	Neotropic	Neotropic	Neotropic	N	F_IMM	N	0	1	0	0	4	0	0	4	4	NA	0	199.993	NA	1.38576e+06	12	N	0	0	44.56	3.79684	84.21	178.34	0.693147	3.45632	1	1	0
Archemyobia latipilis Fain, Mendez et Lukoschus, 1981	Myobiidae	Prostigmata	within-family	1	6	1PRIMARY	PIERCING	2ECTO	Singleregion	Neotropic	Neotropic	Neotropic	N	F_IMM	N	1.66768	22	2	1	2	1	3	4	5	52.2234	33.7479	242.978	2.6746	3.81742e+06	4.74	N	0	0	534.553	6.28143	143.613	220.263	0.847298	3.7848	3	3	1
Archemyobia trinidadensis Tibbetts, 1957	Myobiidae	Prostigmata	within-species	0	7	1PRIMARY	PIERCING	2ECTO	Singleregion	Neotropic	Neotropic	Neotropic	N	F_IMM	N	0	22	0	0	2	0	0	2	2	NA	0	199.993	NA	3.21226e+06	4.18	N	0	0	246.47	5.50724	144.03	239.14	0	3.70574	1	1	0
Dromicimyobia dromiciops Fain, 1973	Myobiidae	Prostigmata	within-species	0	8	1PRIMARY	PIERCING	2ECTO	Singleregion	Neotropic	Neotropic	Neotropic	N	F_IMM	N	0	0	0	0	0	0	0	0	0	NA	0	199.993	NA	58876.1	3	N	0	0	25	3.21888	106.14	90.93	1.60944	3.91661	1	1	0
Caenolestomyobia lukoschusi Bochkov et OConnor, 2009	Myobiidae	Prostigmata	within-species	0	3	1PRIMARY	PIERCING	2ECTO	Singleregion	Neotropic	Neotropic	Neotropic	N	F_IMM	N	0	1	0	0	1	1	0	1	2	NA	0	199.993	NA	127434	3.62	N	0	0	28.64	3.3548	103.05	188.16	2.07944	4.33703	1	1	0
Caenolestomyobia faini Bochkov et OConnor, 2009	Myobiidae	Prostigmata	within-species	0	4	1PRIMARY	PIERCING	2ECTO	Singleregion	Neotropic	Neotropic	Neotropic	N	F_IMM	N	0	0	0	0	1	1	0	1	2	NA	0	199.993	NA	10517.6	2	N	0	0	40	3.68888	72.73	202.45	1.09861	2.97706	1	1	0
Australomyobia dasycercus Fain, 1973	Myobiidae	Prostigmata	within-species	0	5	1PRIMARY	PIERCING	2ECTO	Singleregion	Australasia	Australasia	Australasia	N	F_IMM	N	0	0	0	0	8	9	0	8	17	NA	0	199.993	NA	913421	6.5	N	0	0	99.54	4.60056	20.59	226.16	0	0.00897202	1	1	0
Australomyobia antechinus Fain et Lukoschus, 1979	Myobiidae	Prostigmata	within-species	0	0	1PRIMARY	PIERCING	2ECTO	Singleregion	Australasia	Australasia	Australasia	N	F_IMM	N	0	0	0	0	8	9	0	8	17	NA	0	199.993	NA	69385	4.75	N	0	0	23.05	3.13767	91.34	269.59	0	1.71919	1	1	0
Australomyobia necopina (Domrow, 1973)	Myobiidae	Prostigmata	within-genus	1	4	1PRIMARY	PIERCING	2ECTO	Singleregion	Australasia	Australasia	Australasia	N	F_IMM	N	0.692423	5	0	0	8	9	0	8	17	19.3547	15.6557	226.106	3.4155	388916	7.715	N	0	0	46.1475	3.83184	71.7	148.123	0.223144	3.35078	4	2	0
Australomyobia phascogale Fain et Lukoschus, 1979	Myobiidae	Prostigmata	within-species	0	3	1PRIMARY	PIERCING	2ECTO	Singleregion	Australasia	Australasia	Australasia	N	F_IMM	N	0	0	0	0	8	9	0	8	17	NA	0	199.993	NA	74127.1	7.5	N	0	0	43.03	3.7619	39.62	155.44	0	0.329304	1	1	0
Australomyobia dasyurus Fain et Lukoschus, 1979	Myobiidae	Prostigmata	within-species	0	4	1PRIMARY	PIERCING	2ECTO	Singleregion	Australasia	Australasia	Australasia	N	F_IMM	N	0	0	0	0	8	9	0	8	17	NA	0	199.993	NA	578100	6.39	N	0	0	470.92	6.15469	76.89	245.05	0	1.11186	1	1	0
Acrobatobia queenslandica Fain et Lukoschus, 1976	Myobiidae	Prostigmata	within-species	0	4	1PRIMARY	PIERCING	2ECTO	Singleregion	Australasia	Australasia	Australasia	N	F_IMM	N	0	2	0	0	0	1	0	0	1	NA	0	199.993	NA	1.6914e+06	2.8	N	0	0	13.84	2.62756	61.57	185.7	0	2.5787	1	1	0
Afromyobia trouessarti (Poppe, 1896)	Myobiidae	Prostigmata	within-species	0	2	1PRIMARY	PIERCING	2ECTO	Singleregion	Afrotropic	Afrotropic	Afrotropic	N	F_IMM	N	0	16	0	0	1	0	0	1	1	NA	0	199.993	NA	4.64623e+06	2.5	N	0	0	670.99	6.50875	133.62	237.04	0.693147	3.46417	1	1	0
Afromyobia micropotamogale Fain, 1972	Myobiidae	Prostigmata	within-species	0	1	1PRIMARY	PIERCING	2ECTO	Singleregion	Afrotropic	Afrotropic	Afrotropic	N	F_IMM	N	0	1	0	0	1	0	0	1	1	NA	0	199.993	NA	177049	1.86	N	0	0	109.13	4.69254	112.06	202.63	1.38629	4.68083	1	1	0
Limnogalobia limnogale Fain et Lukoschus, 1976	Myobiidae	Prostigmata	within-species	0	2	1PRIMARY	PIERCING	2ECTO	Singleregion	Afrotropic_MA	Afrotropic	Afrotropic (Madagascar only)	N	F_IMM	N	0.577837	0	0	1	1	3	1	2	5	NA	0	199.993	NA	14350.3	2.73	N	0	0	76.86	4.34199	153.37	178.93	2.19722	3.98192	1	1	0
Madamyobia inflatipilis Fain et Lukoschus, 1975	Myobiidae	Prostigmata	within-family	1	3	1PRIMARY	PIERCING	2ECTO	Singleregion	Afrotropic_MA	Afrotropic	Afrotropic (Madagascar only)	N	F_IMM	N	0.577837	0	0	1	2	5	1	2	5	41.732	32.5802	255.727	2.8094	66544.4	2.23	N	0	0	20.41	3.01602	172.683	198.64	2.35138	3.86875	4	3	1
Madamyobia stenopilis Fain et Lukoschus, 1976	Myobiidae	Prostigmata	within-species	0	1	1PRIMARY	PIERCING	2ECTO	Singleregion	Afrotropic_MA	Afrotropic	Afrotropic (Madagascar only)	N	F_IMM	N	0.577837	0	0	1	1	3	1	2	5	NA	0	199.993	NA	14350.3	2.73	N	0	0	76.86	4.34199	153.37	178.93	2.19722	3.98192	1	1	0
Microgalobia pauliani Fain et Lukoschus, 1976	Myobiidae	Prostigmata	within-family	1	2	1PRIMARY	PIERCING	2ECTO	Singleregion	Afrotropic_MA	Afrotropic	Afrotropic (Madagascar only)	N	F_IMM	N	0	0	0	0	2	5	0	2	5	43.9825	41.6571	242.812	2.5222	83922.1	2.23	N	0	0	19.58	2.97451	169.243	199.573	2.3979	3.89657	3	3	1
Microgalobia callipyga Fain, 1973	Myobiidae	Prostigmata	within-species	0	0	1PRIMARY	PIERCING	2ECTO	Singleregion	Afrotropic_MA	Afrotropic	Afrotropic (Madagascar only)	N	F_IMM	N	0	0	0	0	0	0	0	0	0	NA	0	199.993	NA	100501	2.66	N	0	0	36.66	3.60169	178.65	195.92	2.48491	3.86765	1	1	0
Microgalobia grandidieri Fain et Lukoschus, 1976	Myobiidae	Prostigmata	within-species	0	1	1PRIMARY	PIERCING	2ECTO	Singleregion	Afrotropic_MA	Afrotropic	Afrotropic (Madagascar only)	N	F_IMM	N	0	0	0	0	0	0	0	0	0	NA	0	199.993	NA	63241.9	3.4	N	0	0	6.69	1.90061	57.89	236.07	1.60944	2.79055	1	1	0
Amorphacarus elongatus (Poppe, 1896)	Myobiidae	Prostigmata	within-genus	1	44	1PRIMARY	PIERCING	2ECTO	Singleregion	Palearctic	Holarctic	Palearctic	N	F_IMM	N	5.2763	13	1	4	14	10	4	14	24	13.3785	8.8399	251.443	5.1922	8.88613e+06	6.63	N	0	0	8.821	2.17714	40.7382	-22.6936	1.64516	3.62988	11	2	0
Amorphacarus yezoensis Lukoschus, Ono et Uchikawa, 1985	Myobiidae	Prostigmata	within-species	0	5	1PRIMARY	PIERCING	2ECTO	Singleregion	Palearctic	Holarctic	Palearctic	N	F_IMM	N	2.27535	1	0	3	11	10	3	14	24	NA	0	199.993	NA	788678	5.24	N	0	0	14.11	2.64688	51.15	-14.69	0	3.33897	1	1	0
Amorphacarus hengererorum Jameson, 1948	Myobiidae	Prostigmata	within-genus	1	21	1PRIMARY	PIERCING	2ECTO	Singleregion	Nearctic	Holarctic	Nearctic	N	F_IMM	N	3.3663	10	3	4	10	15	5	14	24	27.7819	20.726	234.65	3.3111	5.71314e+06	6.0325	N	0	0	8.3225	2.11896	56.0475	20.155	0	3.28943	4	2	0
Amorphacarus phillipsae (Turk, 1945)	Myobiidae	Prostigmata	within-genus	1	2	1PRIMARY	PIERCING	2ECTO	Singleregion	Palearctic	Holarctic	Palearctic	N	F_IMM	N	0.556375	10	0	1	2	8	1	2	10	11.8362	8.539	210.18	3.357	5.25403e+06	6.745	N	0	0	14.225	2.655	50.9267	57.8867	2.12026	4.4942	3	2	0
Amorphacarus parvus Jameson, 1970	Myobiidae	Prostigmata	within-species	0	2	1PRIMARY	PIERCING	2ECTO	Singleregion	Palearctic	Holarctic	Palearctic	N	F_IMM	N	0	2	0	0	0	10	0	0	10	NA	0	199.993	NA	36066	3.42	N	0	0	6.95	1.93874	160.5	165.8	4.30407	6.51856	1	1	0
Blarinobia simplex (Ewing, 1938)	Myobiidae	Prostigmata	within-family	1	31	1PRIMARY	PIERCING	2ECTO	Singleregion	Nearctic	Holarctic	Nearctic	N	F_IMM	N	1.12502	10	1	1	8	15	1	9	24	41.8587	23.8164	232.83	2.9662	5.17951e+06	5.27667	N	0	0	11.5567	2.44726	72.7233	83.9133	0.980829	3.61792	3	3	1
Blarinobia cryptotis McDaniel, 1967	Myobiidae	Prostigmata	within-species	0	7	1PRIMARY	PIERCING	2ECTO	Singleregion	Nearctic	Holarctic	Nearctic	N	F_IMM	N	0	8	0	0	5	0	0	5	5	NA	0	199.993	NA	4.10279e+06	4.55	N	0	0	4.97	1.60342	78.58	153.07	0.693147	4.2099	1	1	0
Crocidurobia blairi (Radford, 1936)	Myobiidae	Prostigmata	within-genus	1	9	1PRIMARY	PIERCING	2ECTO	Multiregion	Multiregion	Multiregion	Indomalaya,Palearctic	N	F_IMM	N	0.613233	2	1	0	24	4	1	24	28	17.5313	10.4575	220.607	3.6306	1.49159e+06	3.55667	N	0	0	7.57	2.02419	59.9933	84.9567	2.45674	4.97296	4	2	0
Crocidurobia leucodoni Bochkov, 1997	Myobiidae	Prostigmata	within-species	0	3	1PRIMARY	PIERCING	2ECTO	Singleregion	Palearctic	Holarctic	Palearctic	N	F_IMM	N	0	1	0	0	24	4	0	24	28	NA	0	199.993	NA	4.15644e+06	3.36	N	0	0	10.88	2.38693	51.26	80.31	2.30259	4.73233	1	1	0
Crocidurobia michaeli (Poppe, 1896)	Myobiidae	Prostigmata	within-genus	1	9	1PRIMARY	PIERCING	2ECTO	Singleregion	Palearctic	Holarctic	Palearctic	N	F_IMM	N	0.613233	2	1	0	24	4	1	24	28	22.0712	20.8072	221.432	2.8923	3.75039e+06	3.63	N	0	0	9.37333	2.23787	55.16	90.395	2.67415	4.89582	3	2	0
Crocidurobia crocidurae (Lawrence, 1951)	Myobiidae	Prostigmata	within-species	0	2	1PRIMARY	PIERCING	2ECTO	Singleregion	Afrotropic	Afrotropic	Afrotropic	N	F_IMM	N	0	0	0	0	24	4	0	24	28	NA	0	199.993	NA	428285	3.37	N	0	0	31.22	3.44106	51.51	153.04	0.693147	4.09534	1	1	0
Crocidurobia diplomesodon Fain, 1973	Myobiidae	Prostigmata	within-species	0	4	1PRIMARY	PIERCING	2ECTO	Singleregion	Palearctic	Holarctic	Palearctic	N	F_IMM	N	0	0	0	0	24	4	0	24	28	NA	0	199.993	NA	978643	4.99	N	0	0	11	2.3979	14.55	102.54	0	2.16562	1	1	0
Crocidurobia toroensis Dusbabek, 1983	Myobiidae	Prostigmata	within-species	0	3	1PRIMARY	PIERCING	2ECTO	Singleregion	Afrotropic	Afrotropic	Afrotropic	N	F_IMM	N	0	0	0	0	24	4	0	24	28	NA	0	199.993	NA	3.35283e+06	3.94	N	0	0	10.35	2.33699	70.4	205.71	0.693147	3.03927	1	1	0
Crocidurobia dusbabeki Bochkov et Fain, 2003	Myobiidae	Prostigmata	within-genus	1	3	1PRIMARY	PIERCING	2ECTO	Singleregion	Afrotropic	Afrotropic	Afrotropic	N	F_IMM	N	0	0	0	0	24	4	0	24	28	22.1015	20.8679	221.477	3.0237	241409	3.24	N	0	0	6.845	1.92352	87.39	210.367	3.27714	4.73368	3	2	0
Crocidurobia ingens (Vitzthum, 1914)	Myobiidae	Prostigmata	within-species	0	1	1PRIMARY	PIERCING	2ECTO	Singleregion	Palearctic	Holarctic	Palearctic	N	F_IMM	N	0	0	0	0	24	4	0	24	28	NA	0	199.993	NA	5.42432e+06	4	N	0	0	2.26	0.815365	69.01	163.9	1.09861	4.98825	1	1	0
Crocidurobia multisetosa Lukoschus et Driessen, 1969	Myobiidae	Prostigmata	within-species	0	3	1PRIMARY	PIERCING	2ECTO	Singleregion	Palearctic	Holarctic	Palearctic	N	F_IMM	N	0	0	0	0	24	4	0	24	28	NA	0	199.993	NA	3.34435e+06	4.04	N	0	0	9.89	2.29152	59.06	100.48	2.94444	5.0363	1	1	0
Eadiea condylurae Jameson, 1949	Myobiidae	Prostigmata	within-species	0	8	1PRIMARY	PIERCING	2ECTO	Singleregion	Nearctic	Holarctic	Nearctic	N	F_IMM	N	0	3	0	0	0	0	0	0	0	NA	0	199.993	NA	3.69291e+06	5.39	N	0	0	48.15	3.87432	68.07	36.91	0	3.73002	1	1	0
Eadiea brevihamata (Haller, 1882)	Myobiidae	Prostigmata	within-species	0	18	1PRIMARY	PIERCING	2ECTO	Singleregion	Palearctic	Holarctic	Palearctic	N	F_IMM	N	0.533497	9	0	1	5	2	1	6	8	NA	0	199.993	NA	7.11472e+06	3.89	N	0	0	87.53	4.47198	48.51	49.35	0.693147	4.43923	1	1	0
Eadiea longisetosa Dubinin et Karpovitsch, 1958	Myobiidae	Prostigmata	within-species	0	11	1PRIMARY	PIERCING	2ECTO	Singleregion	Palearctic	Holarctic	Palearctic	N	F_IMM	N	0	0	0	0	1	0	0	1	1	NA	0	199.993	NA	1.22533e+06	3.63	N	0	0	427.64	6.05828	36.13	50.31	1.38629	4.01566	1	1	0
Eadiea desmanae Lukoschus, 1969	Myobiidae	Prostigmata	within-species	0	8	1PRIMARY	PIERCING	2ECTO	Singleregion	Palearctic	Holarctic	Palearctic	N	F_IMM	N	0	0	0	0	1	0	0	1	1	NA	0	199.993	NA	171301	3.54	N	0	0	60.17	4.09717	65.84	107.11	2.19722	4.58538	1	1	0
Eadiea silvatica Uchikawa, 1972	Myobiidae	Prostigmata	within-species	0	4	1PRIMARY	PIERCING	2ECTO	Singleregion	Palearctic	Holarctic	Palearctic	N	F_IMM	N	0.632382	4	0	0	1	7	0	1	8	NA	0	199.993	NA	19085.8	3	N	0	0	15.46	2.73826	137.95	78.36	4.54329	5.90542	1	1	0
Eadiea neurotrichus Lukoschus, Klompen et Whitaker, 1980	Myobiidae	Prostigmata	within-species	0	8	1PRIMARY	PIERCING	2ECTO	Singleregion	Nearctic	Holarctic	Nearctic	N	F_IMM	N	0	6	0	0	0	0	0	0	0	NA	0	199.993	NA	221424	2.99	N	0	0	9.56	2.25759	93.39	77.45	0.693147	4.31053	1	1	0
Eutalpacarus peltatus Jameson, 1949	Myobiidae	Prostigmata	within-species	0	10	1PRIMARY	PIERCING	2ECTO	Singleregion	Nearctic	Holarctic	Nearctic	N	F_IMM	N	0	6	0	0	0	0	0	0	0	NA	0	199.993	NA	221424	2.99	N	0	0	9.56	2.25759	93.39	77.45	0.693147	4.31053	1	1	0
Eutalpacarus himizu Jameson, 1963	Myobiidae	Prostigmata	within-species	0	2	1PRIMARY	PIERCING	2ECTO	Singleregion	Palearctic	Holarctic	Palearctic	N	F_IMM	N	0.632382	10	0	0	1	7	0	1	8	NA	0	199.993	NA	284143	3.49	N	0	0	18.2	2.90142	145.01	105.61	4.61512	5.94973	1	1	0
Eutalpacarus inflatus Jameson, 1963	Myobiidae	Prostigmata	within-species	0	2	1PRIMARY	PIERCING	2ECTO	Singleregion	Palearctic	Holarctic	Palearctic	N	F_IMM	N	0.632382	4	0	0	1	7	0	1	8	NA	0	199.993	NA	19085.8	3	N	0	0	15.46	2.73826	137.95	78.36	4.54329	5.90542	1	1	0
Hylomysobia mikhailzaitzevi Bochkov et OConnor, 2006	Myobiidae	Prostigmata	within-species	0	4	1PRIMARY	PIERCING	2ECTO	Singleregion	Indomalaya	Indomalaya	Indomalaya	N	F_IMM	N	0	3	0	0	0	1	0	0	1	NA	0	199.993	NA	1564335	2.29	N	0	0	57.61	4.0537	182.74	229.18	2.19722	5.06765	1	1	0
Placomyobia wilsoni Jameson, 1970	Myobiidae	Prostigmata	within-genus	1	3	1PRIMARY	PIERCING	2ECTO	Singleregion	Indomalaya	Indomalaya	Indomalaya	N	F_IMM	N	0.585522	3	1	0	0	0	1	1	1	2.8858	2.8858	201.436	2.4885	626342	2.82	N	0	0	20	2.99573	141.335	145.07	3.66356	5.99513	2	2	0
Protomyobia claparedei (Poppe, 1896)	Myobiidae	Prostigmata	within-genus	1	49	1PRIMARY	PIERCING	2ECTO	Singleregion	Multiregion	Holarctic	Nearctic,Palearctic	N	F_IMM	N	4.85803	10	3	4	14	15	5	14	24	25.8245	10.8659	255.801	4.2425	7.9674e+06	5.98429	N	0	0	7.74333	2.04683	46.73	12.605	2.11021	3.89612	8	2	0
Protomyobia onoi Jameson et Dusbabek, 1971	Myobiidae	Prostigmata	within-genus	1	42	1PRIMARY	PIERCING	2ECTO	Singleregion	Palearctic	Holarctic	Palearctic	N	F_IMM	N	4.90604	13	1	4	13	10	4	14	24	11.4617	6.7857	226.138	4.3424	9.40417e+06	6.756	N	0	0	9.42667	2.24354	39.8471	-14.2714	0.451985	3.56594	7	2	0
Protomyobia indianensis Fain, Whitaker et French, 1982	Myobiidae	Prostigmata	within-species	0	14	1PRIMARY	PIERCING	2ECTO	Singleregion	Nearctic	Holarctic	Nearctic	N	F_IMM	N	1.09792	6	1	0	8	15	1	9	24	NA	0	199.993	NA	1.64742e+06	3.99	N	0	0	3.29	1.19089	96.94	158.77	1.94591	3.91602	1	1	0
Protomyobia caecutiens Bochkov, 1994	Myobiidae	Prostigmata	within-species	0	4	1PRIMARY	PIERCING	2ECTO	Singleregion	Palearctic	Holarctic	Palearctic	N	F_IMM	N	4.90604	13	1	2	11	10	3	14	24	NA	0	199.993	NA	1.8629e+07	7.24	N	0	0	6.3	1.84055	32.34	-51.61	0	2.97246	1	1	0
Protomyobia jamesoni Bochkov, 1994	Myobiidae	Prostigmata	within-species	0	3	1PRIMARY	PIERCING	2ECTO	Singleregion	Palearctic	Holarctic	Palearctic	N	F_IMM	N	4.90604	13	1	2	11	10	3	14	24	NA	0	199.993	NA	1.8629e+07	7.24	N	0	0	6.3	1.84055	32.34	-51.61	0	2.97246	1	1	0
Protomyobia brevisetosa Jameson, 1948	Myobiidae	Prostigmata	within-genus	1	31	1PRIMARY	PIERCING	2ECTO	Singleregion	Nearctic	Holarctic	Nearctic	N	F_IMM	N	3.3663	2	3	4	9	15	5	9	24	8.1761	5.1865	212.402	4.0575	2.50111e+06	5.174	N	0	0	8.738	2.16768	58.616	59.66	0.470004	3.98215	5	2	0
Protomyobia oregonensis Lukoschus, Giesen, Whitaker et Cudmore, 1988	Myobiidae	Prostigmata	within-species	0	3	1PRIMARY	PIERCING	2ECTO	Singleregion	Nearctic	Holarctic	Nearctic	N	F_IMM	N	2.9506	0	1	4	4	15	5	9	24	NA	0	199.993	NA	1.25739e+06	5.84	N	0	0	5.99	1.79009	49.03	64.59	0	3.18055	1	1	0
Protomyobia quasionoi Lukoschus, Giesen, Whitaker et Cudmore, 1988	Myobiidae	Prostigmata	within-species	0	1	1PRIMARY	PIERCING	2ECTO	Singleregion	Nearctic	Holarctic	Nearctic	N	F_IMM	N	0.50004	2	0	0	9	15	0	9	24	NA	0	199.993	NA	377970	3.91	N	0	0	5.02	1.61343	69.9	83.85	0.693147	4.06268	1	1	0
Protomyobia americana McDaniel, 1967	Myobiidae	Prostigmata	within-species	0	17	1PRIMARY	PIERCING	2ECTO	Singleregion	Nearctic	Holarctic	Nearctic	N	F_IMM	N	0	8	0	0	5	0	0	5	5	NA	0	199.993	NA	4.10279e+06	4.55	N	0	0	4.97	1.60342	78.58	153.07	0.693147	4.2099	1	1	0
Protomyobia blarinae Lukoschus, Jeucken et Whitaker, 1988	Myobiidae	Prostigmata	within-species	0	15	1PRIMARY	PIERCING	2ECTO	Singleregion	Nearctic	Holarctic	Nearctic	N	F_IMM	N	0.556016	2	0	1	4	0	1	5	5	NA	0	199.993	NA	4.10275e+06	5.39	N	0	0	18.56	2.92101	64.11	70.88	0	3.82035	1	1	0
Protomyobia nepalensis Fain et Lukoschus, 1980	Myobiidae	Prostigmata	within-species	0	5	1PRIMARY	PIERCING	2ECTO	Singleregion	Palearctic	Holarctic	Palearctic	N	F_IMM	N	0	0	0	0	3	7	0	3	10	NA	0	199.993	NA	310622	4.89	N	0	0	14.58	2.67965	143.19	62.54	0.693147	4.40988	1	1	0
Protomyobia nodosa Jameson, 1970	Myobiidae	Prostigmata	within-species	0	1	1PRIMARY	PIERCING	2ECTO	Singleregion	Palearctic	Holarctic	Palearctic	N	F_IMM	N	0	2	0	0	0	10	0	0	10	NA	0	199.993	NA	36066	3.42	N	0	0	6.95	1.93874	160.5	165.8	4.30407	6.51856	1	1	0
Elephantulobia elephantuli Fain, 1972	Myobiidae	Prostigmata	within-species	0	4	1PRIMARY	PIERCING	2ECTO	Singleregion	Afrotropic	Afrotropic	Afrotropic	N	F_IMM	N	0.552106	0	0	1	0	2	1	1	3	NA	0	199.993	NA	4.15903e+06	1.54	N	0	0	45.11	3.8091	82.78	217.26	0.693147	3.47103	1	1	0
Elephantulobia sudanensis Fain et Lukoschus, 1976	Myobiidae	Prostigmata	within-species	0	2	1PRIMARY	PIERCING	2ECTO	Singleregion	Afrotropic	Afrotropic	Afrotropic	N	F_IMM	N	0.552106	0	0	1	0	2	1	1	3	NA	0	199.993	NA	1.14038e+06	1.41	N	0	0	52.78	3.96613	54.57	236.1	0.693147	3.7228	1	1	0
Elephantulobia tripilis Fain et Lukoschus, 1976	Myobiidae	Prostigmata	within-species	0	1	1PRIMARY	PIERCING	2ECTO	Singleregion	Palearctic	Holarctic	Palearctic	N	F_IMM	N	0	0	0	0	1	2	0	1	3	NA	0	199.993	NA	847149	2.13	N	0	0	43.07	3.76283	24.66	170.09	1.09861	4.53249	1	1	0
Acanthophthirius etheldredae Perkins, 1925	Myobiidae	Prostigmata	within-genus	1	19	1PRIMARY	PIERCING	2ECTO	Singleregion	Palearctic	Holarctic	Palearctic	N	F_IMM	N	0.542356	15	0	1	9	98	1	9	107	26.7948	26.7948	213.39	2.1193	7.17239e+06	1.55	N	0	0	6.37	1.8516	51.66	78.81	2.14007	4.69884	2	2	0
Acanthophthirius poppei (Trouessart, 1895)	Myobiidae	Prostigmata	within-order(s)	1	8	1PRIMARY	PIERCING	2ECTO	Singleregion	Palearctic	Holarctic	Palearctic	N	F_IMM	N	0.542356	15	0	1	27	98	1	27	107	71.4318	49.879	286.353	2.3825	5.79834e+06	1.525	N	0	0	5.9025	1.77538	53.1975	85.095	2.0149	4.65391	4	4	1
Acanthophthirius kolenatii Dusbabek et Arutunyan, 1976	Myobiidae	Prostigmata	within-species	0	7	1PRIMARY	PIERCING	2ECTO	Singleregion	Palearctic	Holarctic	Palearctic	N	F_IMM	N	0	0	0	0	9	98	0	9	107	NA	0	199.993	NA	4.76556e+06	1.21	N	0	0	6.07	1.80336	37.09	146.68	1.38629	4.53753	1	1	0
Acanthophthirius radfordi (Benoit, 1959)	Myobiidae	Prostigmata	within-species	0	0	1PRIMARY	PIERCING	2ECTO	Singleregion	Afrotropic	Afrotropic	Afrotropic	N	F_IMM	N	0	10	0	0	10	97	0	10	107	NA	0	199.993	NA	1.44294e+07	1.86	N	0	0	3.88	1.35584	102.98	235.81	0.693147	3.63178	1	1	0
Acanthophthirius plecotius (Radford, 1938)	Myobiidae	Prostigmata	within-species	0	3	1PRIMARY	PIERCING	2ECTO	Singleregion	Palearctic	Holarctic	Palearctic	N	F_IMM	N	0	16	0	0	1	106	0	1	107	NA	0	199.993	NA	1.24529e+07	1.22	N	0	0	8.19	2.10291	50.42	46.77	0.693147	4.71007	1	1	0
Acanthophthirius sp. B	Myobiidae	Prostigmata	within-species	0	1	1PRIMARY	PIERCING	2ECTO	Singleregion	Palearctic	Holarctic	Palearctic	N	F_IMM	N	0	16	0	0	1	106	0	1	107	NA	0	199.993	NA	1.24529e+07	1.22	N	0	0	8.19	2.10291	50.42	46.77	0.693147	4.71007	1	1	0
Acanthophthirius noctulius (Radford, 1938)	Myobiidae	Prostigmata	within-species	0	4	1PRIMARY	PIERCING	2ECTO	Singleregion	Palearctic	Holarctic	Palearctic	N	F_IMM	N	1.74835	7	0	2	7	98	2	9	107	NA	0	199.993	NA	8.20437e+06	1.33	N	0	0	28.48	3.3492	58.22	79.12	1.38629	4.67963	1	1	0
Acanthophthirius paranoctulius Fain et Aellen, 1979	Myobiidae	Prostigmata	within-genus	1	1	1PRIMARY	PIERCING	2ECTO	Singleregion	Palearctic	Holarctic	Palearctic	N	F_IMM	N	1.74835	7	1	2	7	98	2	9	107	5.1092	5.1092	202.547	2.5038	4.91673e+06	1.575	N	0	0	37.23	3.61711	53.75	76.865	1.25276	4.58236	2	2	0
Acanthophthirius sp. A	Myobiidae	Prostigmata	within-species	0	1	1PRIMARY	PIERCING	2ECTO	Singleregion	Palearctic	Holarctic	Palearctic	N	F_IMM	N	1.29078	0	1	1	7	98	2	9	107	NA	0	199.993	NA	1.62909e+06	1.82	N	0	0	45.98	3.82821	49.28	74.61	1.09861	4.47461	1	1	0
Acanthophthirius pantopus (Poppe et Trouessart, 1895)	Myobiidae	Prostigmata	within-genus	1	7	1PRIMARY	PIERCING	2ECTO	Singleregion	Palearctic	Holarctic	Palearctic	N	F_IMM	N	0	11	0	0	1	106	0	1	107	24.5555	24.5555	212.27	2.1344	3.74735e+06	1.73	N	0	0	11.68	2.45788	71.13	83.135	2.25129	4.92108	2	2	0
Acanthophthirius vespertilionis Uchikawa, 1979	Myobiidae	Prostigmata	within-species	0	0	1PRIMARY	PIERCING	2ECTO	Singleregion	Palearctic	Holarctic	Palearctic	N	F_IMM	N	0	1	0	0	1	106	0	1	107	NA	0	199.993	NA	738711	2	N	0	0	24.3	3.19048	74.05	72.35	0.693147	5.73912	1	1	0
Acanthophthirius longisetosus Labrzycka et Dabert, 2008	Myobiidae	Prostigmata	within-species	0	2	1PRIMARY	PIERCING	2ECTO	Singleregion	Palearctic	Holarctic	Palearctic	N	F_IMM	N	0	0	0	0	1	106	0	1	107	NA	0	199.993	NA	1.1583e+07	1.5	N	0	0	15.42	2.73567	34.99	40.46	0.693147	3.84951	1	1	0
Acanthophthirius helveticus Fain et Aellen, 1979	Myobiidae	Prostigmata	within-genus	1	1	1PRIMARY	PIERCING	2ECTO	Singleregion	Palearctic	Holarctic	Palearctic	N	F_IMM	N	0.607073	7	1	1	8	101	1	9	107	43.2921	43.2921	221.639	1.7938	5.0873e+06	1.5	N	0	0	10.72	2.37211	88.345	36.62	4.4128	5.90125	2	2	0
Acanthophthirius serotinus Fain, 1973	Myobiidae	Prostigmata	within-species	0	2	1PRIMARY	PIERCING	2ECTO	Singleregion	Palearctic	Holarctic	Palearctic	N	F_IMM	N	0.607073	1	1	0	5	101	1	6	107	NA	0	199.993	NA	8.74225e+06	1.5	N	0	0	23.09	3.1394	59.65	99.39	0.693147	5.02131	1	1	0
Acanthophthirius capensis (De Millon et Lavoipiere, 1944) (= miniopteri)	Myobiidae	Prostigmata	within-species	0	3	1PRIMARY	PIERCING	2ECTO	Singleregion	Afrotropic_MA	Afrotropic	Afrotropic (Madagascar only)	N	F_IMM	N	0	0	0	0	10	97	0	10	107	NA	0	199.993	NA	536252	1.22	N	0	0	6.57	1.88251	126.16	218.75	1.38629	3.30725	1	1	0
Acanthophthirius caudatus (Banks, 1910)	Myobiidae	Prostigmata	within-family	1	6	1PRIMARY	PIERCING	2ECTO	Singleregion	Nearctic	Holarctic	Nearctic	N	F_IMM	N	1.75285	12	1	2	30	101	3	33	107	49.5246	49.5246	224.755	1.7106	1.33217e+07	1.425	N	0	0	12.645	2.53726	63.98	115.12	0	3.78782	2	3	1
Acanthophthirius caudatus eptesicus Fain et Whitaker, 1976	Myobiidae	Prostigmata	within-species	0	3	1PRIMARY	PIERCING	2ECTO	Singleregion	Nearctic	Holarctic	Nearctic	N	F_IMM	N	0	10	0	0	6	101	0	6	107	NA	0	199.993	NA	1.33217e+07	1.85	N	0	0	17.49	2.86163	63.98	115.12	0	3.78782	1	1	0
Acanthophthirius otonycteris Uchikawa et Baker, 1993	Myobiidae	Prostigmata	within-species	0	2	1PRIMARY	PIERCING	2ECTO	Singleregion	Palearctic	Holarctic	Palearctic	N	F_IMM	N	0	0	0	0	0	107	0	0	107	NA	0	199.993	NA	2.42874e+06	1.38	N	0	0	21.98	3.09013	14.87	172.44	0	4.19419	1	1	0
Acanthophthirius mauritaniensis Uchikawa et Baker, 1993	Myobiidae	Prostigmata	within-species	0	1	1PRIMARY	PIERCING	2ECTO	Singleregion	Afrotropic	Afrotropic	Afrotropic	N	F_IMM	N	0	0	0	0	2	105	0	2	107	NA	0	199.993	NA	1.37606e+07	2.54	N	0	0	5.05	1.61939	69.66	240.47	0.693147	3.57122	1	1	0
Acanthophthirius nycticeius Fain et Whitaker, 1987	Myobiidae	Prostigmata	within-species	0	10	1PRIMARY	PIERCING	2ECTO	Singleregion	Nearctic	Holarctic	Nearctic	N	F_IMM	N	0	9	0	0	0	107	0	0	107	NA	0	199.993	NA	2.88948e+06	1.94	N	0	0	9.12	2.21047	85.22	158.82	1.60944	4.1033	1	1	0
Acanthophthirius steatocaudatus Uchikawa et Baker, 1993	Myobiidae	Prostigmata	within-species	0	3	1PRIMARY	PIERCING	2ECTO	Singleregion	Nearctic	Holarctic	Nearctic	N	F_IMM	N	0	10	0	0	3	104	0	3	107	NA	0	199.993	NA	1.01159e+07	1.77	N	0	0	11.02	2.39971	58.16	77.97	0	3.37211	1	1	0
Acanthophthirius hesperopteris Uchikawa et Baker, 1993	Myobiidae	Prostigmata	within-species	0	1	1PRIMARY	PIERCING	2ECTO	Singleregion	Indomalaya	Indomalaya	Indomalaya	N	F_IMM	N	0.503644	0	0	0	3	104	0	3	107	NA	0	199.993	NA	425021	1	N	0	0	16.3	2.79117	129.82	232.52	3.68888	5.69093	1	1	0
Acanthophthirius womersleyi Fain et Lukoschus, 1979	Myobiidae	Prostigmata	within-species	0	2	1PRIMARY	PIERCING	2ECTO	Singleregion	Australasia	Australasia	Australasia	N	F_IMM	N	0.559621	6	0	0	4	103	0	4	107	NA	0	199.993	NA	7.34634e+06	1.41	N	0	0	14.24	2.65605	36.09	208.38	0	1.49065	1	1	0
Acanthophthirius luzonensis septentrionalis Uchikawa, 1979	Myobiidae	Prostigmata	within-species	0	0	1PRIMARY	PIERCING	2ECTO	Singleregion	Palearctic	Holarctic	Palearctic	N	F_IMM	N	0	3	0	0	9	98	0	9	107	NA	0	199.993	NA	2.94895e+06	2.1	N	0	0	5.87	1.76985	102.44	141.83	3.52636	5.87482	1	1	0
Acanthophthirius sp. C	Myobiidae	Prostigmata	within-species	0	1	1PRIMARY	PIERCING	2ECTO	Singleregion	Palearctic	Holarctic	Palearctic	N	F_IMM	N	0	2	0	0	10	97	0	10	107	NA	0	199.993	NA	4.64601e+06	2	N	0	0	6.3	1.84055	57.72	86.44	0.693147	4.52353	1	1	0
Acanthophthirius myotis (Dusbabek, 1963)	Myobiidae	Prostigmata	within-genus	1	0	1PRIMARY	PIERCING	2ECTO	Singleregion	Palearctic	Holarctic	Palearctic	N	F_IMM	N	2.50205	7	1	0	32	74	1	33	107	3.0422	3.0422	201.514	2.4626	3.48947e+06	1.24	N	0	0	24.705	3.20701	48.78	103.845	2.25129	4.82767	2	2	0
Acanthophthirius capaccinii Uchikawa, 1981	Myobiidae	Prostigmata	within-species	0	0	1PRIMARY	PIERCING	2ECTO	Singleregion	Palearctic	Holarctic	Palearctic	N	F_IMM	N	0	0	0	0	33	74	0	33	107	NA	0	199.993	NA	1.75863e+06	0.99	N	0	0	8.15	2.09802	47.13	125.18	2.07944	4.74641	1	1	0
Acanthophthirius iriei Uchikawa, 1979	Myobiidae	Prostigmata	within-species	0	1	1PRIMARY	PIERCING	2ECTO	Singleregion	Palearctic	Holarctic	Palearctic	N	F_IMM	N	0	1	0	0	33	74	0	33	107	NA	0	199.993	NA	517296	1	N	0	0	7.48	2.01223	104.45	63.85	2.56495	5.53375	1	1	0
Acanthophthirius klapaleki (Dusbabek, 1963)	Myobiidae	Prostigmata	within-genus	1	4	1PRIMARY	PIERCING	2ECTO	Singleregion	Palearctic	Holarctic	Palearctic	N	F_IMM	N	2.50205	7	1	0	32	74	1	33	107	3.0422	3.0422	201.514	2.3718	3.48947e+06	1.24	N	0	0	24.705	3.20701	48.78	103.845	2.25129	4.82767	2	2	0
Acanthophthirius polonicus Haitlinger, 1978	Myobiidae	Prostigmata	within-species	0	6	1PRIMARY	PIERCING	2ECTO	Singleregion	Palearctic	Holarctic	Palearctic	N	F_IMM	N	0	2	0	0	33	74	0	33	107	NA	0	199.993	NA	6.60686e+06	1	N	0	0	15.16	2.71866	43.12	28.93	0.693147	4.04393	1	1	0
Acanthophthirius emarginatus (Dusbabek, 1963)	Myobiidae	Prostigmata	within-species	0	4	1PRIMARY	PIERCING	2ECTO	Singleregion	Palearctic	Holarctic	Palearctic	N	F_IMM	N	0	2	0	0	33	74	0	33	107	NA	0	199.993	NA	3.76509e+06	0.99	N	0	0	7.56	2.02287	48.03	97.72	1.94591	4.78557	1	1	0
Acanthophthirius namurensis Fain, 1976	Myobiidae	Prostigmata	within-family	1	1	1PRIMARY	PIERCING	2ECTO	Singleregion	Palearctic	Holarctic	Palearctic	N	F_IMM	N	2.26773	11	0	0	33	106	0	33	107	49.5246	49.5246	224.755	1.7271	4.34792e+06	1.36	N	0	0	7.78	2.05156	55.615	83.735	2.63906	4.84972	2	3	1
Acanthophthirius silesiacus Haitlinger, 1978	Myobiidae	Prostigmata	within-species	0	2	1PRIMARY	PIERCING	2ECTO	Singleregion	Palearctic	Holarctic	Palearctic	N	F_IMM	N	1.61944	12	0	0	33	74	0	33	107	NA	0	199.993	NA	1.48249e+07	1.21	N	0	0	7.63	2.03209	46.1	21.71	0	4.27861	1	1	0
Acanthophthirius dolichophallus Fain et Aellen, 1979	Myobiidae	Prostigmata	within-species	0	3	1PRIMARY	PIERCING	2ECTO	Singleregion	Palearctic	Holarctic	Palearctic	N	F_IMM	N	1.61944	12	0	0	33	74	0	33	107	NA	0	199.993	NA	1.48249e+07	1.21	N	0	0	7.63	2.03209	46.1	21.71	0	4.27861	1	1	0
Acanthophthirius spiralis Uchikawa, 1982	Myobiidae	Prostigmata	within-species	0	0	1PRIMARY	PIERCING	2ECTO	Singleregion	Palearctic	Holarctic	Palearctic	N	F_IMM	N	1.61944	12	0	0	33	74	0	33	107	NA	0	199.993	NA	1.48249e+07	1.21	N	0	0	7.63	2.03209	46.1	21.71	0	4.27861	1	1	0
Acanthophthirius bechsteinialis Fain, 1978	Myobiidae	Prostigmata	within-species	0	0	1PRIMARY	PIERCING	2ECTO	Singleregion	Palearctic	Holarctic	Palearctic	N	F_IMM	N	2.76714	5	0	1	32	74	1	33	107	NA	0	199.993	NA	2.32653e+06	1	N	0	0	9.47	2.24813	61.16	85.35	2.94444	4.94514	1	1	0
Acanthophthirius spinipes Fain, 1976	Myobiidae	Prostigmata	within-genus	1	0	1PRIMARY	PIERCING	2ECTO	Multiregion	Multiregion	Multiregion	Indomalaya,Palearctic	N	F_IMM	N	0	1	0	0	33	74	0	33	107	20.6722	20.6722	210.329	2.1764	459683	1	N	0	0	7.48	2.01223	99.565	82.39	2.0149	5.46688	2	2	0
Acanthophthirius adversus Fain, 1978	Myobiidae	Prostigmata	within-genus	1	0	1PRIMARY	PIERCING	2ECTO	Singleregion	Indomalaya	Indomalaya	Indomalaya	N	F_IMM	N	0.501151	5	0	1	33	74	1	33	107	14.1311	14.1311	207.058	2.3771	938069	1	N	0	0	8.23	2.10779	206.33	242.915	1.60944	5.69838	2	2	0
Acanthophthirius natalensis (Lawrence, 1951)	Myobiidae	Prostigmata	within-species	0	0	1PRIMARY	PIERCING	2ECTO	Singleregion	Afrotropic	Afrotropic	Afrotropic	N	F_IMM	N	0	0	0	0	33	74	0	33	107	NA	0	199.993	NA	2.6442e+06	0.99	N	0	0	13.67	2.6152	72.22	201.49	1.09861	3.90036	1	1	0
Acanthophthirius gracilis Fain et Whitaker, 1976	Myobiidae	Prostigmata	within-species	0	3	1PRIMARY	PIERCING	2ECTO	Singleregion	Nearctic	Holarctic	Nearctic	N	F_IMM	N	1.64506	0	1	2	30	74	3	33	107	NA	0	199.993	NA	398644	0.99	N	0	0	6.51	1.87334	78.44	19.62	0	3.03687	1	1	0
Acanthophthirius unciger (Lawrence, 1951)	Myobiidae	Prostigmata	within-species	0	0	1PRIMARY	PIERCING	2ECTO	Singleregion	Afrotropic	Afrotropic	Afrotropic	N	F_IMM	N	0	0	0	0	1	106	0	1	107	NA	0	199.993	NA	1.97284e+07	1.5	N	0	0	27.34	3.30835	82.09	235.06	0.693147	3.5243	1	1	0
Acanthophthirius longus Uchikawa et Baker, 1993	Myobiidae	Prostigmata	within-species	0	3	1PRIMARY	PIERCING	2ECTO	Singleregion	Neotropic	Neotropic	Neotropic	N	F_IMM	N	0	0	0	0	2	105	0	2	107	NA	0	199.993	NA	781796	1.4	N	0	0	4.58	1.5217	135.91	234.63	1.60944	4.10462	1	1	0
Acanthophthirius baueris Uchikawa et Baker, 1993	Myobiidae	Prostigmata	within-species	0	2	1PRIMARY	PIERCING	2ECTO	Singleregion	Nearctic	Holarctic	Nearctic	N	F_IMM	N	0	0	0	0	2	105	0	2	107	NA	0	199.993	NA	295021	1.71	N	0	0	22.22	3.10099	171.52	241.32	1.38629	3.4837	1	1	0
Acanthophthirius pizonixeos Uchikawa et Baker, 1993	Myobiidae	Prostigmata	within-species	0	0	1PRIMARY	PIERCING	2ECTO	Singleregion	Nearctic	Holarctic	Nearctic	N	F_IMM	N	1.01193	0	0	1	32	74	1	33	107	NA	0	199.993	NA	36822.9	0.99	N	0	0	25.63	3.24376	13.39	198.81	0.693147	2.27006	1	1	0
Acanthophthirius dasypterus Fain, 1972	Myobiidae	Prostigmata	within-species	0	1	1PRIMARY	PIERCING	2ECTO	Singleregion	Neotropic	Neotropic	Neotropic	N	F_IMM	N	0.532224	51	0	0	4	103	0	4	107	NA	0	199.993	NA	1.74907e+07	2.14	N	0	0	12.2	2.50144	130.97	225.67	0	3.42524	1	1	0
Acanthophthirius minimus (Womersley, 1941)	Myobiidae	Prostigmata	within-genus	1	1	1PRIMARY	PIERCING	2ECTO	Singleregion	Australasia	Australasia	Australasia	N	F_IMM	N	0.559621	6	0	0	10	103	0	10	107	31.2141	31.2141	215.6	2.0574	4.39096e+06	1.41	N	0	0	11.515	2.44365	56.165	228.485	0	1.54863	2	2	0
Acanthophthirius oregonensis Fain et Whitaker, 1978	Myobiidae	Prostigmata	within-species	0	3	1PRIMARY	PIERCING	2ECTO	Singleregion	Nearctic	Holarctic	Nearctic	N	F_IMM	N	0	3	0	0	1	106	0	1	107	NA	0	199.993	NA	2.66412e+06	1.86	N	0	0	3.56	1.26976	33.18	150.65	0	3.6331	1	1	0
Acanthophthirius lasiurus Fain et Whitaker, 1976	Myobiidae	Prostigmata	within-family	1	6	1PRIMARY	PIERCING	2ECTO	Multiregion	Multiregion	Multiregion	Nearctic,Neotropic	N	F_IMM	N	1.24127	11	0	0	4	103	0	4	107	16.7478	8.3739	212.553	3.3743	1.53726e+07	2.34667	N	0	0	22.15	3.09784	79.4567	117.057	0.847298	3.87217	3	3	1
Acanthophthirius mimetilli Fain, 1973	Myobiidae	Prostigmata	within-species	0	4	1PRIMARY	PIERCING	2ECTO	Singleregion	Afrotropic	Afrotropic	Afrotropic	N	F_IMM	N	0	0	0	0	0	0	0	0	0	NA	0	199.993	NA	6.84292e+06	0.98	N	0	0	8.89	2.18493	124.06	237.87	0.693147	3.80733	1	1	0
Binuncus magnus (Radford, 1934)	Myobiidae	Prostigmata	within-family	1	4	1PRIMARY	PIERCING	2ECTO	Multiregion	Multiregion	Multiregion	Australasia,Australasia (Papua New Guinea and or Solomon Islands only),Indomalaya,Palearctic	N	F_IMM	N	3.46393	15	4	1	13	68	5	13	70	23.337	12.1424	240.087	3.8189	1.00157e+06	0.993333	N	0	0	596.922	6.39179	132.794	223.5	4.55913	5.20837	6	3	1
Binuncus eonycteris Uchikawa, Harada, Yenbutra et Ohtani, 1983	Myobiidae	Prostigmata	within-family	1	2	1PRIMARY	PIERCING	2ECTO	Singleregion	Indomalaya	Indomalaya	Indomalaya	N	F_IMM	N	0	27	0	0	4	69	0	4	70	49.8439	49.8439	224.915	1.6949	2.265e+06	1	N	0	0	47.045	3.8511	217.805	237.71	1.60944	4.71671	2	3	1
Binuncus chironaxi Uchikawa, 1986	Myobiidae	Prostigmata	within-species	0	1	1PRIMARY	PIERCING	2ECTO	Singleregion	Indomalaya	Indomalaya	Indomalaya	N	F_IMM	N	0	0	0	0	4	66	0	4	70	NA	0	199.993	NA	427413	0.98	N	0	0	17.7	2.87356	232.64	245.24	2.30259	5.03974	1	1	0
Binuncus thoopteris Uchikawa, 1986	Myobiidae	Prostigmata	within-species	0	1	1PRIMARY	PIERCING	2ECTO	Singleregion	Indomalaya	Indomalaya	Indomalaya	N	F_IMM	N	0	8	0	0	0	70	0	0	70	NA	0	199.993	NA	87948.9	0.98	N	0	0	66.12	4.19147	223.65	212.23	2.89037	4.19555	1	1	0
Binuncus hypsignathis Uchikawa, 1986	Myobiidae	Prostigmata	within-species	0	1	1PRIMARY	PIERCING	2ECTO	Singleregion	Afrotropic	Afrotropic	Afrotropic	N	F_IMM	N	4.41501	8	0	0	12	58	0	12	70	NA	0	199.993	NA	6.02996e+06	1.4	N	0	0	336.97	5.81999	134.45	246.55	0.693147	3.77574	1	1	0
Binuncus epomopsi Uchikawa, 1986	Myobiidae	Prostigmata	within-species	0	1	1PRIMARY	PIERCING	2ECTO	Singleregion	Afrotropic	Afrotropic	Afrotropic	N	F_IMM	N	6.33647	15	0	7	5	58	7	12	70	NA	0	199.993	NA	3.92287e+06	1	N	0	0	118.99	4.77904	137.29	242.66	0.693147	3.83536	1	1	0
Binuncus scotonycteris Uchikawa, 1986	Myobiidae	Prostigmata	within-species	0	1	1PRIMARY	PIERCING	2ECTO	Singleregion	Afrotropic	Afrotropic	Afrotropic	N	F_IMM	N	0	0	0	0	0	70	0	0	70	NA	0	199.993	NA	342184	0.98	N	0	0	69.42	4.24018	155.36	250.21	0.693147	4.12842	1	1	0
Binuncus lissonycteris Uchikawa, 1986	Myobiidae	Prostigmata	within-species	0	1	1PRIMARY	PIERCING	2ECTO	Singleregion	Afrotropic	Afrotropic	Afrotropic	N	F_IMM	N	3.4194	10	0	1	11	58	1	12	70	NA	0	199.993	NA	4.00167e+06	0.99	N	0	0	68.31	4.22406	124.24	240.3	1.09861	4.04077	1	1	0
Binuncus myonycteris Uchikawa, 1986	Myobiidae	Prostigmata	within-species	0	2	1PRIMARY	PIERCING	2ECTO	Singleregion	Afrotropic	Afrotropic	Afrotropic	N	F_IMM	N	3.13161	14	0	1	11	58	1	12	70	NA	0	199.993	NA	4.94419e+06	1	N	0	0	44.92	3.80488	139.14	244.29	0.693147	3.60468	1	1	0
Binuncus epomophori Fain, 1972	Myobiidae	Prostigmata	within-family	1	2	1PRIMARY	PIERCING	2ECTO	Singleregion	Afrotropic	Afrotropic	Afrotropic	N	F_IMM	N	6.08943	7	4	7	5	58	7	12	70	6.453	5.1264	208.6	3.7018	4.50878e+06	0.9875	N	0	0	52.6275	3.96324	107.945	240.702	1.44692	3.9843	4	3	1
Binuncus megaloglossus Fain, 1973	Myobiidae	Prostigmata	within-species	0	2	1PRIMARY	PIERCING	2ECTO	Singleregion	Afrotropic	Afrotropic	Afrotropic	N	F_IMM	N	2.38355	13	0	0	12	58	0	12	70	NA	0	199.993	NA	3.48555e+06	1	N	0	0	16.71	2.81601	144.91	242.83	0.693147	3.79975	1	1	0
Binuncus eidoloni Fain, 1972	Myobiidae	Prostigmata	within-species	0	2	1PRIMARY	PIERCING	2ECTO	Singleregion	Afrotropic	Afrotropic	Afrotropic	N	F_IMM	N	0	9	0	0	0	70	0	0	70	NA	0	199.993	NA	1.89424e+07	1.08	N	0	0	254.61	5.53973	84.6	233.78	0.693147	3.56388	1	1	0
Binuncus fortis Fain et Lukoschus, 1979	Myobiidae	Prostigmata	within-species	0	4	1PRIMARY	PIERCING	2ECTO	Singleregion	Australasia	Australasia	Australasia	N	F_IMM	N	0.526538	3	0	0	13	57	0	13	70	NA	0	199.993	NA	3.33153e+06	1	N	0	0	380.35	5.94109	54.75	224.38	0	1.68269	1	1	0
Binuncus cynopterus Fain, 1975	Myobiidae	Prostigmata	within-family	1	1	1PRIMARY	PIERCING	2ECTO	Singleregion	Indomalaya	Indomalaya	Indomalaya	N	F_IMM	N	2.38178	8	0	2	6	64	2	6	70	15.0737	12.8255	213.942	3.2412	2.7059e+06	1.16333	N	0	0	52.5867	3.96246	177.797	240.043	2.79321	5.41056	3	3	1
Binuncus balionycteris Fain, 1978	Myobiidae	Prostigmata	within-species	0	0	1PRIMARY	PIERCING	2ECTO	Singleregion	Indomalaya	Indomalaya	Indomalaya	N	F_IMM	N	0	3	0	0	1	69	0	1	70	NA	0	199.993	NA	870187	1	N	0	0	14.43	2.66931	244.15	249.46	1.60944	4.51119	1	1	0
Binuncus haplonycteris Uchikawa, 1986	Myobiidae	Prostigmata	within-species	0	0	1PRIMARY	PIERCING	2ECTO	Singleregion	Indomalaya	Indomalaya	Indomalaya	N	F_IMM	N	1.16323	10	2	0	2	66	2	4	70	NA	0	199.993	NA	242390	1	N	0	0	18.25	2.90417	202.1	241.6	3.4012	5.37389	1	1	0
Binunculoides boendeensis Fain, 1972	Myobiidae	Prostigmata	within-species	0	3	1PRIMARY	PIERCING	2ECTO	Singleregion	Afrotropic_MA	Afrotropic	Afrotropic (Madagascar only)	N	F_IMM	N	1.12706	2	2	0	0	21	2	2	23	NA	0	199.993	NA	1.76999e+07	0.99	N	0	0	89.99	4.4997	91.07	241.05	0.693147	3.48155	1	1	0
Calcarmyobia miniopteris (Womersley, 1941)	Myobiidae	Prostigmata	within-order(s)	1	8	1PRIMARY	PIERCING	2ECTO	Multiregion	Multiregion	Multiregion	Australasia,Ethiopian-SA,Indomalaya,Palearctic	N	F_IMM	N	3.74212	6	2	7	18	103	7	18	107	30.143	17.0174	259.553	3.9105	1.93285e+07	1.13333	N	0	0	12.3667	2.515	121.167	215.09	0.693147	4.42994	7	4	1
Calcarmyobia dusbabeki Uchikawa, 1985	Myobiidae	Prostigmata	within-genus	1	9	1PRIMARY	PIERCING	2ECTO	Singleregion	Palearctic	Holarctic	Ethiopian-SA,Palearctic	N	F_IMM	N	0	2	0	0	18	0	0	18	18	NA	0	199.993	NA	4.94305e+07	0.99	N	0	0	11.46	2.43886	74.56	198.74	0	4.55996	2	2	0
Calcarmyobia kenyaensis Uchikawa, 1982	Myobiidae	Prostigmata	within-genus	1	0	1PRIMARY	PIERCING	2ECTO	Singleregion	Afrotropic	Afrotropic	Afrotropic	N	F_IMM	N	0.50394	2	0	0	18	0	0	18	18	12.1016	6.0508	209.069	3.4253	1.38413e+07	0.99	N	0	0	13.7533	2.62128	79.745	208.45	1.0116	4.18255	5	2	0
Calcarmyobia comoresensis Uchikawa, 1982	Myobiidae	Prostigmata	within-genus	1	0	1PRIMARY	PIERCING	2ECTO	Singleregion	Afrotropic_MA	Afrotropic	Afrotropic (Madagascar only)	N	F_IMM	N	4.15813	4	0	7	11	0	7	18	18	7.6749	7.0661	207.363	3.468	430328	1	N	0	0	10.43	2.34469	129.18	213.245	1.70475	3.54168	3	2	0
Calcarmyobia orianae Uchikawa, 1985	Myobiidae	Prostigmata	within-genus	1	2	1PRIMARY	PIERCING	2ECTO	Singleregion	Multiregion	Australasia	Australasia,Australasia (Papua New Guinea and or Solomon Islands only)	N	F_IMM	N	4.05114	9	2	4	18	0	5	18	18	12.2286	9.8147	216.325	3.3306	1.72429e+07	0.99	N	0	0	11	2.3979	159.42	218.973	0.510826	4.67168	5	2	0
Calcarmyobia orianae eminens Uchikawa, 1985	Myobiidae	Prostigmata	within-species	0	1	1PRIMARY	PIERCING	2ECTO	Singleregion	Indomalaya	Indomalaya	Indomalaya	N	F_IMM	N	0	2	0	0	18	0	0	18	18	NA	0	199.993	NA	4.94305e+07	0.99	N	0	0	11.46	2.43886	74.56	198.74	0	4.55996	1	1	0
Calcarmyobia biloba Uchikawa, 1985	Myobiidae	Prostigmata	within-species	0	1	1PRIMARY	PIERCING	2ECTO	Singleregion	Australasia	Australasia	Australasia	N	F_IMM	N	3.48729	4	0	5	13	0	5	18	18	NA	0	199.993	NA	358072	1	N	0	0	7.53	2.0189	260.02	221.17	1.09861	2.45359	1	1	0
Calcarmyobia mollis Uchikawa, 1985	Myobiidae	Prostigmata	within-genus	1	1	1PRIMARY	PIERCING	2ECTO	Singleregion	Indomalaya	Indomalaya	Indomalaya	N	F_IMM	N	4.00712	10	1	4	13	0	5	18	18	5.7929	4.9915	205.385	3.3352	957588	0.995	N	0	0	9.25	2.22462	204.727	233.267	2.03688	5.24743	3	2	0
Calcarmyobia isosetae Uchikawa, 1985	Myobiidae	Prostigmata	within-species	0	1	1PRIMARY	PIERCING	2ECTO	Singleregion	Indomalaya	Indomalaya	Indomalaya	N	F_IMM	N	3.6019	1	1	4	13	0	5	18	18	NA	0	199.993	NA	1.20857e+06	1	N	0	0	11.4	2.43361	252.85	238.15	1.38629	5.0223	1	1	0
Calcarmyobia australasiae Fain et Lukoschus, 1981	Myobiidae	Prostigmata	within-genus	1	4	1PRIMARY	PIERCING	2ECTO	Multiregion	Multiregion	Multiregion	Australasia,Australasia (Papua New Guinea and or Solomon Islands only),Indomalaya	N	F_IMM	N	4.05114	9	2	5	18	0	5	18	18	9.6014	5.9725	217.91	4.0226	9.13528e+06	0.994	N	0	0	9.88833	2.29136	199.682	224.055	0.77319	4.6114	6	2	0
Eudusbabekia cernyi (Dusbabek, 1967)	Myobiidae	Prostigmata	within-species	0	1	1PRIMARY	PIERCING	2ECTO	Singleregion	Neotropic	Neotropic	Neotropic	N	F_IMM	N	1.21075	10	1	0	1	48	1	2	50	NA	0	199.993	NA	184268	0.98	N	0	0	37.25	3.61765	103.98	246.61	3.17805	4.98477	1	1	0
Eudusbabekia samsinaki (Dusbabek, 1967)	Myobiidae	Prostigmata	within-species	0	4	1PRIMARY	PIERCING	2ECTO	Singleregion	Nearctic	Holarctic	Nearctic	N	F_IMM	N	0	0	0	0	0	0	0	0	0	NA	0	199.993	NA	1.81492e+06	0.98	N	0	0	16.27	2.78932	64.49	193.75	0.693147	4.32413	1	1	0
Eudusbabekia saguei (Dusbabek, 1967)	Myobiidae	Prostigmata	within-genus	1	5	1PRIMARY	PIERCING	2ECTO	Singleregion	Neotropic	Neotropic	Neotropic	N	F_IMM	N	1.26428	10	0	0	4	0	0	4	4	15.5351	15.5351	207.76	2.297	161033	1.21	N	0	0	5.64	1.72988	107.39	248.725	3.06805	4.97528	2	2	0
Eudusbabekia jimenezi (Dusbabek, 1967)	Myobiidae	Prostigmata	within-species	0	3	1PRIMARY	PIERCING	2ECTO	Singleregion	Neotropic	Neotropic	Neotropic	N	F_IMM	N	1.13492	10	0	0	4	0	0	4	4	NA	0	199.993	NA	8.41422e+06	0.99	N	0	0	19.59	2.97502	152.61	240.05	0	3.50345	1	1	0
Eudusbabekia rosickyi (Dusbabek, 1967)	Myobiidae	Prostigmata	within-species	0	1	1PRIMARY	PIERCING	2ECTO	Singleregion	Neotropic	Neotropic	Neotropic	N	F_IMM	N	0.518475	10	0	1	3	46	1	4	50	NA	0	199.993	NA	203276	0.99	N	0	0	8.79	2.17361	106.77	245.98	2.48491	5.09559	1	1	0
Eudusbabekia trachopis Dusbabek et Lukoschus, 1974	Myobiidae	Prostigmata	within-species	0	0	1PRIMARY	PIERCING	2ECTO	Singleregion	Neotropic	Neotropic	Neotropic	N	F_IMM	N	0.519154	64	0	0	0	50	0	0	50	NA	0	199.993	NA	1.26797e+07	0.98	N	0	0	36.9	3.60821	154.52	239.27	0	3.33399	1	1	0
Eudusbabekia hastata Dusbabek et Lukoschus, 1974	Myobiidae	Prostigmata	within-species	0	0	1PRIMARY	PIERCING	2ECTO	Singleregion	Neotropic	Neotropic	Neotropic	N	F_IMM	N	2.90717	62	0	0	5	45	0	5	50	NA	0	199.993	NA	1.26902e+07	0.99	N	0	0	91.44	4.51568	151.77	238.87	0	3.24181	1	1	0
Eudusbabekia phyllostomi Jameson, 1971	Myobiidae	Prostigmata	within-species	0	4	1PRIMARY	PIERCING	2ECTO	Singleregion	Neotropic	Neotropic	Neotropic	N	F_IMM	N	2.7161	64	0	0	5	45	0	5	50	NA	0	199.993	NA	1.21889e+07	0.99	N	0	0	36.7	3.60278	154.15	242.55	0	3.16167	1	1	0
Eudusbabekia phyllostomi unguiculata Dusbabek et Lukoschus, 1974	Myobiidae	Prostigmata	within-species	0	0	1PRIMARY	PIERCING	2ECTO	Singleregion	Neotropic	Neotropic	Neotropic	N	F_IMM	N	2.88052	63	0	0	5	45	0	5	50	NA	0	199.993	NA	1.09586e+07	0.99	N	0	0	41.75	3.7317	155.48	241.35	0	3.1847	1	1	0
Eudusbabekia anthorhinae Dusbabek et Lukoschus, 1974	Myobiidae	Prostigmata	within-species	0	1	1PRIMARY	PIERCING	2ECTO	Singleregion	Neotropic	Neotropic	Neotropic	N	F_IMM	N	2.64051	62	0	0	5	45	0	5	50	NA	0	199.993	NA	1.00734e+07	0.99	N	0	0	13.91	2.63261	163.06	244.41	0	3.02481	1	1	0
Eudusbabekia micronycteridis Dusbabek et Lukoschus, 1974	Myobiidae	Prostigmata	within-species	0	1	1PRIMARY	PIERCING	2ECTO	Singleregion	Neotropic	Neotropic	Neotropic	N	F_IMM	N	0.579006	61	0	0	1	1	0	1	2	NA	0	199.993	NA	1.12291e+07	0.98	N	0	0	6.4	1.8563	155.74	240.54	0	3.29064	1	1	0
Eudusbabekia brachyotis Dusbabek et Lukoschus, 1974	Myobiidae	Prostigmata	within-species	0	0	1PRIMARY	PIERCING	2ECTO	Singleregion	Neotropic	Neotropic	Neotropic	N	F_IMM	N	0	63	0	0	0	2	0	0	2	NA	0	199.993	NA	4.95355e+06	0.98	N	0	0	10.39	2.34084	167.21	247.8	0	3.18138	1	1	0
Eudusbabekia macrophyllum Dusbabek et Lukoschus, 1974	Myobiidae	Prostigmata	within-species	0	2	1PRIMARY	PIERCING	2ECTO	Singleregion	Neotropic	Neotropic	Neotropic	N	F_IMM	N	0.519154	62	0	0	0	50	0	0	50	NA	0	199.993	NA	1.33197e+07	1	N	0	0	8.02	2.08194	152.53	237.4	0	3.29547	1	1	0
Eudusbabekia viguerasi (Dusbabek, 1967)	Myobiidae	Prostigmata	within-family	1	15	1PRIMARY	PIERCING	2ECTO	Multiregion	Multiregion	Multiregion	Nearctic,Neotropic	N	F_IMM	N	2.8497	60	0	1	17	33	1	17	50	12.3812	9.6732	216.366	3.4889	9.22781e+06	0.996667	N	0	0	33.82	3.52105	153.833	243.905	0	3.18687	4	3	1
Eudusbabekia lepidoseta Jameson, 1971	Myobiidae	Prostigmata	within-species	0	13	1PRIMARY	PIERCING	2ECTO	Singleregion	Neotropic	Neotropic	Neotropic	N	F_IMM	N	0	5	0	0	0	50	0	0	50	NA	0	199.993	NA	1.55189e+07	0.99	N	0	0	20.19	3.00519	142.56	232.46	0	3.39953	1	1	0
Eudusbabekia paralepidoseta Morales-Malacara, Colin-Martinez et Garcia-Estrada, 2011	Myobiidae	Prostigmata	within-species	0	3	1PRIMARY	PIERCING	2ECTO	Singleregion	Neotropic	Neotropic	Neotropic	N	F_IMM	N	0	2	0	0	17	33	0	17	50	NA	0	199.993	NA	3.5074e+06	0.99	N	0	0	16.99	2.83262	140.17	219.71	0.693147	3.83644	1	1	0
Eudusbabekia carolliae Dusbabek et Lukoschus, 1975	Myobiidae	Prostigmata	within-species	0	3	1PRIMARY	PIERCING	2ECTO	Singleregion	Neotropic	Neotropic	Neotropic	N	F_IMM	N	1.914	59	1	1	1	47	2	3	50	NA	0	199.993	NA	1.40987e+07	1	N	0	0	19.23	2.95647	149.5	236.85	0	3.30505	1	1	0
Eudusbabekia glossophaga Dusbabek et Lukoschus, 1975	Myobiidae	Prostigmata	within-species	0	2	1PRIMARY	PIERCING	2ECTO	Singleregion	Neotropic	Neotropic	Neotropic	N	F_IMM	N	0	58	0	0	4	46	0	4	50	NA	0	199.993	NA	1.54659e+07	1	N	0	0	9.97	2.29958	141.96	230.99	0	3.47041	1	1	0
Eudusbabekia vampyrops Dusbabek et Lukoschus, 1975	Myobiidae	Prostigmata	within-family	1	2	1PRIMARY	PIERCING	2ECTO	Singleregion	Neotropic	Neotropic	Neotropic	N	F_IMM	N	2.38594	63	0	1	17	33	1	17	50	23.0573	23.0573	211.521	2.1308	1.18817e+07	0.99	N	0	0	14.86	2.69867	155.765	237	0	3.16442	2	3	1
Eudusbabekia urodermae Fain, 1972	Myobiidae	Prostigmata	within-species	0	1	1PRIMARY	PIERCING	2ECTO	Singleregion	Neotropic	Neotropic	Neotropic	N	F_IMM	N	2.39679	60	0	1	16	33	1	17	50	NA	0	199.993	NA	1.04327e+07	0.98	N	0	0	17.3	2.85071	159.27	243.82	0	2.98417	1	1	0
Eudusbabekia chrotopterus Fain, 1973	Myobiidae	Prostigmata	within-species	0	2	1PRIMARY	PIERCING	2ECTO	Singleregion	Neotropic	Neotropic	Neotropic	N	F_IMM	N	0	59	0	0	0	50	0	0	50	NA	0	199.993	NA	9.15505e+06	0.99	N	0	0	78.26	4.36004	145.4	233.69	0	3.31127	1	1	0
Eudusbabekia phyllodermae Fain, 1973	Myobiidae	Prostigmata	within-species	0	2	1PRIMARY	PIERCING	2ECTO	Singleregion	Neotropic	Neotropic	Neotropic	N	F_IMM	N	2.64257	63	0	0	5	45	0	5	50	NA	0	199.993	NA	1.01208e+07	0.98	N	0	0	55.82	4.02213	163.13	241.38	0	3.37725	1	1	0
Eudusbabekia centurio Fain, 1973	Myobiidae	Prostigmata	within-species	0	4	1PRIMARY	PIERCING	2ECTO	Singleregion	Neotropic	Neotropic	Neotropic	N	F_IMM	N	2.66305	4	0	3	14	33	3	17	50	NA	0	199.993	NA	2.10746e+06	0.99	N	0	0	23.09	3.1394	126.65	232.97	1.38629	4.08782	1	1	0
Eudusbabekia rhinophylla Fain et Bochkov, 2002	Myobiidae	Prostigmata	within-species	0	3	1PRIMARY	PIERCING	2ECTO	Singleregion	Neotropic	Neotropic	Neotropic	N	F_IMM	N	0	59	0	0	0	50	0	0	50	NA	0	199.993	NA	8.34e+06	0.98	N	0	0	9.58	2.25968	163.68	244.76	0	2.60491	1	1	0
Eudusbabekia diphyllis Uchikawa, 1987	Myobiidae	Prostigmata	within-species	0	1	1PRIMARY	PIERCING	2ECTO	Singleregion	Neotropic	Neotropic	Neotropic	N	F_IMM	N	0	11	0	0	0	2	0	0	2	NA	0	199.993	NA	8.01952e+06	0.99	N	0	0	28.11	3.33613	141.74	237.62	0	3.53718	1	1	0
Eudusbabekia provirilia Morales-Malacara, Guzman-Cornejo et Lopez-Ortega, 2002	Myobiidae	Prostigmata	within-species	0	2	1PRIMARY	PIERCING	2ECTO	Singleregion	Nearctic	Holarctic	Nearctic	N	F_IMM	N	0	1	0	0	4	46	0	4	50	NA	0	199.993	NA	999207	1	N	0	0	24.26	3.18883	71.17	197.54	0.693147	4.30905	1	1	0
Eudusbabekia choeronycteris Guzman-Cornejo, Morales-Malacara et Lopez-Ortega, 2004	Myobiidae	Prostigmata	within-species	0	3	1PRIMARY	PIERCING	2ECTO	Singleregion	Nearctic	Holarctic	Nearctic	N	F_IMM	N	0	1	0	0	0	50	0	0	50	NA	0	199.993	NA	1.78627e+06	0.99	N	0	0	17.26	2.84839	52.95	189.59	0.693147	3.99875	1	1	0
Eudusbabekia arganoi (Vomero, 1972)	Myobiidae	Prostigmata	within-species	0	12	1PRIMARY	PIERCING	2ECTO	Multiregion	Multiregion	Multiregion	Nearctic,Neotropic	N	F_IMM	N	0.575187	51	0	0	1	1	0	1	2	NA	0	199.993	NA	1.78039e+07	1	N	0	0	33.16	3.50134	130.09	216.33	0	3.39585	1	1	0
Eudusbabekia ecuadorensis Fain, 1973	Myobiidae	Prostigmata	within-species	0	4	1PRIMARY	PIERCING	2ECTO	Singleregion	Neotropic	Neotropic	Neotropic	N	F_IMM	N	0	1	0	0	1	0	0	1	1	NA	0	199.993	NA	3.62494e+06	0.99	N	0	0	16.09	2.7782	85.54	211.38	0.693147	3.9524	1	1	0
Eudusbabekia artibei Lukoschus, Scheperboer, Mendez et Fain, 1981	Myobiidae	Prostigmata	within-species	0	1	1PRIMARY	PIERCING	2ECTO	Singleregion	Neotropic	Neotropic	Neotropic	N	F_IMM	N	1.76534	4	0	1	16	33	1	17	50	NA	0	199.993	NA	1.1567e+06	0.99	N	0	0	11.69	2.45873	162.28	228.79	1.38629	3.96386	1	1	0
Ewingana bispinosa Radford, 1948	Myobiidae	Prostigmata	within-genus	1	10	1PRIMARY	PIERCING	2ECTO	Singleregion	Afrotropic	Afrotropic	Afrotropic	N	F_IMM	N	4.05043	0	0	5	9	21	5	11	32	10.1777	10.1777	205.082	2.3088	8.75788e+06	1	N	0	0	10.98	2.39608	112.41	239.08	0.693147	3.90046	2	2	0
Ewingana bispinosa longispina Fain et Lukoschus, 1979	Myobiidae	Prostigmata	within-genus	1	2	1PRIMARY	PIERCING	2ECTO	Multiregion	Multiregion	Multiregion	Australasia,Indomalaya	N	F_IMM	N	1.04932	2	0	2	10	21	2	11	32	10.7203	10.7203	205.353	2.3067	3.85973e+06	0.99	N	0	0	21.27	3.0573	110.475	248.39	1.70475	4.82077	2	2	0
Ewingana australis Fain, 1973	Myobiidae	Prostigmata	within-species	0	2	1PRIMARY	PIERCING	2ECTO	Singleregion	Australasia	Australasia	Australasia	N	F_IMM	N	0.608551	5	1	0	17	14	1	18	32	NA	0	199.993	NA	5.60287e+06	1	N	0	0	36.4	3.59457	29.51	196.9	0	1.56444	1	1	0
Ewingana yaguajayensis Dusbabek, 1968	Myobiidae	Prostigmata	within-species	0	2	1PRIMARY	PIERCING	2ECTO	Singleregion	Neotropic	Neotropic	Neotropic	N	F_IMM	N	3.07979	57	0	0	18	14	0	18	32	NA	0	199.993	NA	1.33926e+07	0.99	N	0	0	13.12	2.57414	142.68	235.66	0	3.45189	1	1	0
Ewingana molossi Dusbabek, 1968	Myobiidae	Prostigmata	within-genus	1	3	1PRIMARY	PIERCING	2ECTO	Singleregion	Neotropic	Neotropic	Neotropic	N	F_IMM	N	4.91106	64	3	0	15	14	3	18	32	2.8724	2.8724	201.429	2.4203	1.58584e+07	0.99	N	0	0	13.7	2.6174	140.09	230.105	0	3.45537	2	2	0
Ewingana inaequalis (Ewing, 1938)	Myobiidae	Prostigmata	within-species	0	11	1PRIMARY	PIERCING	2ECTO	Singleregion	Nearctic	Holarctic	Nearctic	N	F_IMM	N	0	0	0	0	18	14	0	18	32	NA	0	199.993	NA	1.3978e+07	1.11	N	0	0	12.61	2.53449	81.68	169.87	0	3.84139	1	1	0
Ewingana longa (Ewing, 1938)	Myobiidae	Prostigmata	within-species	0	11	1PRIMARY	PIERCING	2ECTO	Singleregion	Nearctic	Holarctic	Nearctic	N	F_IMM	N	0	0	0	0	18	14	0	18	32	NA	0	199.993	NA	1.3978e+07	1.11	N	0	0	12.61	2.53449	81.68	169.87	0	3.84139	1	1	0
Ewingana doreyae Dusbabek, 1968	Myobiidae	Prostigmata	within-species	0	4	1PRIMARY	PIERCING	2ECTO	Singleregion	Nearctic	Holarctic	Nearctic	N	F_IMM	N	2.98602	51	0	0	18	14	0	18	32	NA	0	199.993	NA	1.81499e+07	0.99	N	0	0	16.38	2.79606	127.1	222.69	0	3.456	1	1	0
Ewingana baekelandae Estrada-Pena et Cruz, 1992	Myobiidae	Prostigmata	within-species	0	3	1PRIMARY	PIERCING	2ECTO	Singleregion	Palearctic	Holarctic	Palearctic	N	F_IMM	N	0.608551	0	1	0	17	14	1	18	32	NA	0	199.993	NA	4.73275e+06	0.98	N	0	0	28.07	3.3347	52.12	116.05	1.60944	4.47506	1	1	0
Ewingana teniotis Bochkov et Rybin, 1992	Myobiidae	Prostigmata	within-species	0	8	1PRIMARY	PIERCING	2ECTO	Singleregion	Palearctic	Holarctic	Palearctic	N	F_IMM	N	0.608551	0	1	0	17	14	1	18	32	NA	0	199.993	NA	4.73275e+06	0.98	N	0	0	28.07	3.3347	52.12	116.05	1.60944	4.47506	1	1	0
Ewingana longipilis Fain, 1973	Myobiidae	Prostigmata	within-species	0	0	1PRIMARY	PIERCING	2ECTO	Singleregion	Australasia	Australasia	Australasia	N	F_IMM	N	0.608551	5	1	0	17	14	1	18	32	NA	0	199.993	NA	5.60287e+06	1	N	0	0	36.4	3.59457	29.51	196.9	0	1.56444	1	1	0
Ewingana nanula Fain, 1972	Myobiidae	Prostigmata	within-genus	1	0	1PRIMARY	PIERCING	2ECTO	Singleregion	Afrotropic	Afrotropic	Afrotropic	N	F_IMM	N	4.00065	0	2	5	6	21	5	11	32	8.1536	8.1536	204.069	2.3278	4.41898e+06	1.11	N	0	0	45.5	3.81771	119.065	247.67	0.693147	3.92524	2	2	0
Ewingana digitata Fain, 1972	Myobiidae	Prostigmata	within-species	0	0	1PRIMARY	PIERCING	2ECTO	Singleregion	Afrotropic	Afrotropic	Afrotropic	N	F_IMM	N	4.05043	0	0	5	6	21	5	11	32	NA	0	199.993	NA	1.43091e+07	1	N	0	0	10.98	2.39608	96.01	238.79	0.693147	3.61738	1	1	0
Ewingana crinita Dusbabek et Lukoschus, 1971	Myobiidae	Prostigmata	within-species	0	0	1PRIMARY	PIERCING	2ECTO	Singleregion	Neotropic	Neotropic	Neotropic	N	F_IMM	N	4.91106	54	3	0	15	14	3	18	32	NA	0	199.993	NA	1.65381e+07	0.99	N	0	0	13.7	2.6174	137.03	226.13	0	3.52105	1	1	0
Expletobia procera (Dusbabek et Lukoschus, 1971)	Myobiidae	Prostigmata	within-species	0	3	1PRIMARY	PIERCING	2ECTO	Singleregion	Neotropic	Neotropic	Neotropic	N	F_IMM	N	1.3042	63	0	0	2	6	0	2	8	NA	0	199.993	NA	1.20188e+07	0.99	N	0	0	8.08	2.08939	153.44	241.8	0	3.30945	1	1	0
Expletobia rhynchiscus Fain, 1976	Myobiidae	Prostigmata	within-species	0	1	1PRIMARY	PIERCING	2ECTO	Singleregion	Neotropic	Neotropic	Neotropic	N	F_IMM	N	0	65	0	0	0	8	0	0	8	NA	0	199.993	NA	1.13582e+07	0.99	N	0	0	4.14	1.4207	157.52	244.17	0	3.13288	1	1	0
Hipposiderobia afra Fain, 1972	Myobiidae	Prostigmata	within-species	0	2	1PRIMARY	PIERCING	2ECTO	Singleregion	Afrotropic	Afrotropic	Afrotropic	N	F_IMM	N	0.536444	0	0	1	15	7	1	16	23	NA	0	199.993	NA	6.91947e+06	1	N	0	0	10.61	2.3618	122.62	233.6	0.693147	3.87536	1	1	0
Hipposiderobia cloeotis Fain, 1974	Myobiidae	Prostigmata	within-species	0	3	1PRIMARY	PIERCING	2ECTO	Singleregion	Afrotropic	Afrotropic	Afrotropic	N	F_IMM	N	0	0	0	0	1	1	0	1	2	NA	0	199.993	NA	1.85527e+06	0.99	N	0	0	4.16	1.42552	73.96	212.26	1.38629	3.31419	1	1	0
Hipposiderobia okaeae Uchikawa, Harada, Yenbutra et Ohtani, 1983	Myobiidae	Prostigmata	within-species	0	2	1PRIMARY	PIERCING	2ECTO	Singleregion	Indomalaya	Indomalaya	Indomalaya	N	F_IMM	N	0.500067	28	0	0	16	7	0	16	23	NA	0	199.993	NA	1.06507e+06	0.99	N	0	0	8.39	2.12704	223.81	248.78	2.56495	5.3604	1	1	0
Hipposiderobia belli Fain et Lukoschus, 1979	Myobiidae	Prostigmata	within-species	0	3	1PRIMARY	PIERCING	2ECTO	Singleregion	Australasia	Australasia	Australasia	N	F_IMM	N	0	4	0	0	0	2	0	0	2	NA	0	199.993	NA	888543	1	N	0	0	8.99	2.19611	59.66	262.27	0	0.444686	1	1	0
Hipposiderobia rhinopomatos Uchikawa et Kock, 1989	Myobiidae	Prostigmata	within-genus	1	2	1PRIMARY	PIERCING	2ECTO	Multiregion	Multiregion	Multiregion	Afrotropic,Ethiopian-SA	N	F_IMM	N	0	0	0	0	1	0	0	1	1	24.7772	24.7772	212.381	2.0529	9.36778e+06	0.99	N	0	0	13.1	2.57261	38.625	246.725	0.693147	3.94855	4	2	0
Hipposiderobia aselliscus Fain, 1976	Myobiidae	Prostigmata	within-species	0	2	1PRIMARY	PIERCING	2ECTO	Singleregion	Australasia	Australasia	Australasia	N	F_IMM	N	0	1	0	0	2	21	0	2	23	NA	0	199.993	NA	300956	0.99	N	0	0	4.08	1.4061	292.15	234.1	1.09861	2.78501	1	1	0
Hipposiderobia ceylonica (Radford, 1951)	Myobiidae	Prostigmata	within-species	0	1	1PRIMARY	PIERCING	2ECTO	Singleregion	Indomalaya	Indomalaya	Indomalaya	N	F_IMM	N	0.553487	16	0	0	16	7	0	16	23	NA	0	199.993	NA	1.82049e+06	0.99	N	0	0	10.17	2.31944	134.93	253.27	1.79176	5.52118	1	1	0
Hipposiderobia coelopos Uchikawa, 1986	Myobiidae	Prostigmata	within-species	0	2	1PRIMARY	PIERCING	2ECTO	Singleregion	Indomalaya	Indomalaya	Indomalaya	N	F_IMM	N	0	11	0	0	2	21	0	2	23	NA	0	199.993	NA	4.07433e+06	0.98	N	0	0	7.52	2.01757	155.98	201.43	2.56495	5.45267	1	1	0
Hipposiderobia okinawaensis Uchikawa, 1976	Myobiidae	Prostigmata	within-species	0	3	1PRIMARY	PIERCING	2ECTO	Singleregion	Palearctic	Holarctic	Palearctic	N	F_IMM	N	1.07921	0	0	2	14	7	2	16	23	NA	0	199.993	NA	293301	1	N	0	0	33.31	3.50586	157.37	246.42	2.3979	5.07455	1	1	0
Hipposiderobia phyllorhinae Fain, 1972	Myobiidae	Prostigmata	within-species	0	3	1PRIMARY	PIERCING	2ECTO	Singleregion	Australasia	Australasia	Australasia	N	F_IMM	N	1.56943	6	0	1	15	7	1	16	23	NA	0	199.993	NA	3.23298e+06	1	N	0	0	46.9	3.84802	221.44	243.75	1.09861	4.79032	1	1	0
Hipposiderobia brevisetosa Uchikawa, 1993	Myobiidae	Prostigmata	within-species	0	0	1PRIMARY	PIERCING	2ECTO	Singleregion	Australasia	Australasia	Australasia	N	F_IMM	N	0	0	0	0	16	7	0	16	23	NA	0	199.993	NA	5.72415e+06	0.99	N	0	0	5.86	1.76815	148.22	247.89	0	5.33132	1	1	0
Hipposiderobia ateri Uchikawa, 1993	Myobiidae	Prostigmata	within-species	0	1	1PRIMARY	PIERCING	2ECTO	Singleregion	Australasia	Australasia	Australasia	N	F_IMM	N	0	0	0	0	16	7	0	16	23	NA	0	199.993	NA	5.72415e+06	0.99	N	0	0	5.86	1.76815	148.22	247.89	0	5.33132	1	1	0
Metabinuncus hipposideros (Fain, 1972)	Myobiidae	Prostigmata	within-species	0	2	1PRIMARY	PIERCING	2ECTO	Singleregion	Afrotropic	Afrotropic	Afrotropic	N	F_IMM	N	0.536444	0	0	1	15	7	1	16	23	NA	0	199.993	NA	6.91947e+06	1	N	0	0	10.61	2.3618	122.62	233.6	0.693147	3.87536	1	1	0
Metabinuncus irangiensis (Fain, 1972)	Myobiidae	Prostigmata	within-species	0	2	1PRIMARY	PIERCING	2ECTO	Singleregion	Afrotropic	Afrotropic	Afrotropic	N	F_IMM	N	0	0	0	0	16	7	0	16	23	NA	0	199.993	NA	1.35497e+07	0.99	N	0	0	9.46	2.24707	88.43	234.64	0.693147	3.7104	1	1	0
Metabinuncus novaeguineae (Fain, 1972)	Myobiidae	Prostigmata	within-species	0	3	1PRIMARY	PIERCING	2ECTO	Singleregion	Australasia	Australasia	Australasia	N	F_IMM	N	1.56943	6	0	1	15	7	1	16	23	NA	0	199.993	NA	3.23298e+06	1	N	0	0	46.9	3.84802	221.44	243.75	1.09861	4.79032	1	1	0
Metabinuncus lankadivae Fain, 1978	Myobiidae	Prostigmata	within-species	0	1	1PRIMARY	PIERCING	2ECTO	Singleregion	Indomalaya	Indomalaya	Indomalaya	N	F_IMM	N	0.500848	0	0	1	15	7	1	16	23	NA	0	199.993	NA	2.16548e+06	0.99	N	0	0	44.76	3.80131	102.77	255.1	4.55388	5.8809	1	1	0
Metabinuncus birmanicus Fain, 1976	Myobiidae	Prostigmata	within-genus	1	3	1PRIMARY	PIERCING	2ECTO	Singleregion	Indomalaya	Indomalaya	Indomalaya	N	F_IMM	N	2.15893	14	1	1	15	7	2	16	23	13.611	9.4863	217.316	3.5128	2.97828e+06	0.99	N	0	0	39.21	3.66893	175.66	224.188	2.07944	4.9833	4	2	0
Metabinuncus asellisci Uchikawa, 1986	Myobiidae	Prostigmata	within-species	0	1	1PRIMARY	PIERCING	2ECTO	Singleregion	Australasia	Australasia	Australasia	N	F_IMM	N	0	1	0	0	2	21	0	2	23	NA	0	199.993	NA	300956	0.99	N	0	0	4.08	1.4061	292.15	234.1	1.09861	2.78501	1	1	0
Metabinuncus viduus Uchikawa, Maeda, Harada et Kobayashi, 1980	Myobiidae	Prostigmata	within-species	0	1	1PRIMARY	PIERCING	2ECTO	Singleregion	Indomalaya	Indomalaya	Indomalaya	N	F_IMM	N	1.56943	6	0	1	15	7	1	16	23	NA	0	199.993	NA	3.23298e+06	1	N	0	0	46.9	3.84802	221.44	243.75	1.09861	4.79032	1	1	0
Metabinuncus ateri Uchikawa, 1992	Myobiidae	Prostigmata	within-species	0	1	1PRIMARY	PIERCING	2ECTO	Singleregion	Australasia	Australasia	Australasia	N	F_IMM	N	0	0	0	0	16	7	0	16	23	NA	0	199.993	NA	5.72415e+06	0.99	N	0	0	5.86	1.76815	148.22	247.89	0	5.33132	1	1	0
Mystacobia hirsuta Fain, 1972	Myobiidae	Prostigmata	within-species	0	5	1PRIMARY	PIERCING	2ECTO	Singleregion	Australasia	Australasia	Australasia	N	F_IMM	N	0	0	0	0	0	0	0	0	0	NA	0	199.993	NA	47521.8	0.99	N	0	0	13.14	2.57566	86.52	107.13	0.693147	2.60417	1	1	0
Natalimyobia handleyi Uchikawa, 1988	Myobiidae	Prostigmata	within-species	0	3	1PRIMARY	PIERCING	2ECTO	Singleregion	Neotropic	Neotropic	Neotropic	N	F_IMM	N	0	2	0	0	0	0	0	0	0	NA	0	199.993	NA	3.9981e+06	0.99	N	0	0	5.68	1.73695	120.63	230.73	0.693147	3.90801	1	1	0
Neomyobia rollinati (Poppe, 1909)	Myobiidae	Prostigmata	within-genus	1	17	1PRIMARY	PIERCING	2ECTO	Singleregion	Palearctic	Holarctic	Palearctic	N	F_IMM	N	3.76161	4	1	2	27	0	3	27	27	19.2836	17.2655	218.267	3.1618	3.28386e+06	0.98	N	0	0	15.9767	2.77113	41.4867	128.417	2.07944	4.716	3	2	0
Neomyobia jacksoni (Radford, 1940)	Myobiidae	Prostigmata	within-genus	1	1	1PRIMARY	PIERCING	2ECTO	Singleregion	Afrotropic	Afrotropic	Afrotropic	N	F_IMM	N	1.63545	3	1	2	27	0	3	27	27	16.4895	16.4895	208.237	2.2735	7.95919e+06	0.99	N	0	0	12.87	2.5549	42.09	188.95	0.405465	3.69747	2	2	0
Neomyobia jacksoni adsimilis Fain, 1974	Myobiidae	Prostigmata	within-species	0	0	1PRIMARY	PIERCING	2ECTO	Singleregion	Afrotropic	Afrotropic	Afrotropic	N	F_IMM	N	1.32124	4	2	0	1	2	2	3	5	NA	0	199.993	NA	1.68471e+07	1	N	0	0	9.2	2.2192	68.05	226.22	0.693147	3.75091	1	1	0
Neomyobia rhinolophi (Fain, 1973)	Myobiidae	Prostigmata	within-species	0	0	1PRIMARY	PIERCING	2ECTO	Singleregion	Palearctic	Holarctic	Palearctic	N	F_IMM	N	0.541885	2	0	0	27	0	0	27	27	NA	0	199.993	NA	4.20257e+06	1	N	0	0	4.57	1.51951	51.75	96.32	2.3979	4.6838	1	1	0
Neomyobia chiropteralis (Michael, 1884)	Myobiidae	Prostigmata	within-species	0	25	1PRIMARY	PIERCING	2ECTO	Singleregion	Palearctic	Holarctic	Palearctic	N	F_IMM	N	0.541885	2	0	0	27	0	0	27	27	NA	0	199.993	NA	4.20257e+06	1	N	0	0	4.57	1.51951	51.75	96.32	2.3979	4.6838	1	1	0
Neomyobia slovenica Dusbabek, 1968	Myobiidae	Prostigmata	within-genus	1	8	1PRIMARY	PIERCING	2ECTO	Singleregion	Palearctic	Holarctic	Palearctic	N	F_IMM	N	1.29869	1	1	0	27	0	1	27	27	11.7884	8.3293	210.052	3.2989	2.43479e+06	1	N	0	0	11.19	2.41502	49.8767	131.11	2.26868	4.68641	3	2	0
Neomyobia plurihospitalis Uchikawa, 1978	Myobiidae	Prostigmata	within-genus	1	3	1PRIMARY	PIERCING	2ECTO	Multiregion	Multiregion	Multiregion	Indomalaya,Palearctic	N	F_IMM	N	1.54663	0	0	1	26	0	1	27	27	NA	0	199.993	NA	624561	1	N	0	0	13.3	2.58776	135.705	142	3.65066	5.2685	2	2	0
Neomyobia aberrans Uchikawa, 1978	Myobiidae	Prostigmata	within-species	0	1	1PRIMARY	PIERCING	2ECTO	Singleregion	Palearctic	Holarctic	Palearctic	N	F_IMM	N	3.76161	4	1	2	24	0	3	27	27	NA	0	199.993	NA	6.79774e+06	0.98	N	0	0	22.59	3.11751	59.9	108.69	1.94591	5.08988	1	1	0
Neomyobia tulsi Hiregaudar et Bal, 1956	Myobiidae	Prostigmata	within-species	0	0	1PRIMARY	PIERCING	2ECTO	Singleregion	Indomalaya	Indomalaya	Indomalaya	N	F_IMM	N	1.10034	0	1	0	26	0	1	27	27	NA	0	199.993	NA	599516	0.99	N	0	0	12.25	2.50553	117.75	258.78	4.26268	5.92369	1	1	0
Neomyobia orientalis Fain, 1973	Myobiidae	Prostigmata	within-species	0	1	1PRIMARY	PIERCING	2ECTO	Singleregion	Indomalaya	Indomalaya	Indomalaya	N	F_IMM	N	5.5014	8	0	4	23	0	4	27	27	NA	0	199.993	NA	5.56322e+06	0.99	N	0	0	13.7	2.6174	150.25	191.86	2.19722	5.35889	1	1	0
Neomyobia birmana Fain, 1973	Myobiidae	Prostigmata	within-species	0	2	1PRIMARY	PIERCING	2ECTO	Singleregion	Indomalaya	Indomalaya	Indomalaya	N	F_IMM	N	5.5014	8	0	4	23	0	4	27	27	NA	0	199.993	NA	5.56322e+06	0.99	N	0	0	13.7	2.6174	150.25	191.86	2.19722	5.35889	1	1	0
Neomyobia riekonis Uchikawa, Harada, Yenbutra et Ohtani, 1983	Myobiidae	Prostigmata	within-species	0	0	1PRIMARY	PIERCING	2ECTO	Singleregion	Indomalaya	Indomalaya	Indomalaya	N	F_IMM	N	4.835	1	0	1	26	0	1	27	27	NA	0	199.993	NA	486497	1	N	0	0	12.1	2.49321	195.82	251.74	2.30259	5.709	1	1	0
Neomyobia guineensis Fain, 1972	Myobiidae	Prostigmata	within-species	0	1	1PRIMARY	PIERCING	2ECTO	Singleregion	Afrotropic	Afrotropic	Afrotropic	N	F_IMM	N	0	1	0	0	27	0	0	27	27	NA	0	199.993	NA	1.29333e+07	0.99	N	0	0	9.39	2.23965	105.04	239.5	0.693147	3.67782	1	1	0
Neomyobia africanoides Kellmann, 1964	Myobiidae	Prostigmata	within-genus	1	1	1PRIMARY	PIERCING	2ECTO	Singleregion	Afrotropic	Afrotropic	Afrotropic	N	F_IMM	N	0.508762	3	0	0	27	0	0	27	27	16.4895	16.4895	208.237	2.2848	1.55933e+06	0.99	N	0	0	11.58	2.44928	37.25	160.035	1.38629	4.14226	2	2	0
Nycterimyobia nycteris Fain, 1972	Myobiidae	Prostigmata	within-species	0	4	1PRIMARY	PIERCING	2ECTO	Singleregion	Afrotropic	Afrotropic	Afrotropic	N	F_IMM	N	1.33206	11	2	0	1	2	2	3	5	NA	0	199.993	NA	1.40567e+07	0.99	N	0	0	7.98	2.07694	98.96	241.03	0.693147	3.64806	1	1	0
Nycterimyobia camerounensis Uchikawa, 1988	Myobiidae	Prostigmata	within-species	0	2	1PRIMARY	PIERCING	2ECTO	Singleregion	Afrotropic	Afrotropic	Afrotropic	N	F_IMM	N	0	0	0	0	1	4	0	1	5	NA	0	199.993	NA	4.57933e+06	0.98	N	0	0	10.79	2.37862	141.85	241.31	0.693147	3.86136	1	1	0
Ioannela martae Dusbabek et Lukoschus, 1973	Myobiidae	Prostigmata	within-species	0	4	1PRIMARY	PIERCING	2ECTO	Singleregion	Neotropic	Neotropic	Neotropic	N	F_IMM	N	2.64051	62	0	0	5	45	0	5	50	NA	0	199.993	NA	1.00734e+07	0.99	N	0	0	13.91	2.63261	163.06	244.41	0	3.02481	1	1	0
Ioannela mimon jamaicensis (Fain, 1976)	Myobiidae	Prostigmata	within-species	0	0	1PRIMARY	PIERCING	2ECTO	Singleregion	Neotropic	Neotropic	Neotropic	N	F_IMM	N	0	0	0	0	0	0	0	0	0	NA	0	199.993	NA	1.81492e+06	0.98	N	0	0	16.27	2.78932	64.49	193.75	0.693147	4.32413	1	1	0
Ioannela leptonycteris (Fain, 1973)	Myobiidae	Prostigmata	within-species	0	1	1PRIMARY	PIERCING	2ECTO	Singleregion	Nearctic	Holarctic	Nearctic	N	F_IMM	N	0	1	0	0	4	46	0	4	50	NA	0	199.993	NA	999207	1	N	0	0	24.26	3.18883	71.17	197.54	0.693147	4.30905	1	1	0
Pteracarus chalinolobus (Womersley, 1941)	Myobiidae	Prostigmata	within-family	1	17	1PRIMARY	PIERCING	2ECTO	Multiregion	Multiregion	Multiregion	Australasia,Indomalaya	N	F_IMM	N	1.18392	24	1	1	33	106	2	33	107	34.1354	22.9316	267.32	3.3396	2.76777e+06	1.51333	N	0	0	7.92	2.06939	82.72	230.175	0.606136	3.57272	6	3	1
Pteracarus aculeus Dusbabek et Lukoschus, 1973	Myobiidae	Prostigmata	within-genus	1	7	1PRIMARY	PIERCING	2ECTO	Singleregion	Neotropic	Neotropic	Neotropic	N	F_IMM	N	0	58	0	0	6	101	0	6	107	17.2643	17.2643	208.625	2.2373	1.36535e+07	1.655	N	0	0	13.345	2.59114	105.74	174.84	0	3.55906	2	2	0
Pteracarus pusillus (Lawrence, 1951) (= scutulatus Fain et Coffee, 1972)	Myobiidae	Prostigmata	within-family	1	2	1PRIMARY	PIERCING	2ECTO	Singleregion	Afrotropic	Afrotropic	Afrotropic	N	F_IMM	N	1.00816	0	0	2	4	106	2	6	107	47.8709	47.8709	223.928	1.8103	1.07238e+07	1.5	N	0	0	28.835	3.36159	69.755	212.275	0.405465	3.59058	2	3	1
Pteracarus completus completus Dusbabek et Wilson, 1973	Myobiidae	Prostigmata	within-species	0	0	1PRIMARY	PIERCING	2ECTO	Singleregion	Australasia	Australasia	Oceania (Hawaii)	N	F_IMM	N	1.24127	0	0	0	4	103	0	4	107	NA	0	199.993	NA	2.17597e+07	1.96	N	0	0	27.06	3.29806	75.42	115.7	0	3.44935	1	1	0
Pteracarus completus Dusbabek et Wilson, 1973	Myobiidae	Prostigmata	within-species	0	4	1PRIMARY	PIERCING	2ECTO	Singleregion	Neotropic	Neotropic	Neotropic	N	F_IMM	N	1.24086	2	0	0	4	103	0	4	107	NA	0	199.993	NA	2.17597e+07	1.96	N	0	0	27.06	3.29806	75.42	115.7	0	3.44935	1	1	0
Pteracarus completus vrazi Dusbabek et Wilson, 1973	Myobiidae	Prostigmata	within-species	0	2	1PRIMARY	PIERCING	2ECTO	Singleregion	Nearctic	Holarctic	Nearctic	N	F_IMM	N	0	10	0	0	4	103	0	4	107	NA	0	199.993	NA	2.59856e+06	3.12	N	0	0	12.33	2.51204	87.53	119.77	1.60944	4.39667	1	1	0
Pteracarus elegans Dusbabek et Wilson, 1973	Myobiidae	Prostigmata	within-genus	1	7	1PRIMARY	PIERCING	2ECTO	Singleregion	Nearctic	Holarctic	Nearctic	N	F_IMM	N	0.634185	7	1	0	2	105	1	2	107	12.9348	12.9348	206.46	2.3816	2.96906e+06	0.995	N	0	0	9.725	2.2747	70.88	141.27	1.38629	3.7391	2	2	0
Pteracarus submedianus Dusbabek, 1963	Myobiidae	Prostigmata	within-genus	1	8	1PRIMARY	PIERCING	2ECTO	Singleregion	Palearctic	Holarctic	Palearctic	N	F_IMM	N	0	16	0	0	1	106	0	1	107	24.5086	24.5086	212.247	2.1843	1.02715e+07	1.22	N	0	0	7.47	2.01089	45.985	75.18	0.693147	4.67339	2	2	0
Pteracarus tibialis Dusbabek, 1970	Myobiidae	Prostigmata	within-genus	1	6	1PRIMARY	PIERCING	2ECTO	Singleregion	Palearctic	Holarctic	Palearctic	N	F_IMM	N	2.50205	7	1	0	33	74	1	33	107	22.0443	14.2171	226.906	3.3278	4.5286e+06	1.16	N	0	0	21.5233	3.06914	46.8933	78.8733	1.94591	4.62788	4	2	0
Pteracarus pipistrellius (Radford, 1938)	Myobiidae	Prostigmata	within-family	1	9	1PRIMARY	PIERCING	2ECTO	Singleregion	Palearctic	Holarctic	Palearctic	N	F_IMM	N	1.29078	16	1	1	8	106	2	9	107	39.9111	32.9446	236.421	2.7256	7.75913e+06	1.47	N	0	0	19.8233	2.98686	49.2333	67.7733	1.29928	4.60817	3	3	1
Pteracarus pipistrellus tenax Jameson et Chow, 1952	Myobiidae	Prostigmata	within-species	0	0	1PRIMARY	PIERCING	2ECTO	Singleregion	Indomalaya	Indomalaya	Indomalaya	N	F_IMM	N	0	9	0	0	9	98	0	9	107	NA	0	199.993	NA	4.50406e+06	2.29	N	0	0	4.92	1.59331	147.9	214.91	1.94591	5.41013	1	1	0
Pteracarus maximis Uchikawa, 1989	Myobiidae	Prostigmata	within-species	0	1	1PRIMARY	PIERCING	2ECTO	Singleregion	Palearctic	Holarctic	Palearctic	N	F_IMM	N	1.29078	0	1	1	7	98	2	9	107	NA	0	199.993	NA	1.62909e+06	1.82	N	0	0	45.98	3.82821	49.28	74.61	1.09861	4.47461	1	1	0
Pteracarus shealsi Fain, 1973	Myobiidae	Prostigmata	within-species	0	1	1PRIMARY	PIERCING	2ECTO	Singleregion	Neotropic	Neotropic	Neotropic	N	F_IMM	N	0.532224	51	0	0	4	103	0	4	107	NA	0	199.993	NA	1.74907e+07	2.14	N	0	0	12.2	2.50144	130.97	225.67	0	3.42524	1	1	0
Pteracarus minutus japonicus Uchikawa, 1979	Myobiidae	Prostigmata	within-species	0	1	1PRIMARY	PIERCING	2ECTO	Singleregion	Palearctic	Holarctic	Palearctic	N	F_IMM	N	0	1	0	0	33	74	0	33	107	NA	0	199.993	NA	517296	1	N	0	0	7.48	2.01223	104.45	63.85	2.56495	5.53375	1	1	0
Pteracarus minutus occidentalis Dusbabek et Wilson, 1973	Myobiidae	Prostigmata	within-species	0	6	1PRIMARY	PIERCING	2ECTO	Singleregion	Nearctic	Holarctic	Nearctic	N	F_IMM	N	0	10	0	0	1	106	0	1	107	NA	0	199.993	NA	4.29716e+06	1.96	N	0	0	5.74	1.74746	86.64	147.98	1.38629	4.14694	1	1	0
Pteracarus minutus tricolor Fain, 1974	Myobiidae	Prostigmata	within-species	0	0	1PRIMARY	PIERCING	2ECTO	Singleregion	Afrotropic	Afrotropic	Afrotropic	N	F_IMM	N	0	0	0	0	33	74	0	33	107	NA	0	199.993	NA	2.6442e+06	0.99	N	0	0	13.67	2.6152	72.22	201.49	1.09861	3.90036	1	1	0
Pteracarus daubentoni Dusbabek, 1973	Myobiidae	Prostigmata	within-genus	1	1	1PRIMARY	PIERCING	2ECTO	Singleregion	Palearctic	Holarctic	Palearctic	N	F_IMM	N	2.50205	12	1	0	33	74	1	33	107	15.3697	14.2846	214.82	3.1732	7.78905e+06	1.23333	N	0	0	13.49	2.60195	52.61	65.32	2.23359	4.71148	3	2	0
Pteracarus robustus Dusbabek et Wilson, 1973	Myobiidae	Prostigmata	within-species	0	2	1PRIMARY	PIERCING	2ECTO	Singleregion	Nearctic	Holarctic	Nearctic	N	F_IMM	N	0	7	0	0	2	105	0	2	107	NA	0	199.993	NA	4.22878e+06	1.78	N	0	0	22.24	3.10189	36.48	136.23	0	3.4327	1	1	0
Pteracarus breviatus Fain et Aellen, 1979	Myobiidae	Prostigmata	within-species	0	3	1PRIMARY	PIERCING	2ECTO	Singleregion	Palearctic	Holarctic	Palearctic	N	F_IMM	N	0	2	0	0	10	97	0	10	107	NA	0	199.993	NA	4.64601e+06	2	N	0	0	6.3	1.84055	57.72	86.44	0.693147	4.52353	1	1	0
Pteracarus nycticeius Uchikawa, 1989	Myobiidae	Prostigmata	within-species	0	0	1PRIMARY	PIERCING	2ECTO	Singleregion	Afrotropic	Afrotropic	Afrotropic	N	F_IMM	N	0	0	0	0	2	105	0	2	107	NA	0	199.993	NA	1.37606e+07	2.54	N	0	0	5.05	1.61939	69.66	240.47	0.693147	3.57122	1	1	0
Pteracarus pizonychos Uchikawa, 1989	Myobiidae	Prostigmata	within-species	0	1	1PRIMARY	PIERCING	2ECTO	Singleregion	Nearctic	Holarctic	Nearctic	N	F_IMM	N	1.01193	0	0	1	32	74	1	33	107	NA	0	199.993	NA	36822.9	0.99	N	0	0	25.63	3.24376	13.39	198.81	0.693147	2.27006	1	1	0
Pteracarus rhogeesis Uchikawa, 1989	Myobiidae	Prostigmata	within-species	0	1	1PRIMARY	PIERCING	2ECTO	Singleregion	Neotropic	Neotropic	Neotropic	N	F_IMM	N	0	0	0	0	2	105	0	2	107	NA	0	199.993	NA	781796	1.4	N	0	0	4.58	1.5217	135.91	234.63	1.60944	4.10462	1	1	0
Pteracarus histotis Uchikawa, 1989	Myobiidae	Prostigmata	within-species	0	0	1PRIMARY	PIERCING	2ECTO	Singleregion	Neotropic	Neotropic	Neotropic	N	F_IMM	N	1.09333	0	1	1	4	101	2	6	107	NA	0	199.993	NA	1.19954e+06	0.98	N	0	0	11	2.3979	41.9	102.01	0	3.05636	1	1	0
Pteracarus mimetillius Uchikawa, 1989	Myobiidae	Prostigmata	within-species	0	1	1PRIMARY	PIERCING	2ECTO	Singleregion	Afrotropic	Afrotropic	Afrotropic	N	F_IMM	N	0	0	0	0	0	0	0	0	0	NA	0	199.993	NA	6.84292e+06	0.98	N	0	0	8.89	2.18493	124.06	237.87	0.693147	3.80733	1	1	0
Pteracarus faini Uchikawa, 1978	Myobiidae	Prostigmata	within-genus	1	5	1PRIMARY	PIERCING	2ECTO	Multiregion	Multiregion	Multiregion	Australasia,Indomalaya,Palearctic	N	F_IMM	N	4.05114	10	2	4	16	0	5	18	18	8.9328	4.3361	212.778	3.8482	913608	0.995	N	0	0	10.4725	2.34875	202.73	232.472	1.8718	5.12923	5	2	0
Pteracarus kerivoulis Uchikawa, OConnor et Klompen, 1991	Myobiidae	Prostigmata	within-species	0	1	1PRIMARY	PIERCING	2ECTO	Singleregion	Indomalaya	Indomalaya	Indomalaya	N	F_IMM	N	0	31	0	0	3	104	0	3	107	NA	0	199.993	NA	4.79812e+06	1	N	0	0	4.55	1.51513	176.37	219.75	1.94591	5.28538	1	1	0
Pteropimyobia nyctimene Fain, 1973	Myobiidae	Prostigmata	within-genus	1	4	1PRIMARY	PIERCING	2ECTO	Singleregion	Multiregion	Australasia	Australasia,Australasia (Papua New Guinea and or Solomon Islands only)	N	F_IMM	N	4.20088	14	1	6	1	63	6	7	70	8.2507	6.6484	207.442	3.2243	273474	0.98	N	0	0	40.2467	3.69503	248.383	235.393	1.46634	2.56802	3	2	0
Pteropimyobia papuana Fain, 1978	Myobiidae	Prostigmata	within-species	0	2	1PRIMARY	PIERCING	2ECTO	Singleregion	Australasia	Australasia	Australasia	N	F_IMM	N	0	13	0	0	2	68	0	2	70	NA	0	199.993	NA	813131	1	N	0	0	17.6	2.8679	198.72	221.73	0	2.54081	1	1	0
Pteropimyobia paranyctimene Uchikawa, 1986	Myobiidae	Prostigmata	within-species	0	1	1PRIMARY	PIERCING	2ECTO	Singleregion	Australasia	Australasia	Australasia	N	F_IMM	N	1.17523	17	0	0	7	63	0	7	70	NA	0	199.993	NA	361367	0.98	N	0	0	24.94	3.21647	283.61	226.93	0.693147	2.26176	1	1	0
Pteropimyobia pahangensis Fain, 1973	Myobiidae	Prostigmata	within-species	0	7	1PRIMARY	PIERCING	2ECTO	Singleregion	Indomalaya	Indomalaya	Indomalaya	N	F_IMM	N	0.638263	13	1	0	1	68	1	2	70	NA	0	199.993	NA	1.98702e+06	1	N	0	0	21.8	3.08191	180.67	236.56	2.19722	5.19329	1	1	0
Pteropimyobia pahangensis quinquedens Fain et Lukoschus, 1979	Myobiidae	Prostigmata	within-species	0	4	1PRIMARY	PIERCING	2ECTO	Singleregion	Australasia	Australasia	Australasia	N	F_IMM	N	0.638263	3	1	0	1	68	1	2	70	NA	0	199.993	NA	3.03095e+06	0.99	N	0	0	16.3	2.79117	194.34	248.02	0	4.67292	1	1	0
Schizomyobia rwandae Fain, 1972	Myobiidae	Prostigmata	within-genus	1	2	1PRIMARY	PIERCING	2ECTO	Multiregion	Multiregion	Multiregion	Afrotropic,Indomalaya	N	F_IMM	N	4.05043	0	0	5	10	21	5	11	32	10.7203	10.7203	205.353	2.3131	9.60132e+06	0.995	N	0	0	16.405	2.79759	125.6	244.425	1.79176	4.95255	2	2	0
Thyromyobia tricolor Uchikawa, 1988	Myobiidae	Prostigmata	within-species	0	1	1PRIMARY	PIERCING	2ECTO	Singleregion	Neotropic	Neotropic	Neotropic	N	F_IMM	N	0.684689	25	0	0	1	0	0	1	1	NA	0	199.993	NA	9.8157e+06	0.98	N	0	0	4.52	1.50851	160.56	239.84	0	3.39786	1	1	0
Ugandobia barnleyi (Radford, 1951)	Myobiidae	Prostigmata	within-species	0	2	1PRIMARY	PIERCING	2ECTO	Singleregion	Afrotropic	Afrotropic	Afrotropic	N	F_IMM	N	0	0	0	0	1	1	0	1	2	NA	0	199.993	NA	9.6166e+06	0.99	N	0	0	24.43	3.19581	78.19	241.93	0	4.16821	1	1	0
Ugandobia vachoni Fain, 1973	Myobiidae	Prostigmata	within-species	0	1	1PRIMARY	PIERCING	2ECTO	Singleregion	Afrotropic	Afrotropic	Afrotropic	N	F_IMM	N	0	0	0	0	1	1	0	1	2	NA	0	199.993	NA	9.6166e+06	0.99	N	0	0	24.43	3.19581	78.19	241.93	0	4.16821	1	1	0
Ugandobia garambensis Fain, 1973	Myobiidae	Prostigmata	within-species	0	1	1PRIMARY	PIERCING	2ECTO	Singleregion	Afrotropic	Afrotropic	Afrotropic	N	F_IMM	N	0	0	0	0	1	1	0	1	2	NA	0	199.993	NA	9.6166e+06	0.99	N	0	0	24.43	3.19581	78.19	241.93	0	4.16821	1	1	0
Ugandobia dissimilis Uchikawa et Kobayashi, 1978	Myobiidae	Prostigmata	within-species	0	0	1PRIMARY	PIERCING	2ECTO	Singleregion	Indomalaya	Indomalaya	Indomalaya	N	F_IMM	N	0	9	0	0	1	1	0	1	2	NA	0	199.993	NA	7.23403e+06	0.99	N	0	0	25.99	3.25771	153.56	236.93	2.30259	5.41048	1	1	0
Ugandobia taphozous Fain, 1972	Myobiidae	Prostigmata	within-species	0	0	1PRIMARY	PIERCING	2ECTO	Singleregion	Afrotropic	Afrotropic	Afrotropic	N	F_IMM	N	1.08883	6	0	2	0	0	2	2	2	NA	0	199.993	NA	3.80001e+06	1	N	0	0	53.35	3.97687	146.96	240.77	0.693147	3.82864	1	1	0
Ugandobia saccolaimis Uchikawa, OConnor et Klompen, 1991	Myobiidae	Prostigmata	within-species	0	1	1PRIMARY	PIERCING	2ECTO	Singleregion	Indomalaya	Indomalaya	Indomalaya	N	F_IMM	N	1.12615	0	1	1	0	0	2	2	2	NA	0	199.993	NA	4.03228e+06	1	N	0	0	43	3.7612	145.81	250.79	0	5.61826	1	1	0
Ugandobia emballonurae Fain, 1972	Myobiidae	Prostigmata	within-species	0	3	1PRIMARY	PIERCING	2ECTO	Singleregion	Australasia	Australasia	Australasia	N	F_IMM	N	0	14	0	0	0	8	0	0	8	NA	0	199.993	NA	785124	0.98	N	0	0	3.33	1.20297	245.52	233.43	1.09861	3.47352	1	1	0
Ugandobia ituriensis Fain, 1972	Myobiidae	Prostigmata	within-species	0	0	1PRIMARY	PIERCING	2ECTO	Singleregion	Afrotropic	Afrotropic	Afrotropic	N	F_IMM	N	0	1	0	0	0	0	0	0	0	NA	0	199.993	NA	5.01341e+06	1	N	0	0	10.68	2.36837	77.86	239.85	0.693147	3.73098	1	1	0
Austromyobia forcipifer (Lawrence, 1954)	Myobiidae	Prostigmata	within-genus	1	1	1PRIMARY	PIERCING	2ECTO	Singleregion	Afrotropic	Afrotropic	Afrotropic	N	F_IMM	N	1.89216	9	1	2	1	17	3	4	21	8.7807	8.7807	204.383	2.3591	3.36333e+06	3.62	N	0	0	81.58	4.40158	54.01	202.075	0	2.88228	2	2	0
Austromyobia desmodillus (Fain, 1973)	Myobiidae	Prostigmata	within-species	0	1	1PRIMARY	PIERCING	2ECTO	Singleregion	Afrotropic	Afrotropic	Afrotropic	N	F_IMM	N	0	3	0	0	0	21	0	0	21	NA	0	199.993	NA	1.92488e+06	2.62	N	0	0	54.81	4.00387	26	183.45	0	2.19722	1	1	0
Austromyobia merioni (Bochkov, Dubinina et Chirov, 1990)	Myobiidae	Prostigmata	within-genus	1	3	1PRIMARY	PIERCING	2ECTO	Singleregion	Palearctic	Holarctic	Palearctic	N	F_IMM	N	1.07613	1	0	1	4	17	1	4	21	23.4657	19.3943	221.423	3.0578	5.64057e+06	4.74	N	0	0	91.33	4.51448	15.6267	108.307	0	2.97212	3	2	0
Austromyobia gerbillus (Fain et Lukoschus, 1977)	Myobiidae	Prostigmata	within-genus	1	1	1PRIMARY	PIERCING	2ECTO	Singleregion	Palearctic	Holarctic	Ethiopian-SA	N	F_IMM	N	1.05916	3	0	1	7	14	1	7	21	18.0074	18.0074	208.996	2.1915	1.13422e+07	3.65	N	0	0	26.245	3.26748	16.045	229.1	0	3.43737	2	2	0
Austromyobia pachyuromys (Fain et Lukoschus, 1973)	Myobiidae	Prostigmata	within-species	0	3	1PRIMARY	PIERCING	2ECTO	Singleregion	Palearctic	Holarctic	Palearctic	N	F_IMM	N	0	1	0	0	0	21	0	0	21	NA	0	199.993	NA	1.99186e+06	3.49	N	0	0	47.5	3.86073	13.96	190.51	0.693147	3.92158	1	1	0
Austromyobia dubinini (Bochkov, Dubinina et Chirov, 1990)	Myobiidae	Prostigmata	within-species	0	2	1PRIMARY	PIERCING	2ECTO	Singleregion	Palearctic	Holarctic	Palearctic	N	F_IMM	N	1.06424	0	0	1	3	17	1	4	21	NA	0	199.993	NA	2.28078e+06	5.83	N	0	0	107.52	4.67768	23.27	142.52	1.60944	3.55306	1	1	0
Austromyobia persica (Bochkov, 2000)	Myobiidae	Prostigmata	within-species	0	3	1PRIMARY	PIERCING	2ECTO	Singleregion	Palearctic	Holarctic	Palearctic	N	F_IMM	N	1.08074	0	0	1	6	14	1	7	21	NA	0	199.993	NA	2.55394e+06	8	N	0	0	28	3.3322	9.34	231.08	0	3.10683	1	1	0
Austromyobia dendromus (Fain, 1972)	Myobiidae	Prostigmata	within-species	0	1	1PRIMARY	PIERCING	2ECTO	Singleregion	Afrotropic	Afrotropic	Afrotropic	N	F_IMM	N	0	6	0	0	0	5	0	0	5	NA	0	199.993	NA	1.10313e+07	3.97	N	0	0	9.1	2.20827	96.4	224.97	0.693147	3.58324	1	1	0
Austomyobia mesomelas (Fain et Lukoschus, 1976)	Myobiidae	Prostigmata	within-species	0	0	1PRIMARY	PIERCING	2ECTO	Singleregion	Afrotropic	Afrotropic	Afrotropic	N	F_IMM	N	1.0992	0	1	0	1	3	1	2	5	NA	0	199.993	NA	3.42308e+06	3.94	N	0	0	10.2	2.32239	82.63	211.19	0.693147	3.64467	1	1	0
Cryptomyobia rotundata (Lawrence, 1951)	Myobiidae	Prostigmata	within-species	0	4	1PRIMARY	PIERCING	2ECTO	Singleregion	Afrotropic	Afrotropic	Afrotropic	N	F_IMM	N	0	1	0	0	2	1	0	2	3	NA	0	199.993	NA	3.17464e+06	2.48	N	0	0	75.13	4.31922	61.61	198.67	0.693147	3.42459	1	1	0
Cryptomyobia alactaguli (Bochkov, 1997)	Myobiidae	Prostigmata	within-species	0	1	1PRIMARY	PIERCING	2ECTO	Singleregion	Palearctic	Holarctic	Palearctic	N	F_IMM	N	1.89194	0	1	0	4	6	1	5	11	NA	0	199.993	NA	3.38188e+06	3.35	N	0	0	52.24	3.95585	18.95	61.22	0	2.51366	1	1	0
Cryptomyobia dipi (Bochkov, 1997)	Myobiidae	Prostigmata	within-species	0	1	1PRIMARY	PIERCING	2ECTO	Singleregion	Palearctic	Holarctic	Palearctic	N	F_IMM	N	0.517551	0	0	0	4	7	0	4	11	NA	0	199.993	NA	5.07405e+06	3.49	N	0	0	89	4.48864	17.71	57.86	0	2.69867	1	1	0
Cryptomyobia stylodipi (Bochkov, 1997)	Myobiidae	Prostigmata	within-species	0	1	1PRIMARY	PIERCING	2ECTO	Singleregion	Palearctic	Holarctic	Palearctic	N	F_IMM	N	0.517551	1	0	0	4	7	0	4	11	NA	0	199.993	NA	2.12786e+06	3.49	N	0	0	59.99	4.09418	18.83	64.73	0	2.16217	1	1	0
Cryptomyobia jaculus (Fain et Lukoschus, 1976)	Myobiidae	Prostigmata	within-species	0	0	1PRIMARY	PIERCING	2ECTO	Singleregion	Palearctic	Holarctic	Palearctic	N	F_IMM	N	0.559775	2	0	1	3	7	1	4	11	NA	0	199.993	NA	4.38762e+06	2.41	N	0	0	138.26	4.92914	7.23	209.72	0	3.72135	1	1	0
Gundimyobia ctenodactylus Fain et Lukoschus, 1976	Myobiidae	Prostigmata	within-species	0	2	1PRIMARY	PIERCING	2ECTO	Singleregion	Palearctic	Holarctic	Palearctic	N	F_IMM	N	1.13819	0	1	1	0	0	2	2	2	NA	0	199.993	NA	324162	2	N	0	0	288.41	5.66438	15.84	173.79	1.09861	3.15017	1	1	0
Idiurobia idiuri Fain, 1973	Myobiidae	Prostigmata	within-species	0	6	1PRIMARY	PIERCING	2ECTO	Singleregion	Afrotropic	Afrotropic	Afrotropic	N	F_IMM	N	0.643503	0	0	1	0	0	1	1	1	NA	0	199.993	NA	1.61007e+06	1	N	0	0	100	4.60517	147.89	240.89	0.693147	2.9663	1	1	0
Lavoimyobia bachai (Howell et Elzinga, 1962)	Myobiidae	Prostigmata	within-genus	1	0	1PRIMARY	PIERCING	2ECTO	Singleregion	Nearctic	Holarctic	Nearctic	N	F_IMM	N	1.65426	2	1	1	8	0	2	9	9	14.2354	14.2354	207.11	2.2714	2.42303e+06	2.67	N	0	0	44.155	3.78771	28.025	141.705	0	2.93731	2	2	0
Myobia murismusculi (Schrank, 1781)	Myobiidae	Prostigmata	within-family	1	67	1PRIMARY	PIERCING	2ECTO	Multiregion	Multiregion	Multiregion	Cosmopolite,Palearctic	Y	F_IMM	N	3.00571	14	1	5	5	94	5	10	99	20.0403	12.353	235.27	3.9536	4.08153e+06	5.34	Y	0.166667	0	22.344	3.10656	45.338	88.306	2.19722	4.51255	6	3	1
Myobia multivaga Poppe, 1808	Myobiidae	Prostigmata	within-family	1	16	1PRIMARY	PIERCING	2ECTO	Singleregion	Palearctic	Holarctic	Palearctic	N	F_IMM	N	3.00571	14	1	5	5	94	5	10	99	20.0403	12.353	235.27	3.7562	4.08153e+06	5.34	Y	0.166667	0	22.344	3.10656	45.338	88.306	2.19722	4.51255	6	3	1
Myobia nodae Matuzaki, 1965	Myobiidae	Prostigmata	within-species	0	4	1PRIMARY	PIERCING	2ECTO	Singleregion	Palearctic	Holarctic	Palearctic	N	F_IMM	N	0.589094	7	0	0	10	89	0	10	99	NA	0	199.993	NA	361275	4.47	N	0	0	43.75	3.77849	132.24	90.59	4.30407	5.74764	1	1	0
Myobia annae Haitlinger, 1987	Myobiidae	Prostigmata	within-species	0	7	1PRIMARY	PIERCING	2ECTO	Singleregion	Palearctic	Holarctic	Palearctic	N	F_IMM	N	0.514634	1	0	0	10	89	0	10	99	NA	0	199.993	NA	801978	3.88	N	0	0	43.84	3.78055	50.44	104.26	3.29584	4.58507	1	1	0
Myobia agraria Gorissen et Lukoschus, 1982	Myobiidae	Prostigmata	within-species	0	14	1PRIMARY	PIERCING	2ECTO	Singleregion	Palearctic	Holarctic	Palearctic	N	F_IMM	N	0	1	0	0	10	89	0	10	99	NA	0	199.993	NA	1.10869e+07	5.64	N	0	0	21.11	3.04975	51.66	48.51	0.693147	4.83612	1	1	0
Myobia micromydis Lukoschus et Driessen, 1970	Myobiidae	Prostigmata	within-species	0	9	1PRIMARY	PIERCING	2ECTO	Singleregion	Palearctic	Holarctic	Palearctic	N	F_IMM	N	0	4	0	0	0	66	0	0	66	NA	0	199.993	NA	1.81084e+07	4.92	N	0	0	6.99	1.94448	57.71	44.32	0	4.79521	1	1	0
Myobia malaysiensis Fain, Lukoschus et Nadchatram, 1980	Myobiidae	Prostigmata	within-species	0	3	1PRIMARY	PIERCING	2ECTO	Singleregion	Indomalaya	Indomalaya	Indomalaya	N	F_IMM	N	0.53113	0	0	1	0	98	1	1	99	NA	0	199.993	NA	847919	1.65	N	0	0	23.68	3.16463	177.02	210.3	1.60944	5.45669	1	1	0
Myobia afromuris Fain, 1972	Myobiidae	Prostigmata	within-species	0	1	1PRIMARY	PIERCING	2ECTO	Singleregion	Afrotropic	Afrotropic	Afrotropic	N	F_IMM	N	0	12	0	0	14	85	0	14	99	NA	0	199.993	NA	3.92208e+06	3.67	N	0	0	39.01	3.66382	131.74	235.23	0.693147	3.43495	1	1	0
Myobia machadoi Fain, 1972	Myobiidae	Prostigmata	within-species	0	4	1PRIMARY	PIERCING	2ECTO	Singleregion	Afrotropic	Afrotropic	Afrotropic	N	F_IMM	N	0	15	0	0	20	79	0	20	99	NA	0	199.993	NA	7.35618e+06	4.64	N	0	0	43.65	3.7762	117.9	243.85	0.693147	3.70401	1	1	0
Myobia pelomys Fain, 1972	Myobiidae	Prostigmata	within-species	0	0	1PRIMARY	PIERCING	2ECTO	Singleregion	Afrotropic	Afrotropic	Afrotropic	N	F_IMM	N	0.703937	5	1	0	19	79	1	20	99	NA	0	199.993	NA	5.22258e+06	4	N	0	0	120.46	4.79132	89.99	221.43	0.693147	3.32934	1	1	0
Myobia otomyia Lawrence, 1951	Myobiidae	Prostigmata	within-species	0	3	1PRIMARY	PIERCING	2ECTO	Singleregion	Afrotropic	Afrotropic	Afrotropic	N	F_IMM	N	1.00412	2	0	2	2	95	2	4	99	NA	0	199.993	NA	788942	1.65	N	0	0	114.45	4.74014	49.97	163.9	0.693147	3.93886	1	1	0
Proradfordia guyannensis Lukoschus, Dusbabek et Jameson, 1973	Myobiidae	Prostigmata	within-species	0	5	1PRIMARY	PIERCING	2ECTO	Singleregion	Neotropic	Neotropic	Neotropic	N	F_IMM	N	0.555938	6	0	0	8	20	0	8	28	NA	0	199.993	NA	3.07098e+06	2.16	N	0	0	314.03	5.74949	164.57	251.25	0	1.90806	1	1	0
Proradfordia octodon Fain et Lukoschus, 1976	Myobiidae	Prostigmata	within-species	0	1	1PRIMARY	PIERCING	2ECTO	Singleregion	Neotropic	Neotropic	Neotropic	N	F_IMM	N	0	0	0	0	0	28	0	0	28	NA	0	199.993	NA	64949.1	5.31	N	0	0	203.27	5.31454	26.48	63.47	0.693147	4.61927	1	1	0
Radfordia ensifera (Poppe, 1896)	Myobiidae	Prostigmata	within-genus	1	233	1PRIMARY	PIERCING	2ECTO	Multiregion	Multiregion	Multiregion	Cosmopolite,Indomalaya,Palearctic	Y	F_IMM	N	8.32981	28	2	8	49	16	9	50	66	9.2545	6.441	214.983	3.8606	1.65875e+06	5.7425	Y	0.4	0	171.425	5.14415	156.745	152.35	1.25276	4.72553	5	2	0
Radfordia hornerae (Domrow, 1963)	Myobiidae	Prostigmata	within-species	0	4	1PRIMARY	PIERCING	2ECTO	Singleregion	Australasia	Australasia	Australasia	N	F_IMM	N	4.45757	0	0	8	42	16	8	50	66	NA	0	199.993	NA	451238	4.58	N	0	0	124.58	4.82495	75.52	157.48	0	3.4128	1	1	0
Radfordia jalorensis Fain, Lukoschus et Nadchatram, 1980	Myobiidae	Prostigmata	within-species	0	0	1PRIMARY	PIERCING	2ECTO	Singleregion	Indomalaya	Indomalaya	Indomalaya	N	F_IMM	N	8.32981	28	2	7	41	16	9	50	66	NA	0	199.993	NA	1.5165e+06	3.87	N	0	0	119.29	4.78156	237.71	248.63	1.60944	5.01874	1	1	0
Radfordia australiana Fain et Lukoschus, 1979	Myobiidae	Prostigmata	within-species	0	2	1PRIMARY	PIERCING	2ECTO	Singleregion	Australasia	Australasia	Australasia	N	F_IMM	N	4.47314	1	0	8	42	16	8	50	66	NA	0	199.993	NA	689461	5.34	N	0	0	169.29	5.13161	79.94	241.57	0	1.8718	1	1	0
Radfordia lukoschusi Bochkov et Fain, 1997	Myobiidae	Prostigmata	within-genus	1	4	1PRIMARY	PIERCING	2ECTO	Singleregion	Indomalaya	Indomalaya	Indomalaya	N	F_IMM	N	0.504868	0	0	1	50	16	1	50	66	15.4987	15.4987	207.742	2.2083	1.87866e+06	4.41	N	0	0	90.895	4.5097	128.02	136.51	1.8718	5.11641	2	2	0
Radfordia pogonomys Fain et Lukoschus, 1976	Myobiidae	Prostigmata	within-species	0	4	1PRIMARY	PIERCING	2ECTO	Singleregion	Australasia	Australasia	Australasia	N	F_IMM	N	0	1	0	0	35	64	0	35	99	NA	0	199.993	NA	242498	2.68	N	0	0	95.39	4.55797	291.84	215.22	0.693147	2.39516	1	1	0
Radfordia chiropodomys Fain, 1974	Myobiidae	Prostigmata	within-species	0	1	1PRIMARY	PIERCING	2ECTO	Singleregion	Indomalaya	Indomalaya	Indomalaya	N	F_IMM	N	0.53113	0	0	1	0	98	1	1	99	NA	0	199.993	NA	847919	1.65	N	0	0	23.68	3.16463	177.02	210.3	1.60944	5.45669	1	1	0
Radfordia angolensis Fain, 1972	Myobiidae	Prostigmata	within-species	0	2	1PRIMARY	PIERCING	2ECTO	Singleregion	Afrotropic	Afrotropic	Afrotropic	N	F_IMM	N	0	3	0	0	20	79	0	20	99	NA	0	199.993	NA	5.50848e+06	3.09	N	0	0	80.85	4.3926	66.56	210.53	0.693147	3.34604	1	1	0
Radfordia aethomys Curfs, Lukoschus et Fain, 1986	Myobiidae	Prostigmata	within-species	0	1	1PRIMARY	PIERCING	2ECTO	Singleregion	Afrotropic	Afrotropic	Afrotropic	N	F_IMM	N	1.22286	5	2	0	18	79	2	20	99	NA	0	199.993	NA	3.33424e+06	3.49	N	0	0	57.1	4.0448	49.06	201.75	0	3.02042	1	1	0
Radfordia grammomys Fain, 1972	Myobiidae	Prostigmata	within-species	0	1	1PRIMARY	PIERCING	2ECTO	Singleregion	Afrotropic	Afrotropic	Afrotropic	N	F_IMM	N	1.15206	4	1	1	18	79	2	20	99	NA	0	199.993	NA	1.01347e+07	3.11	N	0	0	41.85	3.73409	104.86	228.82	0.693147	3.43817	1	1	0
Radfordia hystricosa Fain, 1972	Myobiidae	Prostigmata	within-species	0	3	1PRIMARY	PIERCING	2ECTO	Singleregion	Afrotropic	Afrotropic	Afrotropic	N	F_IMM	N	0.642986	14	0	0	20	79	0	20	99	NA	0	199.993	NA	2.22994e+06	2.38	N	0	0	70.95	4.26198	151.47	242.84	0.693147	2.97144	1	1	0
Radfordia elegantula Zumpt et Coffee, 1971	Myobiidae	Prostigmata	within-species	0	5	1PRIMARY	PIERCING	2ECTO	Singleregion	Afrotropic	Afrotropic	Afrotropic	N	F_IMM	N	0.5088	1	0	1	4	94	1	5	99	NA	0	199.993	NA	1.64672e+06	4.18	N	0	0	6.43	1.86097	54.53	189.62	0	3.66305	1	1	0
Radfordia lancearia (Poppe, 1909)	Myobiidae	Prostigmata	within-genus	1	10	1PRIMARY	PIERCING	2ECTO	Singleregion	Palearctic	Holarctic	Palearctic	N	F_IMM	N	2.40038	14	0	5	10	89	5	10	99	29.4667	29.4667	214.726	2.1474	8.06506e+06	5.4	N	0	0	21.505	3.06829	54.44	69.665	2.14007	4.87041	2	2	0
Radfordia mironovi Bochkov, 1997	Myobiidae	Prostigmata	within-species	0	3	1PRIMARY	PIERCING	2ECTO	Singleregion	Palearctic	Holarctic	Palearctic	N	F_IMM	N	3.00571	13	1	4	5	89	5	10	99	NA	0	199.993	NA	5.55906e+06	4.94	N	0	0	31.6	3.45316	54.15	61.52	1.60944	4.59986	1	1	0
Radfordia affinis (Poppe, 1896)	Myobiidae	Prostigmata	within-order(s)	1	295	1PRIMARY	PIERCING	2ECTO	Multiregion	Multiregion	Multiregion	Cosmopolite,Indomalaya,Palearctic	Y	F_IMM	N	5.05533	14	2	5	60	94	7	67	99	56.1066	25.7842	277.49	3.1645	5.4763e+06	5.318	Y	0.2	0	22.696	3.12219	62.2575	110.433	2.63906	5.06176	5	4	1
Radfordia praomys Zumpt et Coffee, 1971	Myobiidae	Prostigmata	within-family	1	9	1PRIMARY	PIERCING	2ECTO	Singleregion	Afrotropic	Afrotropic	Afrotropic	N	F_IMM	N	1.27947	12	1	1	14	85	2	14	99	18.9209	16.8263	217.866	3.2119	1.76755e+06	5.39333	N	0	0	40.8633	3.71023	160.947	227.507	2.68558	4.00515	3	3	1
Radfordia daltoni Scheperboer, Lukoschus et Fain, 1987	Myobiidae	Prostigmata	within-species	0	8	1PRIMARY	PIERCING	2ECTO	Singleregion	Afrotropic	Afrotropic	Afrotropic	N	F_IMM	N	0.508667	2	1	0	13	85	1	14	99	NA	0	199.993	NA	1.59364e+06	5.44	N	0	0	34.99	3.55506	102.03	266.29	0.693147	3.57962	1	1	0
Radfordia delectori Bochkov et Fain, 2003	Myobiidae	Prostigmata	within-species	0	2	1PRIMARY	PIERCING	2ECTO	Singleregion	Afrotropic	Afrotropic	Afrotropic	N	F_IMM	N	0	0	0	0	14	85	0	14	99	NA	0	199.993	NA	267885	3.88	N	0	0	35.99	3.58324	73.64	219.98	1.79176	3.77437	1	1	0
Radfordia colomys Bochkov et Fain, 2003	Myobiidae	Prostigmata	within-species	0	3	1PRIMARY	PIERCING	2ECTO	Singleregion	Afrotropic	Afrotropic	Afrotropic	N	F_IMM	N	0.529937	0	0	0	14	85	0	14	99	NA	0	199.993	NA	4.62886e+06	1.97	N	0	0	62.5	4.13517	138.46	237.67	0.693147	3.42459	1	1	0
Radfordia myomysci Bochkov et Fain, 2003	Myobiidae	Prostigmata	within-species	0	2	1PRIMARY	PIERCING	2ECTO	Singleregion	Afrotropic	Afrotropic	Afrotropic	N	F_IMM	N	0.508667	2	1	0	13	85	1	14	99	NA	0	199.993	NA	301233	3.75	N	0	0	32	3.46574	103.4	268.25	2.3979	4.8739	1	1	0
Radfordia dephomys Bochkov et Fain, 2003	Myobiidae	Prostigmata	within-species	0	3	1PRIMARY	PIERCING	2ECTO	Singleregion	Afrotropic	Afrotropic	Afrotropic	N	F_IMM	N	0	3	0	0	20	79	0	20	99	NA	0	199.993	NA	414110	2.75	N	0	0	43.05	3.76236	179.68	255.64	2.19722	4.33021	1	1	0
Radfordia hylomyscus Fain, 1972	Myobiidae	Prostigmata	within-species	0	5	1PRIMARY	PIERCING	2ECTO	Singleregion	Afrotropic	Afrotropic	Afrotropic	N	F_IMM	N	0.502637	1	0	1	13	85	1	14	99	NA	0	199.993	NA	953345	3	N	0	0	19.94	2.99273	149.35	255.29	1.94591	4.62055	1	1	0
Radfordia zelotomys Fain, 1976	Myobiidae	Prostigmata	within-species	0	0	1PRIMARY	PIERCING	2ECTO	Singleregion	Afrotropic	Afrotropic	Afrotropic	N	F_IMM	N	0.529937	2	0	0	14	85	0	14	99	NA	0	199.993	NA	3.21796e+06	5.75	N	0	0	55.22	4.01133	101.6	220.68	1.09861	3.71479	1	1	0
Radfordia graphiuri Fain, 1972	Myobiidae	Prostigmata	within-genus	1	1	1PRIMARY	PIERCING	2ECTO	Singleregion	Afrotropic	Afrotropic	Afrotropic	N	F_IMM	N	0.540287	1	0	1	0	2	1	1	2	35.5914	35.5914	217.788	1.9059	4.2974e+06	3.055	N	0	0	25.035	3.22027	108.48	235.47	0.916291	4.00715	2	2	0
Radfordia graphiuri kivuana Fain et Lukoschus, 1973	Myobiidae	Prostigmata	within-species	0	0	1PRIMARY	PIERCING	2ECTO	Singleregion	Afrotropic	Afrotropic	Afrotropic	N	F_IMM	N	0.540287	0	0	1	0	1	1	1	2	NA	0	199.993	NA	7.8365e+06	3	N	0	0	20.07	2.99923	67.55	217.12	0.693147	3.50676	1	1	0
Radfordia oudemansi (Poppe, 1909)	Myobiidae	Prostigmata	within-species	0	2	1PRIMARY	PIERCING	2ECTO	Singleregion	Palearctic	Holarctic	Palearctic	N	F_IMM	N	0	10	0	0	0	3	0	0	3	NA	0	199.993	NA	3.33182e+06	4.3	N	0	0	29.19	3.37383	59.66	79.39	2.89037	4.93275	1	1	0
Radfordia dyromys Fain et Lukoschus, 1973	Myobiidae	Prostigmata	within-species	0	1	1PRIMARY	PIERCING	2ECTO	Singleregion	Palearctic	Holarctic	Palearctic	N	F_IMM	N	0	0	0	0	2	1	0	2	3	NA	0	199.993	NA	4.84146e+06	3.24	N	0	0	29.5	3.38439	38.84	81.3	1.60944	4.28799	1	1	0
Radfordia eliomys Fain et Lukoschus, 1973	Myobiidae	Prostigmata	within-species	0	1	1PRIMARY	PIERCING	2ECTO	Singleregion	Palearctic	Holarctic	Palearctic	N	F_IMM	N	0.50534	1	0	1	1	1	1	2	3	NA	0	199.993	NA	3.8705e+06	4.99	N	0	0	114.61	4.74154	44.52	112.39	1.09861	4.65729	1	1	0
Radfordia gliricola Vesmanis et Lukoschus, 1978	Myobiidae	Prostigmata	within-species	0	3	1PRIMARY	PIERCING	2ECTO	Singleregion	Palearctic	Holarctic	Palearctic	N	F_IMM	N	0	3	0	0	0	2	0	0	2	NA	0	199.993	NA	3.54567e+06	5.17	N	0	0	128.09	4.85273	56.59	73.6	2.56495	4.68213	1	1	0
Radfordia selevinia Bochkov, 2009	Myobiidae	Prostigmata	within-species	0	1	1PRIMARY	PIERCING	2ECTO	Singleregion	Palearctic	Holarctic	Palearctic	N	F_IMM	N	0.584329	0	1	0	0	1	1	1	2	NA	0	199.993	NA	164721	6.9	N	0	0	17.12	2.84025	25.79	77.64	0	1.4061	1	1	0
Radfordia ewingi (Fox, 1937)	Myobiidae	Prostigmata	within-species	0	21	1PRIMARY	PIERCING	2ECTO	Singleregion	Nearctic	Holarctic	Nearctic	N	F_IMM	N	0.553737	8	0	1	0	0	1	1	1	NA	0	199.993	NA	8.54112e+06	5.36	N	0	0	18.43	2.91398	58.16	25.09	0	3.20923	1	1	0
Radfordia sigmomys Bochkov et Fain, 2003	Myobiidae	Prostigmata	within-species	0	4	1PRIMARY	PIERCING	2ECTO	Singleregion	Neotropic	Neotropic	Neotropic	N	F_IMM	N	0	2	0	0	2	46	0	2	48	NA	0	199.993	NA	727598	5.18	N	0	0	55.7	4.01998	141.76	252.89	0	2.97195	1	1	0
Radfordia palustris Fain et Lukoschus, 1977	Myobiidae	Prostigmata	within-species	0	6	1PRIMARY	PIERCING	2ECTO	Singleregion	Nearctic	Holarctic	Nearctic	N	F_IMM	N	0.535516	5	0	1	24	23	1	25	48	NA	0	199.993	NA	1.51126e+06	4.08	N	0	0	53.26	3.97519	98.3	174.01	1.79176	4.27305	1	1	0
Radfordia oryzomys Fain et Lukoschus, 1977	Myobiidae	Prostigmata	within-species	0	2	1PRIMARY	PIERCING	2ECTO	Singleregion	Neotropic	Neotropic	Neotropic	N	F_IMM	N	0.509504	0	0	0	25	23	0	25	48	NA	0	199.993	NA	2.45884e+06	4.37	N	0	0	49.91	3.91022	108.71	226.41	0.693147	4.12697	1	1	0
Radfordia burbanoae Bochkov et Barreto, 2014	Myobiidae	Prostigmata	within-species	0	1	1PRIMARY	PIERCING	2ECTO	Singleregion	Neotropic	Neotropic	Neotropic	N	F_IMM	N	0.521705	1	0	1	24	23	1	25	48	NA	0	199.993	NA	846631	3.59	N	0	0	33.3	3.50556	138.13	216.21	1.94591	4.29265	1	1	0
Radfordia holochilus Lukoschus et De Cock, 1983	Myobiidae	Prostigmata	within-species	0	1	1PRIMARY	PIERCING	2ECTO	Singleregion	Neotropic	Neotropic	Neotropic	N	F_IMM	N	1.56446	1	0	1	24	23	1	25	48	NA	0	199.993	NA	1.61856e+06	3.88	N	0	0	155	5.04343	104.55	190.26	0	3.53777	1	1	0
Radfordia lemnina (Koch, 1841)	Myobiidae	Prostigmata	within-order(s)	1	57	1PRIMARY	PIERCING	2ECTO	Singleregion	Multiregion	Holarctic	Nearctic,Palearctic	N	F_IMM	N	5.05533	10	2	7	67	66	7	67	67	21.2908	10.7931	347.757	6.42	3.54431e+06	4.88471	N	0	0	36.2478	3.59038	47.6057	18.5057	2.42903	4.31543	24	4	1
Radfordia clethrionomys Fain et Lukoschus, 1977	Myobiidae	Prostigmata	within-genus	1	8	1PRIMARY	PIERCING	2ECTO	Singleregion	Multiregion	Holarctic	Nearctic,Palearctic	N	F_IMM	N	4.75702	15	1	8	59	0	8	67	67	8.9327	6.453	215.275	3.8388	7.55243e+06	4.642	N	0	0	19.7	2.98062	45.76	9.42	0.693147	3.38879	5	2	0
Radfordia rufocani Bochkov, 1995	Myobiidae	Prostigmata	within-family	1	3	1PRIMARY	PIERCING	2ECTO	Singleregion	Palearctic	Holarctic	Palearctic	N	F_IMM	N	4.50075	11	3	8	64	0	8	67	67	7.2871	4.5469	210.901	3.9781	3.72949e+06	4.555	N	0	0	35.685	3.57473	84.438	5.58	3.95508	5.05618	5	3	1
Radfordia alticolae Bochkov, 1995	Myobiidae	Prostigmata	within-genus	1	3	1PRIMARY	PIERCING	2ECTO	Singleregion	Palearctic	Holarctic	Palearctic	N	F_IMM	N	3.82512	1	2	6	67	0	8	67	67	7.996	5.0297	209.27	3.6993	1.05839e+06	5.92667	N	0	0	34.9433	3.55373	51.4075	-13.89	0.405465	3.316	4	2	0
Radfordia eothenomys Fain et Lukoschus, 1976	Myobiidae	Prostigmata	within-species	0	2	1PRIMARY	PIERCING	2ECTO	Singleregion	Indomalaya	Indomalaya	Indomalaya	N	F_IMM	N	0	0	0	0	67	0	0	67	67	NA	0	199.993	NA	1.18451e+06	1.8	N	0	0	19.59	2.97502	120.76	128.24	1.94591	5.56391	1	1	0
Radfordia pitymys Bochkov, 2011	Myobiidae	Prostigmata	within-species	0	1	1PRIMARY	PIERCING	2ECTO	Singleregion	Nearctic	Holarctic	Nearctic	N	F_IMM	N	2.22215	8	1	1	65	0	2	67	67	NA	0	199.993	NA	2.75294e+06	2.47	N	0	0	25.95	3.25617	87.16	135.34	1.79176	4.27137	1	1	0
Radfordia arvicolae Fain et Lukoschus, 1977	Myobiidae	Prostigmata	within-species	0	3	1PRIMARY	PIERCING	2ECTO	Singleregion	Palearctic	Holarctic	Palearctic	N	F_IMM	N	1.06817	8	1	0	66	0	1	67	67	NA	0	199.993	NA	18177352	4.76	N	0	0	120	4.78749	39.14	10.26	0	3.84908	1	1	0
Radfordia arctica Fain et Lukoschus, 1977	Myobiidae	Prostigmata	within-genus	1	5	1PRIMARY	PIERCING	2ECTO	Singleregion	Multiregion	Holarctic	Nearctic,Palearctic	N	F_IMM	N	0.5612	0	1	1.5	65	0	2	67	67	8.0785	6.4664	207.265	3.2957	1.69978e+06	3.815	N	0	0	68.605	4.22837	16.3667	-118.28	0	0.345951	3	2	0
Radfordia lemmus Fain et Lukoschus, 1977	Myobiidae	Prostigmata	within-species	0	2	1PRIMARY	PIERCING	2ECTO	Singleregion	Palearctic	Holarctic	Palearctic	N	F_IMM	N	0	0	1	0	66	0	1	67	67	2.6948	2.6948	201.34	2.4516	755800	5.745	N	0	0	60.715	4.10619	26.21	-64.49	0	1.24271	2	1	0
Radfordia synaptomysi Bochkov et Mironov, 1998	Myobiidae	Prostigmata	within-genus	1	2	1PRIMARY	PIERCING	2ECTO	Singleregion	Nearctic	Holarctic	Nearctic	N	F_IMM	N	0	4	0	0	67	0	0	67	67	17.7596	17.7596	208.872	2.3044	4.98983e+06	3.68	N	0	0	24.655	3.20498	58.93	16.985	0	3.32683	2	2	0
Radfordia myopusi Bochkov et Mironov, 1998	Myobiidae	Prostigmata	within-species	0	3	1PRIMARY	PIERCING	2ECTO	Singleregion	Palearctic	Holarctic	Palearctic	N	F_IMM	N	0.548655	8	0	0	67	0	0	67	67	NA	0	199.993	NA	1.24521e+07	5.25	N	0	0	29.99	3.40086	31.17	-72.72	0	1.69562	1	1	0
Radfordia zibethicalis (Radford, 1936)	Myobiidae	Prostigmata	within-species	0	14	1PRIMARY	PIERCING	2ECTO	Singleregion	Multiregion	Holarctic	Nearctic,Palearctic	N	F_IMM	N	0	11	0	0	67	0	0	67	67	NA	0	199.993	NA	1.46712e+07	6.55	N	0	0	991.31	6.89903	52.25	30.61	0	2.96218	1	1	0
Radfordia arborimus Fain et Whitaker, 1975	Myobiidae	Prostigmata	within-species	0	6	1PRIMARY	PIERCING	2ECTO	Singleregion	Nearctic	Holarctic	Nearctic	N	F_IMM	N	0.794795	1	1	0	66	0	1	67	67	NA	0	199.993	NA	54116.1	2.91	N	0	0	22.39	3.10861	95.78	83.09	1.09861	3.52871	1	1	0
Radfordia dinaromys Bochkov, 2011	Myobiidae	Prostigmata	within-species	0	1	1PRIMARY	PIERCING	2ECTO	Singleregion	Palearctic	Holarctic	Palearctic	N	F_IMM	N	0	0	0	0	67	0	0	67	67	NA	0	199.993	NA	117074	2.5	N	0	0	56	4.02535	85.98	74.05	3.49651	4.34407	1	1	0
Radfordia triton Fain et Lukoschus, 1977	Myobiidae	Prostigmata	within-species	0	3	1PRIMARY	PIERCING	2ECTO	Singleregion	Palearctic	Holarctic	Palearctic	N	F_IMM	N	0.527292	0	0	0	6	5	0	6	11	NA	0	199.993	NA	2.20063e+06	4.24	N	0	0	25	3.21888	58.44	81.6	3.04452	5.77938	1	1	0
Radfordia abramovi Bochkov et Mironov, 1998	Myobiidae	Prostigmata	within-genus	1	2	1PRIMARY	PIERCING	2ECTO	Singleregion	Palearctic	Holarctic	Palearctic	N	F_IMM	N	0.60932	0	1	0	2	9	1	2	11	13.4352	7.1817	210.301	3.3327	1.86992e+06	6.74333	N	0	0	28.745	3.35846	23.4933	4.63333	0.510826	2.99723	3	2	0
Radfordia cricetulus Fain, 1973	Myobiidae	Prostigmata	within-family	1	6	1PRIMARY	PIERCING	2ECTO	Singleregion	Palearctic	Holarctic	Palearctic	N	F_IMM	N	1.16053	2	1	0	6	5	1	6	11	11.8013	6.6001	209.193	3.5574	4.40244e+06	5.12667	N	0	0	30.59	3.42067	26.6467	12.61	0	2.88982	3	3	1
Radfordia petromyscus Lukoschus, Curfs et Fain, 1976	Myobiidae	Prostigmata	within-species	0	1	1PRIMARY	PIERCING	2ECTO	Singleregion	Afrotropic	Afrotropic	Afrotropic	N	F_IMM	N	0	0	0	0	0	0	0	0	0	NA	0	199.993	NA	573004	2.46	N	0	0	20	2.99573	13.48	166.71	0	0.951658	1	1	0
Radfordia perakensis Fain, 1973	Myobiidae	Prostigmata	within-genus	1	1	1PRIMARY	PIERCING	2ECTO	Singleregion	Indomalaya	Indomalaya	Indomalaya	N	F_IMM	N	1.6989	25	0	0	14	52	0	14	66	20.3228	20.3228	210.154	2.2806	2.04181e+06	3.415	N	0	0	150.24	5.01223	223.17	247.015	1.60944	4.67381	2	2	0
Radfordia pahangensis Fain, Lukoschus et Nadchatram, 1980	Myobiidae	Prostigmata	within-species	0	0	1PRIMARY	PIERCING	2ECTO	Singleregion	Indomalaya	Indomalaya	Indomalaya	N	F_IMM	N	1.12636	0	1	1	12	52	2	14	66	NA	0	199.993	NA	14105.2	2.91	N	0	0	89.99	4.4997	202.53	250.18	2.56495	4.25476	1	1	0
Radfordia selangorensis Fain, Lukoschus et Nadchatram, 1980	Myobiidae	Prostigmata	within-species	0	0	1PRIMARY	PIERCING	2ECTO	Singleregion	Indomalaya	Indomalaya	Indomalaya	N	F_IMM	N	3.86433	28	0	2	12	52	2	14	66	NA	0	199.993	NA	1.33055e+06	3	N	0	0	54.33	3.99508	243.11	248.63	1.60944	4.28593	1	1	0
Radfordia subangensis Fain, Lukoschus et Nadchatram, 1980	Myobiidae	Prostigmata	within-species	0	0	1PRIMARY	PIERCING	2ECTO	Singleregion	Indomalaya	Indomalaya	Indomalaya	N	F_IMM	N	1.6989	25	0	0	14	52	0	14	66	NA	0	199.993	NA	1.32129e+06	3.29	N	0	0	150	5.01064	243.54	248.52	1.60944	4.28165	1	1	0
Radfordia pseudomys Fain, 1974	Myobiidae	Prostigmata	within-species	0	2	1PRIMARY	PIERCING	2ECTO	Singleregion	Australasia	Australasia	Australasia	N	F_IMM	N	0.632184	5	0	0	35	64	0	35	99	NA	0	199.993	NA	3.42113e+06	2	N	0	0	13.38	2.59376	20.96	217.17	0	0.0392207	1	1	0
Radfordia mastacomys Fain et Lukoschus, 1979	Myobiidae	Prostigmata	within-species	0	2	1PRIMARY	PIERCING	2ECTO	Singleregion	Australasia	Australasia	Australasia	N	F_IMM	N	0	0	0	0	35	64	0	35	99	NA	0	199.993	NA	110003	1.41	N	0	0	125.72	4.83406	66.31	116.44	0.693147	3.36557	1	1	0
Radfordia zyzomys Fain et Lukoschus, 1979	Myobiidae	Prostigmata	within-species	0	2	1PRIMARY	PIERCING	2ECTO	Singleregion	Australasia	Australasia	Australasia	N	F_IMM	N	0.540688	1	0	0	35	64	0	35	99	NA	0	199.993	NA	886981	2.76	N	0	0	40.42	3.69932	62.33	256.75	0	0.741937	1	1	0
Radfordia latior Fain et Lukoschus, 1979	Myobiidae	Prostigmata	within-species	0	2	1PRIMARY	PIERCING	2ECTO	Singleregion	Australasia	Australasia	Australasia	N	F_IMM	N	0.505758	0	0	0	35	64	0	35	99	NA	0	199.993	NA	278072	2	N	0	0	175.02	5.1649	89.82	271.04	0	0.828552	1	1	0
Radfordia vesca Fain et lukoschus, 1979	Myobiidae	Prostigmata	within-species	0	2	1PRIMARY	PIERCING	2ECTO	Singleregion	Australasia	Australasia	Australasia	N	F_IMM	N	0.540688	3	0	0	35	64	0	35	99	NA	0	199.993	NA	982168	3	N	0	0	70.38	4.25391	58.99	260.29	0	0.405465	1	1	0
Radfordia hydromys Fain, 1991	Myobiidae	Prostigmata	within-species	0	2	1PRIMARY	PIERCING	2ECTO	Singleregion	Australasia	Australasia	Australasia	N	F_IMM	N	1.14687	1	2	0	33	64	2	35	99	NA	0	199.993	NA	3.89104e+06	3.51	N	0	0	626.17	6.43962	79.1	210.11	0	2.08443	1	1	0
Radfordia subuliger Ewing, 1938	Myobiidae	Prostigmata	within-family	1	37	1PRIMARY	PIERCING	2ECTO	Singleregion	Nearctic	Holarctic	Nearctic	N	F_IMM	N	1.2201	9	1	2	8	18	2	8	22	25.5388	10.7127	241.07	4.0215	5.13521e+06	3.938	N	0	0	15.204	2.72156	74.504	136.87	1.56862	3.98088	6	3	1
Radfordia neotomae Jameson et Whitaker, 1975	Myobiidae	Prostigmata	within-genus	1	8	1PRIMARY	PIERCING	2ECTO	Singleregion	Nearctic	Holarctic	Nearctic	N	F_IMM	N	0	2	0	0	4	18	0	4	22	16.6738	16.6738	208.33	2.3223	3.6066e+06	3.12	N	0	0	249.575	5.51976	40.78	33.34	0	2.14359	2	2	0
Radfordia hamiltoni Jameson et Whitaker, 1975	Myobiidae	Prostigmata	within-species	0	4	1PRIMARY	PIERCING	2ECTO	Singleregion	Nearctic	Holarctic	Nearctic	N	F_IMM	N	0.535074	0	0	1	1	20	1	2	22	NA	0	199.993	NA	1.09747e+06	2.52	N	0	0	7.43	2.00553	55.48	188.74	1.09861	4.10115	1	1	0
Radfordia peromyscus Bochkov et Guzman-Cornejo, 2014	Myobiidae	Prostigmata	within-species	0	2	1PRIMARY	PIERCING	2ECTO	Singleregion	Nearctic	Holarctic	Nearctic	N	F_IMM	N	0.525148	0	0	0	8	14	0	8	22	NA	0	199.993	NA	43655.4	2	N	0	0	66.2	4.19268	100.12	192.06	2.56495	3.76607	1	1	0
Radfordia onychomys Bochkov et Guzman-Cornejo, 2014	Myobiidae	Prostigmata	within-species	0	1	1PRIMARY	PIERCING	2ECTO	Singleregion	Nearctic	Holarctic	Nearctic	N	F_IMM	N	0	1	0	0	8	14	0	8	22	NA	0	199.993	NA	3.7972e+06	3.84	N	0	0	27.92	3.32934	34.14	93.41	0	2.27109	1	1	0
Radfordia megadontomys Bochkov et Guzman-Cornejo, 2014	Myobiidae	Prostigmata	within-species	0	2	1PRIMARY	PIERCING	2ECTO	Singleregion	Nearctic	Holarctic	Nearctic	N	F_IMM	N	0	0	0	0	8	14	0	8	22	NA	0	199.993	NA	17943.5	2.6	N	0	0	110.52	4.7052	107.66	209.36	2.89037	4.21553	1	1	0
Speleognathus australis Womersley, 1936	Ereynetidae	Prostigmata	within-genus	1	22	1PRIMARY	PIERCING	1ENDO	Multiregion	Multiregion	Multiregion	Afrotropic,Australasia,Neotropic	N	F_IMM	N	1.75925	0	3	0	4	35	3	7	42	3.344	2.2423	202.786	3.5665	44447.6	1	Y	0.666667	0	647260	13.3805	174.94	228.73	1.38629	3.7723	3	2	0
Paraspeleognathopsis bakeri (Fain, 1955)	Ereynetidae	Prostigmata	within-family	1	21	1PRIMARY	PIERCING	1ENDO	Multiregion	Multiregion	Multiregion	Afrotropic,Australasia,Palearctic	N	F_IMM	N	2.40038	14	1	5	33	94	5	35	99	44.6988	38.146	282.587	2.7547	4.42219e+06	5.554	Y	0.2	0	35.072	3.5574	67.9	137.66	1.60944	4.36192	5	3	1
Paraspeleognathopsis galagoensis (Fain, 1956)	Ereynetidae	Prostigmata	within-species	0	0	1PRIMARY	PIERCING	1ENDO	Singleregion	Afrotropic	Afrotropic	Afrotropic	N	F_IMM	N	1.11304	6	1	0	4	1	1	5	6	NA	0	199.993	NA	5.18368e+06	1.6	N	0	0	191.96	5.25729	80.12	217.3	0.693147	3.24921	1	1	0
Speleorodens strandtmanni (Fain, 1955)	Ereynetidae	Prostigmata	within-family	1	1	1PRIMARY	PIERCING	1ENDO	Multiregion	Multiregion	Multiregion	Afrotropic,Nearctic,Neotropic,Palearctic	N	F_IMM	N	0.677828	9	0	1	4	7	1	4	11	45.9552	19.6642	261.389	3.47	4.80368e+06	2.61	N	0	0	308.786	5.73265	99.776	147.006	2.10413	4.28035	5	3	1
Speleorodens derricki (Womersley, 1954)	Ereynetidae	Prostigmata	within-family	1	3	1PRIMARY	PIERCING	1ENDO	Multiregion	Multiregion	Multiregion	Australasia,Neotropic	N	F_IMM	N	5.45075	2	2	8	42	94	9	50	99	38.6254	24.8653	259.826	3.1688	1.60341e+06	5.1	Y	0.4	0	214.046	5.36619	95.5567	200.263	0	2.74983	5	3	1
Speleorodens cricetidarum (Clark, 1967)	Ereynetidae	Prostigmata	within-family	1	0	1PRIMARY	PIERCING	1ENDO	Singleregion	Neotropic	Neotropic	Neotropic	N	F_IMM	N	1.56019	8	0	1	25	48	1	25	48	29.405	27.045	242.098	3.0188	1.11032e+06	3.975	N	0	0	45.02	3.80711	170.837	246.927	0.980829	3.59612	4	3	1
Speleorodens michigensis (Ford, 1962)	Ereynetidae	Prostigmata	within-family	1	5	1PRIMARY	PIERCING	1ENDO	Singleregion	Multiregion	Holarctic	Nearctic,Palearctic	N	F_IMM	N	4.75702	15	2	8	67	0	8	67	67	19.0614	12.8147	231.197	3.6351	8.10145e+06	5	N	0	0	33.392	3.50832	44.326	25.1	0.182322	3.67158	5	3	1
Speleomys galliardi (Fain, 1955)	Ereynetidae	Prostigmata	within-family	1	0	1PRIMARY	PIERCING	1ENDO	Singleregion	Afrotropic	Afrotropic	Afrotropic	N	F_IMM	N	1.78655	5	1	2	19	79	3	20	99	56.5193	40.0547	268.681	2.6773	3.02245e+06	3.57667	N	0	0	107.183	4.67454	86.2	205.663	2.33537	3.98898	4	3	1
Neospeleognathopsis pteropus Fain et Lukoschus, 1979	Ereynetidae	Prostigmata	within-species	0	1	1PRIMARY	PIERCING	1ENDO	Singleregion	Australasia	Australasia	Australasia	N	F_IMM	N	0.526538	3	0	0	13	57	0	13	70	NA	0	199.993	NA	3.33153e+06	1	N	0	0	380.35	5.94109	54.75	224.38	0	1.68269	1	1	0
Speleomyotis bastini (Fain, 1958)	Ereynetidae	Prostigmata	within-order(s)	1	6	1PRIMARY	PIERCING	1ENDO	Multiregion	Multiregion	Multiregion	Nearctic,Neotropic,Palearctic	N	F_IMM	N	2.50205	61	1	0	32	101	1	33	107	40.5031	22.46	247.215	3.0242	9.18692e+06	1.4525	N	0	0	14.8875	2.70052	109.496	153.224	2.92316	4.70003	5	4	1
Speleomyotis bastini didelphis (Fain et Aitken, 1969)	Ereynetidae	Prostigmata	within-species	0	0	1PRIMARY	PIERCING	1ENDO	Singleregion	Neotropic	Neotropic	Neotropic	N	F_IMM	N	1.68768	62	2	1	1	1	3	4	5	NA	0	199.993	NA	7.3243e+06	7.09	N	0	0	1134.75	7.03417	175.63	248.26	0	3.03062	1	1	0
Speleomyotis molossus (Fain et Lukoschus, 1971)	Ereynetidae	Prostigmata	within-family	1	4	1PRIMARY	PIERCING	1ENDO	Singleregion	Neotropic	Neotropic	Neotropic	N	F_IMM	N	4.91106	64	3	0	18	14	3	18	32	15.1138	8.9931	212.046	3.3573	1.4375e+07	0.995	N	0	0	13.27	2.58551	143.143	234.513	0	3.28641	3	3	1
Speleomyotis tadaridae (Dusbabek, 1983) comb. nov.	Ereynetidae	Prostigmata	within-species	0	1	1PRIMARY	PIERCING	1ENDO	Singleregion	Afrotropic	Afrotropic	Afrotropic	N	F_IMM	N	4.05043	0	0	5	6	21	5	11	32	NA	0	199.993	NA	1.43091e+07	1	N	0	0	10.98	2.39608	96.01	238.79	0.693147	3.61738	1	1	0
Speleochir aitkeni Fain, 1966	Ereynetidae	Prostigmata	within-species	0	3	1PRIMARY	PIERCING	1ENDO	Singleregion	Neotropic	Neotropic	Neotropic	N	F_IMM	N	0.544187	1	0	0	1	49	0	1	50	NA	0	199.993	NA	8.63147e+06	0.99	N	0	0	15.15	2.718	128.98	221.14	0	3.82777	1	1	0
Speleochir phyllostomi (Clark, 1967)	Ereynetidae	Prostigmata	within-species	0	1	1PRIMARY	PIERCING	1ENDO	Singleregion	Neotropic	Neotropic	Neotropic	N	F_IMM	N	2.90717	62	0	0	5	45	0	5	50	NA	0	199.993	NA	1.26902e+07	0.99	N	0	0	91.44	4.51568	151.77	238.87	0	3.24181	1	1	0
Speleochir brasiliensis Fain et Aitken, 1969	Ereynetidae	Prostigmata	within-family	1	4	1PRIMARY	PIERCING	1ENDO	Singleregion	Neotropic	Neotropic	Neotropic	N	F_IMM	N	2.29543	57	0	1	17	33	1	17	50	27.805	27.805	213.895	2.0173	1.13525e+07	0.99	N	0	0	39.76	3.68286	159.635	239.45	0	3.23061	2	3	1
Speleochir barbulata Fain et Aitken, 1970	Ereynetidae	Prostigmata	within-species	0	1	1PRIMARY	PIERCING	1ENDO	Singleregion	Neotropic	Neotropic	Neotropic	N	F_IMM	N	2.64051	62	0	0	5	45	0	5	50	NA	0	199.993	NA	1.00734e+07	0.99	N	0	0	13.91	2.63261	163.06	244.41	0	3.02481	1	1	0
Hipposideroptes kimuenzae Fain, 1970	Ereynetidae	Prostigmata	within-species	0	0	1PRIMARY	PIERCING	1ENDO	Singleregion	Afrotropic	Afrotropic	Afrotropic	N	F_IMM	N	1.1451	12	2	0	0	21	2	2	23	NA	0	199.993	NA	1.26581e+07	1	N	0	0	115.42	4.74858	96.31	237.17	0.693147	3.68362	1	1	0
Hipposiderobia saccopteryx Fain et Lukoschus, 1971	Ereynetidae	Prostigmata	within-genus	1	0	1PRIMARY	PIERCING	1ENDO	Singleregion	Neotropic	Neotropic	Neotropic	N	F_IMM	N	1.30731	65	0	0	2	6	0	2	8	14.4916	14.4916	207.238	2.2394	1.13092e+07	0.99	N	0	0	8.08	2.08939	157.105	243.535	0	3.20559	2	2	0
Speleochiroides carollia (Fain et Lukoschus, 1971)	Ereynetidae	Prostigmata	within-species	0	0	1PRIMARY	PIERCING	1ENDO	Singleregion	Neotropic	Neotropic	Neotropic	N	F_IMM	N	1.914	59	1	1	1	47	2	3	50	NA	0	199.993	NA	1.40987e+07	1	N	0	0	19.23	2.95647	149.5	236.85	0	3.30505	1	1	0
Domrownetes exul Domrow, 1975	Ereynetidae	Prostigmata	within-species	0	0	1PRIMARY	PIERCING	1ENDO	Singleregion	Australasia	Australasia	Australasia	N	F_IMM	N	0	2	0	0	8	9	0	8	17	NA	0	199.993	NA	173023	6.89	N	0	0	29.01	3.36764	87.48	168.72	0	3.94061	1	1	0
Domrownetes exaeta (Domrow, 1991) comb. nov.	Ereynetidae	Prostigmata	within-species	0	0	1PRIMARY	PIERCING	1ENDO	Singleregion	Australasia	Australasia	Australasia	N	F_IMM	N	0	1	0	0	0	1	0	0	1	NA	0	199.993	NA	2.33752e+06	1.82	N	0	0	120.76	4.79381	111.14	211.21	0	2.37118	1	1	0
Epimyodex talpae Fain et Orts, 1969	Epimyodicidae	Prostigmata	within-species	0	15	1PRIMARY	PIERCING	1ENDO	Singleregion	Palearctic	Holarctic	Palearctic	N	F_IMM	N	0.533497	9	0	1	5	2	1	6	8	NA	0	199.993	NA	7.11472e+06	3.89	N	0	0	87.53	4.47198	48.51	49.35	0.693147	4.43923	1	1	0
Epimyodex crocidurae Fain, Lukoschus et Rosmalen, 1982	Epimyodicidae	Prostigmata	within-species	0	3	1PRIMARY	PIERCING	1ENDO	Singleregion	Palearctic	Holarctic	Palearctic	N	F_IMM	N	0	0	0	0	24	4	0	24	28	NA	0	199.993	NA	3.34435e+06	4.04	N	0	0	9.89	2.29152	59.06	100.48	2.94444	5.0363	1	1	0
Epimyodex soricis Fain et Bochkov, 2001	Epimyodicidae	Prostigmata	within-species	0	10	1PRIMARY	PIERCING	1ENDO	Singleregion	Nearctic	Holarctic	Nearctic	N	F_IMM	N	0.50004	2	0	0	9	15	0	9	24	NA	0	199.993	NA	377970	3.91	N	0	0	5.02	1.61343	69.9	83.85	0.693147	4.06268	1	1	0
Epimyodex microti Fain, Lukoschus et Rosmalen, 1982	Epimyodicidae	Prostigmata	within-species	0	5	1PRIMARY	PIERCING	1ENDO	Singleregion	Palearctic	Holarctic	Palearctic	N	F_IMM	N	5.05533	9	2	5	60	0	7	67	67	NA	0	199.993	NA	7.76908e+06	4.99	N	0	0	26.9	3.29213	44.24	41.41	0.693147	4.18844	1	1	0
Prosarcoptes pitheci (Philippe, 1948)	Sarcoptidae	Astigmata	within-family	1	13	2SECONDARY	CHELATE	1ENDO	Singleregion	Afrotropic	Afrotropic	Afrotropic	N	F_IMM	N	0.571674	3	1	0	13	0	1	13	13	14.4716	9.2407	211.849	3.2907	1.4003e+06	1.01	N	0	0	11810.8	9.37677	52.92	205.757	1.29928	3.91242	3	3	1
Prosarcoptes talapoini (Fain, 1965)	Sarcoptidae	Astigmata	within-species	0	3	2SECONDARY	CHELATE	1ENDO	Singleregion	Afrotropic	Afrotropic	Afrotropic	N	F_IMM	N	0	0	0	0	13	0	0	13	13	NA	0	199.993	NA	258766	1.01	N	0	0	1248.86	7.12999	104.31	231.71	1.79176	3.85672	1	1	0
Trixacarus diversus Sellnick, 1944	Sarcoptidae	Astigmata	within-order(s)	1	32	2SECONDARY	CHELATE	1ENDO	Multiregion	Multiregion	Multiregion	Neotropic,Palearctic	N	F_IMM	N	5.45075	4	2	7	49	46	9	50	66	64.414	39.1836	251.791	2.5006	869815	7.04667	Y	0.666667	0	148.59	5.00119	51.57	145.66	0.693147	3.39249	3	4	1
Teinocoptes epomophori Rodhain, 1923	Sarcoptidae	Astigmata	within-family	1	8	2SECONDARY	CHELATE	1ENDO	Singleregion	Afrotropic	Afrotropic	Afrotropic	N	IMM	N	6.33647	15	4	7	5	58	7	12	70	6.4145	4.0556	209.843	3.8903	4.81875e+06	0.99	N	0	0	88.44	4.48232	106.878	240.762	1.09861	3.87731	5	3	1
Teinocoptes vandeuseni Mitchell et Fain, 1963	Sarcoptidae	Astigmata	within-species	0	4	2SECONDARY	CHELATE	1ENDO	Singleregion	Australasia_PM	Australasia	Australasia (Papua New Guinea and or Solomon Islands only)	N	IMM	N	0	11	0	0	3	67	0	3	70	NA	0	199.993	NA	2.56801e+06	0.99	N	0	0	74.37	4.30905	228.98	242.36	1.60944	4.81267	1	1	0
Teinocoptes pahangensis Fain, Lukoschus et Nadchatram, 1982	Sarcoptidae	Astigmata	within-family	1	2	2SECONDARY	CHELATE	1ENDO	Multiregion	Multiregion	Multiregion	Afrotropic,Afrotropic (Madagascar only),Australasia (Papua New Guinea and or Solomon Islands only),Ethiopian-SA,Indomalaya,Palearctic	N	IMM	N	1.14277	13	2	0	3	69	2	3	70	23.9248	15.4872	228.644	3.3952	3.19243e+06	1.07	N	0	0	83.1975	4.42122	162.692	228.757	1.44692	4.59031	4	3	1
Teinocoptes rousetti Fain, 1959	Sarcoptidae	Astigmata	within-species	0	1	2SECONDARY	CHELATE	1ENDO	Singleregion	Afrotropic	Afrotropic	Afrotropic	N	IMM	N	1.12758	0	2	0	1	67	2	3	70	NA	0	199.993	NA	6.07609e+06	1.07	N	0	0	134	4.89784	85.78	226.26	0.693147	4.33546	1	1	0
Teinocoptes strandtmanni Mitchell et Fain, 1963	Sarcoptidae	Astigmata	within-species	0	3	2SECONDARY	CHELATE	1ENDO	Singleregion	Australasia_PM	Australasia	Australasia (Papua New Guinea and or Solomon Islands only)	N	IMM	N	0.532649	15	0	1	1	68	1	2	70	NA	0	199.993	NA	45157.7	0.99	N	0	0	447.64	6.10399	236.8	243	1.79176	3.27374	1	1	0
Teinocoptes katherinae Mitchell et Fain, 1963	Sarcoptidae	Astigmata	within-species	0	1	2SECONDARY	CHELATE	1ENDO	Singleregion	Australasia_PM	Australasia	Australasia (Papua New Guinea and or Solomon Islands only)	N	IMM	N	0.532649	0	0	1	1	68	1	2	70	NA	0	199.993	NA	34503.1	0.99	N	0	0	152.6	5.02782	192.96	262	2.63906	2.70938	1	1	0
Teinocoptes wilsoni Mitchell et Fain, 1963	Sarcoptidae	Astigmata	within-species	0	2	2SECONDARY	CHELATE	1ENDO	Singleregion	Australasia_PM	Australasia	Australasia (Papua New Guinea and or Solomon Islands only)	N	IMM	N	0.532649	15	0	1	1	68	1	2	70	NA	0	199.993	NA	45157.7	0.99	N	0	0	447.64	6.10399	236.8	243	1.79176	3.27374	1	1	0
Teinocoptes philippinensis Klompen, 1992	Sarcoptidae	Astigmata	within-species	0	4	2SECONDARY	CHELATE	1ENDO	Singleregion	Indomalaya	Indomalaya	Indomalaya	N	IMM	N	0.544969	10	0	1	1	68	1	2	70	NA	0	199.993	NA	231112	1	N	0	0	135.48	4.90882	200.92	241.16	3.49651	5.4578	1	1	0
Teinocoptes eonycteris Fain, Lukoschus et Nadchatram, 1982	Sarcoptidae	Astigmata	within-family	1	3	2SECONDARY	CHELATE	1ENDO	Multiregion	Multiregion	Multiregion	Ethiopian-SA,Indomalaya	N	IMM	N	1.12758	13	2	0	3	69	2	3	70	28.7486	23.9087	226.321	2.9473	4.17544e+06	1.02	N	0	0	89.0233	4.4889	166.46	231.453	1.46634	4.79736	3	3	1
Teinocoptes johnsoni Fain, 1963	Sarcoptidae	Astigmata	within-species	0	0	2SECONDARY	CHELATE	1ENDO	Singleregion	Indomalaya	Indomalaya	Indomalaya	N	IMM	N	0	8	0	0	0	70	0	0	70	NA	0	199.993	NA	87948.9	0.98	N	0	0	66.12	4.19147	223.65	212.23	2.89037	4.19555	1	1	0
Teinocoptes haymani Fain, 1963	Sarcoptidae	Astigmata	within-species	0	0	2SECONDARY	CHELATE	1ENDO	Singleregion	Australasia	Australasia	Australasia	N	IMM	N	1.18547	0	2	0	2	66	2	4	70	NA	0	199.993	NA	19355.8	0.99	N	0	0	68.17	4.222	206.67	236.67	2.70805	3.50826	1	1	0
Teinocoptes eidoloni Fain, 1959	Sarcoptidae	Astigmata	within-species	0	1	2SECONDARY	CHELATE	1ENDO	Singleregion	Afrotropic	Afrotropic	Afrotropic	N	IMM	N	0	9	0	0	0	70	0	0	70	NA	0	199.993	NA	1.89424e+07	1.08	N	0	0	254.61	5.53973	84.6	233.78	0.693147	3.56388	1	1	0
Teinocoptes domrowi Fain, 1961	Sarcoptidae	Astigmata	within-family	1	8	2SECONDARY	CHELATE	1ENDO	Multiregion	Multiregion	Multiregion	Australasia,Australasia (Papua New Guinea and or Solomon Islands only),Indomalaya	N	IMM	N	3.46393	13	4	1	13	70	5	13	70	24.9688	15.8879	270.477	4.3256	1.13135e+06	0.998571	N	0	0	520.485	6.25476	155.447	238.696	2.64696	4.63924	9	3	1
Teinocoptes auricularis Fain, 1959	Sarcoptidae	Astigmata	within-family	1	4	2SECONDARY	CHELATE	1ENDO	Singleregion	Afrotropic	Afrotropic	Afrotropic	N	IMM	N	6.08943	8	4	7	12	58	7	12	70	7.7104	4.6243	208.953	3.5869	5.73735e+06	1.09	N	0	0	147.632	4.99473	113.675	243.327	1.09861	3.87219	4	3	1
Teinocoptes ituriensis Fain, 1967	Sarcoptidae	Astigmata	within-species	0	4	2SECONDARY	CHELATE	1ENDO	Singleregion	Afrotropic	Afrotropic	Afrotropic	N	IMM	N	3.4194	10	0	1	11	58	1	12	70	NA	0	199.993	NA	4.00167e+06	0.99	N	0	0	68.31	4.22406	124.24	240.3	1.09861	4.04077	1	1	0
Teinocoptes harpyionycteris (Klompen et OConnor, 1987)	Sarcoptidae	Astigmata	within-genus	1	0	2SECONDARY	CHELATE	1ENDO	Singleregion	Indomalaya	Indomalaya	Indomalaya	N	IMM	N	1.65361	10	0	1	1	68	1	2	70	6.155	6.155	203.07	2.541	168221	0.99	N	0	0	126.125	4.83727	212.62	223.055	3.23868	5.01449	2	2	0
Chirobia congolensis Fain, 1959	Sarcoptidae	Astigmata	within-genus	1	3	2SECONDARY	CHELATE	1ENDO	Multiregion	Multiregion	Multiregion	Afrotropic,Ethiopian-SA,Indomalaya	N	IMM	N	1.14277	9	2	0	1	67	2	3	70	4.6457	4.6457	202.316	2.5196	5.61451e+06	1.04	N	0	0	109.44	4.69538	106.86	228.2	1.8718	5.20541	2	2	0
Chirobia otophaga Fain, 1959	Sarcoptidae	Astigmata	within-family	1	1	2SECONDARY	CHELATE	1ENDO	Singleregion	Afrotropic	Afrotropic	Afrotropic	N	IMM	N	5.0465	8	4	7	12	58	7	12	70	7.1546	4.9013	211.278	3.8554	3.70998e+06	1.072	N	0	0	158.7	5.06702	96.118	233.902	1.16315	3.79571	5	3	1
Chirobia thoopterus Klompen, 1992	Sarcoptidae	Astigmata	within-species	0	2	2SECONDARY	CHELATE	1ENDO	Singleregion	Indomalaya	Indomalaya	Indomalaya	N	IMM	N	0	8	0	0	0	70	0	0	70	NA	0	199.993	NA	87948.9	0.98	N	0	0	66.12	4.19147	223.65	212.23	2.89037	4.19555	1	1	0
Chirobia brevior (Fain, Lukoschus et Nadchatram, 1982)	Sarcoptidae	Astigmata	within-family	1	1	2SECONDARY	CHELATE	1ENDO	Singleregion	Indomalaya	Indomalaya	Indomalaya	N	IMM	N	1.10239	8	0	0	4	68	0	4	70	49.8439	49.8439	224.915	1.8032	300536	0.99	N	0	0	40.385	3.69846	231.025	230.355	2.63906	4.81976	2	3	1
Chirobia cynopteri Klompen, Lukoschus et Nadchatram, 1985	Sarcoptidae	Astigmata	within-genus	1	1	2SECONDARY	CHELATE	1ENDO	Singleregion	Indomalaya	Indomalaya	Indomalaya	N	IMM	N	2.53923	28	0	2	4	64	2	6	70	8.5589	7.9353	208.24	3.4028	1.2872e+06	0.995	N	0	0	49.4033	3.90002	217.18	247.073	2.66259	5.39413	3	2	0
Chirobia haplonycteris Klompen, 1992	Sarcoptidae	Astigmata	within-species	0	2	2SECONDARY	CHELATE	1ENDO	Singleregion	Indomalaya	Indomalaya	Indomalaya	N	IMM	N	1.16323	10	2	0	2	66	2	4	70	NA	0	199.993	NA	242390	1	N	0	0	18.25	2.90417	202.1	241.6	3.4012	5.37389	1	1	0
Chirobia jagori Klompen, 1992	Sarcoptidae	Astigmata	within-species	0	3	2SECONDARY	CHELATE	1ENDO	Singleregion	Indomalaya	Indomalaya	Indomalaya	N	IMM	N	0.560271	7	0	0	6	64	0	6	70	NA	0	199.993	NA	248720	1	N	0	0	79.18	4.37172	199.19	241.88	3.49651	5.46553	1	1	0
Chirobia eonycteris Klompen, Lukoschus, Fain et Nadchatram, 1982	Sarcoptidae	Astigmata	within-genus	1	4	2SECONDARY	CHELATE	1ENDO	Singleregion	Indomalaya	Indomalaya	Indomalaya	N	IMM	N	0	13	0	0	1	69	0	1	70	16.4838	16.4838	208.235	2.1789	2.05309e+06	1	N	0	0	68.53	4.22727	193.15	233.51	3.04452	5.30834	2	2	0
Chirobia rousettus Klompen, 1992	Sarcoptidae	Astigmata	within-species	0	2	2SECONDARY	CHELATE	1ENDO	Singleregion	Indomalaya	Indomalaya	Indomalaya	N	IMM	N	0	11	0	0	3	67	0	3	70	NA	0	199.993	NA	2.56801e+06	0.99	N	0	0	74.37	4.30905	228.98	242.36	1.60944	4.81267	1	1	0
Chirobia angolensis Klompen, 1992	Sarcoptidae	Astigmata	within-genus	1	2	2SECONDARY	CHELATE	1ENDO	Singleregion	Afrotropic	Afrotropic	Afrotropic	N	IMM	N	3.4194	14	0	1	11	58	1	12	70	6.4821	6.4821	203.234	2.3313	4.47293e+06	0.995	N	0	0	56.615	4.03627	131.69	242.295	0.916291	3.84631	2	2	0
Chirobia squamata Fain, 1959	Sarcoptidae	Astigmata	within-family	1	1	2SECONDARY	CHELATE	1ENDO	Singleregion	Multiregion	Afrotropic	Afrotropic,Afrotropic (Madagascar only)	N	IMM	N	3.4194	10	2	1	12	67	2	12	70	28.6413	25.3231	226.975	2.8173	1.69734e+06	1.105	N	0	0	79.6033	4.37706	118.313	227.8	1.20397	3.94887	3	3	1
Cynopterocoptes heaneyi Klompen, 1992	Sarcoptidae	Astigmata	within-family	1	3	2SECONDARY	CHELATE	1ENDO	Singleregion	Indomalaya	Indomalaya	Indomalaya	N	F_IMM	N	2.70285	28	2	6	6	69	6	7	70	41.7065	27.116	311.292	3.6246	383662	0.995	N	0	0	39.48	3.67579	210.474	245.575	3.48508	5.34722	8	3	1
Rousettocoptes mammophilus Klompen, 1992	Sarcoptidae	Astigmata	within-family	1	5	2SECONDARY	CHELATE	1ENDO	Multiregion	Multiregion	Multiregion	Indomalaya,Palearctic-Ti	N	IMM	N	1.14277	13	2	0	3	69	2	3	70	28.7486	23.9087	226.321	2.9662	3.86772e+06	1	N	0	0	72.65	4.28565	180.513	232.747	1.99243	5.25638	3	3	1
Tychosarcoptes ptenochirus Klompen, 1992	Sarcoptidae	Astigmata	within-species	0	3	2SECONDARY	CHELATE	1ENDO	Singleregion	Indomalaya	Indomalaya	Indomalaya	N	IMM	N	0.560271	7	0	0	6	64	0	6	70	NA	0	199.993	NA	248720	1	N	0	0	79.18	4.37172	199.19	241.88	3.49651	5.46553	1	1	0
Tychosarcoptes amphipterinon Klompen, Lukoschus, Fain et Nadchatram, 1984	Sarcoptidae	Astigmata	within-species	0	1	2SECONDARY	CHELATE	1ENDO	Singleregion	Indomalaya	Indomalaya	Indomalaya	N	IMM	N	2.38178	6	0	2	4	64	2	6	70	NA	0	199.993	NA	2.22043e+06	0.99	N	0	0	33.87	3.52253	195.98	244.45	1.60944	5.25494	1	1	0
Nycteridocoptes poppei Oudemans, 1898	Sarcoptidae	Astigmata	within-family	1	38	2SECONDARY	CHELATE	1ENDO	Multiregion	Multiregion	Multiregion	Afrotropic (Madagascar only),Palearctic	N	F_IMM	N	2.76714	12	1	1	33	106	1	33	107	31.386	18.2678	276.18	3.9846	5.9078e+06	1.28167	N	0	0	16.4763	2.80192	60.335	96.6587	1.9981	4.60714	8	3	1
Nycteridocoptes miniopteri Fain, 1959	Sarcoptidae	Astigmata	within-genus	1	4	2SECONDARY	CHELATE	1ENDO	Multiregion	Multiregion	Multiregion	Afrotropic,Afrotropic (Madagascar only),Indomalaya,Palearctic	N	F_IMM	N	3.66131	2	1	4	18	0	5	18	18	16.9807	15.809	216.388	3.2165	1.78369e+07	0.99	N	0	0	11.2533	2.42066	121.873	215.067	0.693147	4.47878	3	2	0
Nycteridocoptes eyndhoveni Fain, 1959	Sarcoptidae	Astigmata	within-genus	1	12	2SECONDARY	CHELATE	1ENDO	Multiregion	Multiregion	Multiregion	Afrotropic,Palearctic	N	F_IMM	N	3.76161	4	1	3	27	0	3	27	27	11.0943	7.6406	218.165	3.8513	8.27472e+06	0.986667	N	0	0	17.99	2.88982	64.444	189.108	1.335	4.24589	5	2	0
Nycteridocoptes pteropi Rodhain et Gedoelst, 1921	Sarcoptidae	Astigmata	within-species	0	1	2SECONDARY	CHELATE	1ENDO	Singleregion	Afrotropic	Afrotropic	Afrotropic	N	F_IMM	N	0	9	0	0	0	70	0	0	70	NA	0	199.993	NA	1.89424e+07	1.08	N	0	0	254.61	5.53973	84.6	233.78	0.693147	3.56388	1	1	0
Nycteridocoptes heidemanni Klompen, 1992	Sarcoptidae	Astigmata	within-family	1	2	2SECONDARY	CHELATE	1ENDO	Singleregion	Indomalaya	Indomalaya	Indomalaya	N	F_IMM	N	2.38178	10	2	2	6	66	2	6	70	32.679	24.555	240.976	3.0995	703685	0.996667	N	0	0	44.58	3.79729	193.243	241.7	3.43399	5.31688	4	3	1
Nycteridocoptes microphallus Fain, 1959	Sarcoptidae	Astigmata	within-family	1	4	2SECONDARY	CHELATE	1ENDO	Multiregion	Multiregion	Multiregion	Australasia (Papua New Guinea and or Solomon Islands only),Indomalaya	N	F_IMM	N	2.53923	28	3	2	10	70	3	13	70	43.4749	28.5872	355.319	3.5756	866680	0.993333	N	0	0	146.583	4.98759	217.521	232.449	2.8792	4.98808	10	3	1
Nycteridocoptes rousetti Fain, 1958	Sarcoptidae	Astigmata	within-family	1	4	2SECONDARY	CHELATE	1ENDO	Singleregion	Multiregion	Afrotropic	Afrotropic,Afrotropic (Madagascar only)	N	F_IMM	N	1.14277	2	2	0	12	67	2	12	70	22.855	13.7503	218.295	3.1041	2.38881e+06	1.145	N	0	0	101.5	4.62006	105.493	223.12	1.09861	4.06686	3	3	1
Nycteridocoptes malayi Fain, 1963	Sarcoptidae	Astigmata	within-species	0	0	2SECONDARY	CHELATE	1ENDO	Singleregion	Indomalaya	Indomalaya	Indomalaya	N	F_IMM	N	0	0	0	0	1	69	0	1	70	NA	0	199.993	NA	110915	0.99	N	0	0	15	2.70805	250.35	242.64	2.89037	5.64658	1	1	0
Nycteridocoptes notopteris Klompen, 1992	Sarcoptidae	Astigmata	within-species	0	1	2SECONDARY	CHELATE	1ENDO	Singleregion	Australasia	Australasia	Australasia	N	F_IMM	N	1.18547	0	2	0	2	66	2	4	70	NA	0	199.993	NA	19355.8	0.99	N	0	0	68.17	4.222	206.67	236.67	2.70805	3.50826	1	1	0
Nycteridocoptes lavoipierrei Fain, 1958	Sarcoptidae	Astigmata	within-family	1	1	2SECONDARY	CHELATE	1ENDO	Singleregion	Multiregion	Afrotropic	Afrotropic,Afrotropic (Madagascar only)	N	F_IMM	N	3.4194	10	2	1	12	67	2	12	70	25.7482	13.3253	229.298	3.524	2.79203e+06	1.09333	N	0	0	93.2025	4.53477	110.18	227.415	1.09861	4.0604	4	3	1
Nycteridocoptes asiaticus Fain, 1959	Sarcoptidae	Astigmata	within-family	1	3	2SECONDARY	CHELATE	1ENDO	Multiregion	Multiregion	Multiregion	Indomalaya,Palearctic-Ti	N	F_IMM	N	1.14277	27	2	0	4	69	2	4	70	40.0545	22.5707	275.565	3.5411	2.09763e+06	0.998	N	0	0	57.7833	4.0567	207.427	238.64	2.59027	5.2627	6	3	1
Nycteridocoptes macrophallus Fain, 1958	Sarcoptidae	Astigmata	within-family	1	3	2SECONDARY	CHELATE	1ENDO	Multiregion	Multiregion	Multiregion	Afrotropic,Afrotropic (Madagascar only),Indomalaya,Palearctic	N	F_IMM	N	1.14277	13	2	0	12	69	2	12	70	28.2569	15.5479	252.866	3.7301	2.30677e+06	1.07	N	0	0	85.9883	4.45421	155.293	229.79	2.23359	4.76247	6	3	1
Nycteridocoptes orientalis Fain, 1963	Sarcoptidae	Astigmata	within-genus	1	1	2SECONDARY	CHELATE	1ENDO	Multiregion	Multiregion	Multiregion	Australasia (Papua New Guinea and or Solomon Islands only),Indomalaya	N	F_IMM	N	3.46393	0	4	1	13	57	5	13	70	8.8555	5.4852	207.163	3.4578	748390	1	N	0	0	582.84	6.36791	120.57	214.737	1.29928	4.11904	3	2	0
Nycteridocoptes cynopteri (Fain, 1962)	Sarcoptidae	Astigmata	within-family	1	3	2SECONDARY	CHELATE	1ENDO	Singleregion	Indomalaya	Indomalaya	Indomalaya	N	F_IMM	N	2.38178	7	0	2	6	64	2	6	70	16.9655	16.6092	216.78	3.1176	857450	0.995	N	0	0	53.3567	3.977	190.29	241.733	3.44468	5.29713	3	3	1
Chirophagoides mystacopis Fain, 1963	Sarcoptidae	Astigmata	within-species	0	8	2SECONDARY	CHELATE	1ENDO	Singleregion	Australasia	Australasia	Australasia	N	F_IMM	N	0	0	0	0	0	0	0	0	0	NA	0	199.993	NA	47521.8	0.99	N	0	0	13.14	2.57566	86.52	107.13	0.693147	2.60417	1	1	0
Chirnyssoides caparti Fain, 1959	Sarcoptidae	Astigmata	within-family	1	21	2SECONDARY	CHELATE	1ENDO	Singleregion	Neotropic	Neotropic	Neotropic	N	F_IMM	N	2.8497	63	0	1	17	33	1	17	50	30.8758	20.1884	281.982	3.7383	9.48528e+06	0.99125	N	0	0	29.6438	3.38925	143.391	226.516	0.251314	3.52565	8	3	1
Chirnyssoides amazonae Fain, 1959	Sarcoptidae	Astigmata	within-family	1	9	2SECONDARY	CHELATE	1ENDO	Singleregion	Neotropic	Neotropic	Neotropic	N	F_IMM	N	1.91865	62	1	2	4	47	2	4	50	23.0918	13.3393	232.531	3.6018	9.27854e+06	0.99	N	0	0	14.598	2.68088	152.178	235.348	0	3.59994	5	3	1
Chirnyssoides vampyrops Fain et Lukoschus, 1975	Sarcoptidae	Astigmata	within-family	1	3	2SECONDARY	CHELATE	1ENDO	Singleregion	Neotropic	Neotropic	Neotropic	N	F_IMM	N	2.38594	63	0	1	17	33	1	17	50	23.0573	23.0573	211.521	2.1772	1.18817e+07	0.99	N	0	0	14.86	2.69867	155.765	237	0	3.16442	2	3	1
Chirnyssoides parvisuctus Fain et Lukoschus, 1975	Sarcoptidae	Astigmata	within-species	0	3	2SECONDARY	CHELATE	1ENDO	Singleregion	Neotropic	Neotropic	Neotropic	N	F_IMM	N	0	63	0	0	0	2	0	0	2	NA	0	199.993	NA	4.95355e+06	0.98	N	0	0	10.39	2.34084	167.21	247.8	0	3.18138	1	1	0
Chirnyssoides phyllostomus Fain et Lukoschus, 1975	Sarcoptidae	Astigmata	within-family	1	3	2SECONDARY	CHELATE	1ENDO	Singleregion	Neotropic	Neotropic	Neotropic	N	F_IMM	N	3.77076	62	0	0	5	48	0	5	50	26.5072	21.4324	223.962	2.9265	1.01544e+07	0.99	N	0	0	48.6933	3.88554	160.433	242.577	0	2.89019	3	3	1
Chirnyssoides venezuelae Fain, 1959	Sarcoptidae	Astigmata	within-genus	1	3	2SECONDARY	CHELATE	1ENDO	Singleregion	Neotropic	Neotropic	Neotropic	N	F_IMM	N	3.77076	62	0	0	2	48	0	2	50	16.3576	16.3576	208.171	2.2648	1.1013e+07	0.985	N	0	0	21.025	3.04571	155.505	239.395	0	3.1553	2	2	0
Chirnyssoides noctilionis (Dusbabek, 1970)	Sarcoptidae	Astigmata	within-genus	1	4	2SECONDARY	CHELATE	1ENDO	Singleregion	Neotropic	Neotropic	Neotropic	N	F_IMM	N	0.833012	62	1	0	0	0	1	1	1	3.4249	3.4249	201.705	2.4755	1.40113e+07	0.99	N	0	0	30.695	3.4241	147.705	237.36	0	3.37571	2	2	0
Notoedres cati (von Hering, 1838)	Sarcoptidae	Astigmata	within-order(s)	1	1600	2SECONDARY	CHELATE	1ENDO	Multiregion	Multiregion	Multiregion	Afrotropic,Australasia,Cosmopolite,Indomalaya,Nearctic,Palearctic	Y	F_IMM	N	4.30074	59	2	6	10	26	7	12	28	95.2517	46.2404	659.56	3.0508	1.21815e+07	2.99118	Y	0.157895	0.368421	14034.3	9.54926	85.0429	154.855	1.11803	4.20322	19	4	1
Notoedres musculi (Kramer, 1865)	Sarcoptidae	Astigmata	within-family	1	16	2SECONDARY	CHELATE	1ENDO	Multiregion	Multiregion	Multiregion	Cosmopolite,Palearctic	Y	F_IMM	N	3.00571	13	1	4	10	94	5	10	99	40.2972	34.882	237.582	2.6216	8.32296e+06	5.37333	Y	0.333333	0	24.0033	3.17819	52.905	55.015	1.25276	4.72495	3	3	1
Notoedres oudemansi Fain, 1965	Sarcoptidae	Astigmata	within-order(s)	1	11	2SECONDARY	CHELATE	1ENDO	Singleregion	Afrotropic	Afrotropic	Afrotropic	N	F_IMM	N	5.45075	3	2	7	41	16	9	50	66	165.421	165.421	282.703	-0.0105	1.10914e+07	4.93	Y	0.5	0	218.06	5.38477	71.5	250.44	0.693147	3.65506	2	4	1
Notoedres pseudomuris Lavoipierre, 1968	Sarcoptidae	Astigmata	within-order(s)	1	3	2SECONDARY	CHELATE	1ENDO	Multiregion	Multiregion	Multiregion	Ethiopian-SA,Indomalaya,Palearctic	N	F_IMM	N	3.78291	14	2	5	60	94	7	67	99	75.0004	60.3565	267.671	1.9505	2.61474e+06	4.26667	Y	0.333333	0	20.6	3.02529	44.255	110.13	2.19722	4.36552	3	4	1
Notoedres pahangi Klompen, Lukoschus et Nadchatram, 1983	Sarcoptidae	Astigmata	within-family	1	5	2SECONDARY	CHELATE	1ENDO	Multiregion	Multiregion	Multiregion	Afrotropic,Indomalaya	N	F_IMM	N	8.32981	28	2	9	50	79	9	50	99	30.6371	16.287	281.579	4.2489	2.45642e+06	4.86571	N	0	0	132.666	4.88783	160.34	223.753	2.25712	4.77891	9	3	1
Notoedres jamesoni Lavoipierre, 1964	Sarcoptidae	Astigmata	within-family	1	5	2SECONDARY	CHELATE	1ENDO	Singleregion	Indomalaya	Indomalaya	Indomalaya	N	F_IMM	N	8.32981	28	2	9	49	16	9	50	66	12.9128	10.1677	217.303	3.6282	1.3678e+06	7.00333	N	0	0	177.285	5.17776	174.655	251.575	2.69124	5.37549	4	3	1
Notoedres paucipilis (Lawrence, 1960)	Sarcoptidae	Astigmata	within-species	0	2	2SECONDARY	CHELATE	1ENDO	Singleregion	Afrotropic	Afrotropic	Afrotropic	N	F_IMM	N	0.703937	5	1	0	19	79	1	20	99	NA	0	199.993	NA	5.22258e+06	4	N	0	0	120.46	4.79132	89.99	221.43	0.693147	3.32934	1	1	0
Notoedres muris Megnin, 1877	Sarcoptidae	Astigmata	within-order(s)	1	219	2SECONDARY	CHELATE	1ENDO	Multiregion	Multiregion	Multiregion	Afrotropic,Australasia,Nearctic,Neotropic,Palearctic	N	F_IMM	N	5.45075	8	2	8	66	64	9	67	99	164.662	60.0613	656.21	2.1294	3.81964e+06	4.67182	Y	0.181818	0	581.504	6.36562	65.8422	140.972	0.287682	3.71649	11	4	1
Notoedres centrifera Jansen, 1963	Sarcoptidae	Astigmata	within-family	1	28	2SECONDARY	CHELATE	1ENDO	Multiregion	Multiregion	Multiregion	Indomalaya,Nearctic	N	F_IMM	N	0.677828	13	0	0	4	11	0	4	11	52.8334	36.7288	304.274	2.8806	3.21504e+06	2.565	N	0	0.166667	732.558	6.59654	88.6233	130.51	1.15268	4.32345	6	3	1
Notoedres galagoensis Fain, 1963	Sarcoptidae	Astigmata	within-species	0	4	2SECONDARY	CHELATE	1ENDO	Singleregion	Afrotropic	Afrotropic	Afrotropic	N	F_IMM	N	0	15	0	0	5	1	0	5	6	NA	0	199.993	NA	4.29291e+06	1.29	N	0	0	66.04	4.19026	140.43	243.64	0.693147	3.78419	1	1	0
Notoedres indicus (Fain et Lukoschus, 1976)	Sarcoptidae	Astigmata	within-species	0	2	2SECONDARY	CHELATE	1ENDO	Singleregion	Indomalaya	Indomalaya	Indomalaya	N	F_IMM	N	0	10	0	0	24	4	0	24	28	NA	0	199.993	NA	6.0249e+06	3.1	N	0	0	43.76	3.77872	124.42	230.76	2.48491	5.60804	1	1	0
Notoedres philippinensis Klompen, 1992	Sarcoptidae	Astigmata	within-genus	1	3	2SECONDARY	CHELATE	1ENDO	Singleregion	Indomalaya	Indomalaya	Indomalaya	N	F_IMM	N	3.66131	12	1	5	18	0	5	18	18	12.673	10.7086	211.683	3.3269	1.71933e+07	0.99	N	0	0	11.3433	2.42863	174.033	217.16	0.980829	4.76043	3	2	0
Notoedres miniopteri Fain, 1959	Sarcoptidae	Astigmata	within-order(s)	1	1	2SECONDARY	CHELATE	1ENDO	Multiregion	Multiregion	Multiregion	Afrotropic,Palearctic	N	F_IMM	N	0.50394	10	0	0	18	97	0	18	107	55.9836	37.0679	246.518	2.6324	2.21413e+07	1.28	N	0	0	10.08	2.31055	87.2133	217.64	0.847298	4.10775	3	4	1
Notoedres myoticola (Fain, 1959)	Sarcoptidae	Astigmata	within-genus	1	3	2SECONDARY	CHELATE	1ENDO	Singleregion	Palearctic	Holarctic	Palearctic	N	F_IMM	N	2.50205	12	1	0	33	74	1	33	107	16.328	10.8028	220.077	3.4783	5.89063e+06	1.17	N	0	0	16.2975	2.79101	47.6975	88.645	1.94591	4.69398	4	2	0
Notoedres myotis (Hedeen, 1953)	Sarcoptidae	Astigmata	within-species	0	7	2SECONDARY	CHELATE	1ENDO	Singleregion	Nearctic	Holarctic	Nearctic	N	F_IMM	N	1.19115	0	1	0	32	74	1	33	107	NA	0	199.993	NA	1.71412e+06	0.99	N	0	0	9.82	2.28442	56.05	180.04	0	3.80064	1	1	0
Notoedres chiropteralis (Trouessart, 1896)	Sarcoptidae	Astigmata	within-order(s)	1	17	2SECONDARY	CHELATE	1ENDO	Multiregion	Multiregion	Multiregion	Indomalaya,Palearctic	N	F_IMM	N	3.76161	24	1	2	24	106	3	27	107	59.8193	44.472	343.586	2.6412	6.94927e+06	1.55571	N	0	0	15.5414	2.74351	92.9983	135.548	1.67398	5.01441	7	4	1
Notoedres mimetilli Fain, 1959	Sarcoptidae	Astigmata	within-species	0	1	2SECONDARY	CHELATE	1ENDO	Singleregion	Afrotropic	Afrotropic	Afrotropic	N	F_IMM	N	0	0	0	0	0	0	0	0	0	NA	0	199.993	NA	6.84292e+06	0.98	N	0	0	8.89	2.18493	124.06	237.87	0.693147	3.80733	1	1	0
Notoedres africanus (Fain, 1959)	Sarcoptidae	Astigmata	within-species	0	0	2SECONDARY	CHELATE	1ENDO	Singleregion	Afrotropic	Afrotropic	Afrotropic	N	F_IMM	N	0	1	0	0	0	0	0	0	0	NA	0	199.993	NA	5.01341e+06	1	N	0	0	10.68	2.36837	77.86	239.85	0.693147	3.73098	1	1	0
Notoedres benoiti Fain, 1959	Sarcoptidae	Astigmata	within-species	0	3	2SECONDARY	CHELATE	1ENDO	Singleregion	Afrotropic	Afrotropic	Afrotropic	N	F_IMM	N	0	1	0	0	0	0	0	0	0	NA	0	199.993	NA	5.01341e+06	1	N	0	0	10.68	2.36837	77.86	239.85	0.693147	3.73098	1	1	0
Notoedres verheyeni Fain, 1959	Sarcoptidae	Astigmata	within-species	0	1	2SECONDARY	CHELATE	1ENDO	Singleregion	Afrotropic	Afrotropic	Afrotropic	N	F_IMM	N	0	1	0	0	0	0	0	0	0	NA	0	199.993	NA	5.01341e+06	1	N	0	0	10.68	2.36837	77.86	239.85	0.693147	3.73098	1	1	0
Notoedres namibiensis Klompen, 1992	Sarcoptidae	Astigmata	within-species	0	2	2SECONDARY	CHELATE	1ENDO	Singleregion	Afrotropic	Afrotropic	Afrotropic	N	F_IMM	N	0	0	0	0	11	21	0	11	32	NA	0	199.993	NA	1.29433e+07	0.99	N	0	0	17.63	2.8696	54.06	223.3	0	4.41207	1	1	0
Notoedres tadaridae Fain, 1959	Sarcoptidae	Astigmata	within-genus	1	4	2SECONDARY	CHELATE	1ENDO	Multiregion	Multiregion	Multiregion	Afrotropic,Afrotropic (Madagascar only),Australasia,Indomalaya	N	F_IMM	N	4.22929	7	2	5	10	21	5	11	32	9.8274	7.9911	221.922	3.9005	7.3795e+06	1.0525	N	0	0	26.1217	3.26277	122.503	246.538	1.34373	4.30885	6	2	0
Notoedres dewitti Klompen, Lukoschus, Fain et Nadchatram, 1983	Sarcoptidae	Astigmata	within-genus	1	4	2SECONDARY	CHELATE	1ENDO	Multiregion	Multiregion	Multiregion	Afrotropic,Australasia,Indomalaya	N	F_IMM	N	4.22929	7	2	3	10	21	5	11	32	10.2209	9.2219	214.575	3.5155	6.05204e+06	0.995	N	0	0	25.0625	3.22137	137.648	246.727	1.55814	4.51138	4	2	0
Notoedres ismaili Klompen, Lukoschus, Fain et Nadchatram, 1983	Sarcoptidae	Astigmata	within-genus	1	1	2SECONDARY	CHELATE	1ENDO	Singleregion	Indomalaya	Indomalaya	Indomalaya	N	F_IMM	N	1.07487	7	0	1	10	21	1	11	32	8.2662	8.2662	204.126	2.315	2.56651e+06	0.99	N	0	0	26.475	3.2762	196.205	248.295	2.07944	5.09372	2	2	0
Notoedres ovatus Dusbabek, 1980	Sarcoptidae	Astigmata	within-species	0	2	2SECONDARY	CHELATE	1ENDO	Singleregion	Afrotropic	Afrotropic	Afrotropic	N	F_IMM	N	4.22929	3	2	3	6	21	5	11	32	NA	0	199.993	NA	1.62493e+07	1	N	0	0	26.59	3.28054	92.42	243.6	0.693147	3.58102	1	1	0
Notoedres yunkeri Fain, 1962	Sarcoptidae	Astigmata	within-species	0	3	2SECONDARY	CHELATE	1ENDO	Singleregion	Neotropic	Neotropic	Neotropic	N	F_IMM	N	4.91106	54	3	0	15	14	3	18	32	NA	0	199.993	NA	1.65381e+07	0.99	N	0	0	13.7	2.6174	137.03	226.13	0	3.52105	1	1	0
Notoedres plecoti Fain, 1959	Sarcoptidae	Astigmata	within-species	0	3	2SECONDARY	CHELATE	1ENDO	Singleregion	Palearctic	Holarctic	Palearctic	N	F_IMM	N	0	16	0	0	1	106	0	1	107	NA	0	199.993	NA	1.24529e+07	1.22	N	0	0	8.19	2.10291	50.42	46.77	0.693147	4.71007	1	1	0
Notoedres coreanus Ah, 1975	Sarcoptidae	Astigmata	within-species	0	0	2SECONDARY	CHELATE	1ENDO	Singleregion	Palearctic	Holarctic	Palearctic	N	F_IMM	N	0	2	0	0	10	97	0	10	107	NA	0	199.993	NA	4.64601e+06	2	N	0	0	6.3	1.84055	57.72	86.44	0.693147	4.52353	1	1	0
Notoedres corynorhini (Fain, 1961)	Sarcoptidae	Astigmata	within-genus	1	0	2SECONDARY	CHELATE	1ENDO	Singleregion	Nearctic	Holarctic	Nearctic	N	F_IMM	N	0.634185	7	1	0	2	105	1	2	107	12.9348	12.9348	206.46	2.3341	2.96906e+06	0.995	N	0	0	9.725	2.2747	70.88	141.27	1.38629	3.7391	2	2	0
Notoedres americanus Klompen, 1992	Sarcoptidae	Astigmata	within-genus	1	0	2SECONDARY	CHELATE	1ENDO	Multiregion	Multiregion	Multiregion	Nearctic,Neotropic	N	F_IMM	N	2.4513	61	1	3	32	74	3	33	107	13.9065	6.3194	219.668	3.8961	6.17912e+06	0.9925	N	0	0	7.87	2.06306	69.985	152.365	0	3.45954	5	2	0
Notoedres eptesicus Fain et Lukoschus, 1971	Sarcoptidae	Astigmata	within-species	0	0	2SECONDARY	CHELATE	1ENDO	Singleregion	Neotropic	Neotropic	Neotropic	N	F_IMM	N	0	58	0	0	6	101	0	6	107	NA	0	199.993	NA	1.39852e+07	1.46	N	0	0	9.2	2.2192	147.5	234.56	0	3.26194	1	1	0
Notoedres helicothrix Fain et Lukoschus, 1975	Sarcoptidae	Astigmata	within-species	0	0	2SECONDARY	CHELATE	1ENDO	Singleregion	Neotropic	Neotropic	Neotropic	N	F_IMM	N	2.98602	63	0	0	18	14	0	18	32	NA	0	199.993	NA	1.14083e+07	1	N	0	0	12.84	2.55257	149.25	243.33	0	2.82731	1	1	0
Notoedres anisothrix (Fain et Lukoschus, 1975)	Sarcoptidae	Astigmata	within-species	0	0	2SECONDARY	CHELATE	1ENDO	Singleregion	Neotropic	Neotropic	Neotropic	N	F_IMM	N	4.91106	54	3	0	15	14	3	18	32	NA	0	199.993	NA	1.65381e+07	0.99	N	0	0	13.7	2.6174	137.03	226.13	0	3.52105	1	1	0
Notoedres lasionycteris (Boyd et Bernstein, 1950)	Sarcoptidae	Astigmata	within-species	0	17	2SECONDARY	CHELATE	1ENDO	Singleregion	Nearctic	Holarctic	Nearctic	N	F_IMM	N	0	10	0	0	3	104	0	3	107	NA	0	199.993	NA	1.01159e+07	1.77	N	0	0	11.02	2.39971	58.16	77.97	0	3.37211	1	1	0
Notoedres lasionycteris minimus (Dusbabek, 1970)	Sarcoptidae	Astigmata	within-family	1	2	2SECONDARY	CHELATE	1ENDO	Singleregion	Neotropic	Neotropic	Neotropic	N	F_IMM	N	4.91106	64	3	0	18	14	3	18	32	16.0223	9.4473	212.727	3.426	1.50365e+07	0.99	N	0	0	13.41	2.596	140.953	231.957	0	3.45421	3	3	1
Notoedres lasionycteris intermedius (Dusbabek, 1970)	Sarcoptidae	Astigmata	within-order(s)	1	1	2SECONDARY	CHELATE	1ENDO	Singleregion	Neotropic	Neotropic	Neotropic	N	F_IMM	N	1.26428	10	0	0	18	101	0	18	107	81.622	57.1358	302.676	2.1773	6.88185e+06	1.48	N	0	0	15.05	2.71138	89.2925	197.2	2.25129	4.38259	4	4	1
Diabolicoptes sarcophilus Fain et Domrow, 1974	Sarcoptidae	Astigmata	within-species	0	12	2SECONDARY	CHELATE	1ENDO	Singleregion	Australasia	Australasia	Australasia	N	F_IMM	N	0.76273	5	0	0	8	9	0	8	17	NA	0	199.993	NA	63568	2.88	N	0	0	8202.25	9.01216	71.3	104.27	0.693147	2.0334	1	1	0
Macropodicoptes mironovi Bochkov, 2012	Sarcoptidae	Astigmata	within-species	0	5	2SECONDARY	CHELATE	1ENDO	Singleregion	Australasia	Australasia	Australasia	N	F_IMM	N	1.77867	3	0	0	9	4	0	9	13	NA	0	199.993	NA	872415	1.04	N	0	0	15000	9.6158	75.11	181.49	0	2.95543	1	1	0
Satanicoptes armatus Fain et Laurence, 1975	Sarcoptidae	Astigmata	within-species	0	13	2SECONDARY	CHELATE	1ENDO	Singleregion	Australasia	Australasia	Australasia	N	F_IMM	N	0.76273	5	0	0	8	9	0	8	17	NA	0	199.993	NA	63568	2.88	N	0	0	8202.25	9.01216	71.3	104.27	0.693147	2.0334	1	1	0
Satanicoptes phascogale (Fain et Domrow, 1974)	Sarcoptidae	Astigmata	within-species	0	4	2SECONDARY	CHELATE	1ENDO	Singleregion	Australasia	Australasia	Australasia	N	F_IMM	N	0	0	0	0	8	9	0	8	17	NA	0	199.993	NA	1.06812e+06	6.79	N	0	0	192.65	5.26088	75.17	201.88	0	2.76758	1	1	0
Atopomelus locusta Trouessart, 1918	Atopomelidae	Astigmata	within-family	1	2	3NONE	CHELATE	2ECTO	Multiregion	Multiregion	Multiregion	Indomalaya,Palearctic	N	F_IMM	Y	0	3	0	0	0	1	0	0	1	37.8326	37.8326	218.909	1.9441	851105	3.285	N	0	0	57.61	4.0537	158.62	158.345	2.19722	4.83846	2	3	1
Atopomelus hylomys Bochkov, Klimov et OConnor, 2005	Atopomelidae	Astigmata	within-species	0	1	3NONE	CHELATE	2ECTO	Singleregion	Indomalaya	Indomalaya	Indomalaya	N	F_IMM	Y	0	3	0	0	0	1	0	0	1	NA	0	199.993	NA	1564335	2.29	N	0	0	57.61	4.0537	182.74	229.18	2.19722	5.06765	1	1	0
Atopomelus crocidurae Fain et Lukoschus, 1977	Atopomelidae	Astigmata	within-genus	1	3	3NONE	CHELATE	2ECTO	Singleregion	Indomalaya	Indomalaya	Indomalaya	N	F_IMM	Y	2.24419	13	3	4	24	4	4	24	28	10.3861	7.2036	224.232	4.2776	886042	0.99	N	0	0	10.625	2.36321	195.39	232.314	3.38777	5.33364	7	2	0
Cubanochirus maximus Fain, 1970	Atopomelidae	Astigmata	within-species	0	1	3NONE	CHELATE	2ECTO	Singleregion	Neotropic	Neotropic	Neotropic	N	F_IMM	Y	0	0	0	0	0	0	0	0	0	NA	0	199.993	NA	49168.5	1.5	N	0	0	824.62	6.71492	95.04	250.76	3.73767	4.51612	1	1	0
Micropotamogalichus congoensis Fain, 1970	Atopomelidae	Astigmata	within-species	0	2	3NONE	CHELATE	2ECTO	Singleregion	Afrotropic	Afrotropic	Afrotropic	N	F_IMM	Y	0	1	0	0	1	0	0	1	1	NA	0	199.993	NA	177049	1.86	N	0	0	109.13	4.69254	112.06	202.63	1.38629	4.68083	1	1	0
Listrocarpus lagothrix Fain, 1967	Atopomelidae	Astigmata	within-species	0	2	3NONE	CHELATE	2ECTO	Singleregion	Neotropic	Neotropic	Neotropic	N	F_IMM	Y	0.528817	1	0	0	3	13	0	3	16	NA	0	199.993	NA	797455	1.01	N	0	0	6263.69	8.74252	226.56	257.89	0	0.71295	1	1	0
Listrocarpus cebi Fain, 1972	Atopomelidae	Astigmata	within-species	0	1	3NONE	CHELATE	2ECTO	Singleregion	Neotropic	Neotropic	Neotropic	N	F_IMM	Y	1.11847	1	1	1	2	12	2	4	16	NA	0	199.993	NA	3.10589e+06	1.01	N	0	0	2509.68	7.82791	192.99	252.69	0	2.27727	1	1	0
Listrocarpus alouattae Fain, 1972	Atopomelidae	Astigmata	within-genus	1	15	3NONE	CHELATE	2ECTO	Singleregion	Neotropic	Neotropic	Neotropic	N	F_IMM	Y	0.605648	6	1	0	3	13	1	3	16	12.159	12.159	206.072	2.3552	1.11937e+06	1.02	N	0	0	6576.99	8.79133	173.675	243.565	1.09861	3.51184	2	2	0
Listrocarpus saimirii Fain, 1967	Atopomelidae	Astigmata	within-order(s)	1	3	3NONE	CHELATE	2ECTO	Singleregion	Neotropic	Neotropic	Neotropic	N	F_IMM	Y	0.591602	7	1	1	5	16	1	6	16	37.4197	34.2101	235.808	2.8154	2.32095e+06	1.34667	N	0	0	1133.19	7.03279	180.37	253.577	0	1.63381	3	4	1
Listrocarpus surinamensis Fain, 1972	Atopomelidae	Astigmata	within-species	0	1	3NONE	CHELATE	2ECTO	Singleregion	Neotropic	Neotropic	Neotropic	N	F_IMM	Y	0.591602	7	1	0	3	12	1	4	16	NA	0	199.993	NA	3.16642e+06	1	N	0	0	749.47	6.61937	186.86	253.03	0	1.72811	1	1	0
Listrocarpus anurus Fain, 1972	Atopomelidae	Astigmata	within-species	0	1	3NONE	CHELATE	2ECTO	Singleregion	Neotropic	Neotropic	Neotropic	N	F_IMM	Y	0.591602	7	1	0	3	12	1	4	16	NA	0	199.993	NA	3.16642e+06	1	N	0	0	749.47	6.61937	186.86	253.03	0	1.72811	1	1	0
Listrocarpus cosgrovei Fain, 1972	Atopomelidae	Astigmata	within-order(s)	1	4	3NONE	CHELATE	2ECTO	Singleregion	Neotropic	Neotropic	Neotropic	N	F_IMM	Y	0.591602	7	1	0	6	12	1	6	16	28.2257	25.4509	226.831	2.9329	1.22557e+06	1.025	N	0	0	653.735	6.4827	193.327	253.54	0.287682	1.39377	3	4	1
Listrocarpus hapalei Fain, 1967	Atopomelidae	Astigmata	within-species	0	2	3NONE	CHELATE	2ECTO	Singleregion	Neotropic	Neotropic	Neotropic	N	F_IMM	Y	0.607576	0	1	0	5	10	1	6	16	NA	0	199.993	NA	604264	2.31	N	0	0	290.21	5.6706	99.39	249.92	1.09861	4.13469	1	1	0
Listrocarpus capucinus Troyo, Solano et Calderon-Alvares, 2004	Atopomelidae	Astigmata	within-species	0	7	3NONE	CHELATE	2ECTO	Singleregion	Neotropic	Neotropic	Neotropic	N	F_IMM	Y	1.06459	1	1	1	2	12	2	4	16	NA	0	199.993	NA	431038	1.01	N	0	0	3005.99	8.00836	216.57	240.5	1.38629	3.94932	1	1	0
Listrocarpus costaricensis Troyo, Solano et Calderon-Alvares, 2004	Atopomelidae	Astigmata	within-species	0	6	3NONE	CHELATE	2ECTO	Singleregion	Neotropic	Neotropic	Neotropic	N	F_IMM	Y	0.591602	0	1	0	3	12	1	4	16	NA	0	199.993	NA	6892.87	1.01	N	0	0	714.18	6.57114	228	265.74	2.83321	4.23945	1	1	0
Lemuroptes bursatus Fain, 1972	Atopomelidae	Astigmata	within-species	0	1	3NONE	CHELATE	2ECTO	Singleregion	Afrotropic	Afrotropic	Afrotropic	N	F_IMM	Y	1.09664	9	0	1	4	1	1	5	6	NA	0	199.993	NA	4.12106e+06	1.14	N	0	0	1206.61	7.09557	87.09	220.22	1.09861	3.57066	1	1	0
Lemuroptes zumpti Fain, 1972	Atopomelidae	Astigmata	within-species	0	1	3NONE	CHELATE	2ECTO	Singleregion	Afrotropic	Afrotropic	Afrotropic	N	F_IMM	Y	1.09664	9	0	1	4	1	1	5	6	NA	0	199.993	NA	4.12106e+06	1.14	N	0	0	1206.61	7.09557	87.09	220.22	1.09861	3.57066	1	1	0
Lemuroptes attenuatus Fain, 1972	Atopomelidae	Astigmata	within-species	0	1	3NONE	CHELATE	2ECTO	Singleregion	Afrotropic	Afrotropic	Afrotropic	N	F_IMM	Y	0	15	0	0	5	1	0	5	6	NA	0	199.993	NA	4.29291e+06	1.29	N	0	0	66.04	4.19026	140.43	243.64	0.693147	3.78419	1	1	0
Lemuroptes potto Fain, 1972	Atopomelidae	Astigmata	within-species	0	1	3NONE	CHELATE	2ECTO	Singleregion	Afrotropic	Afrotropic	Afrotropic	N	F_IMM	Y	0	4	0	0	0	6	0	0	6	NA	0	199.993	NA	4.96596e+06	1.09	N	0	0	1081.81	6.98639	139	243.76	0.693147	3.95297	1	1	0
Austrochirus squamiferus Fain, 1970	Atopomelidae	Astigmata	within-species	0	3	3NONE	CHELATE	2ECTO	Singleregion	Australasia	Australasia	Australasia	N	F_IMM	Y	0.52573	1	0	0	3	3	0	3	6	NA	0	199.993	NA	383337	2.43	N	0	0	720.26	6.57961	80.76	166.4	0	3.49134	1	1	0
Austrochirus armatus Fain, 1972	Atopomelidae	Astigmata	within-family	1	1	3NONE	CHELATE	2ECTO	Singleregion	Australasia	Australasia	Australasia	N	F_IMM	Y	0.554819	1	0	1	3	3	1	3	6	15.5878	15.5878	207.787	2.3372	369045	2.38	N	0	0	772.51	6.64964	72.54	154.29	0	3.22247	2	3	1
Austrochirus peroryctes Fain et Bochkov, 2003	Atopomelidae	Astigmata	within-species	0	2	3NONE	CHELATE	2ECTO	Singleregion	Australasia	Australasia	Australasia	N	F_IMM	Y	0	8	0	0	0	6	0	0	6	NA	0	199.993	NA	215768	1.27	N	0	0	905.63	6.80863	263.55	202.46	1.09861	2.41144	1	1	0
Austrochirus perameles Fain, 1971	Atopomelidae	Astigmata	within-species	0	3	3NONE	CHELATE	2ECTO	Singleregion	Australasia_PM	Australasia	Australasia (Papua New Guinea and or Solomon Islands only)	N	F_IMM	Y	1.08055	3	0	1	2	3	1	3	6	NA	0	199.993	NA	1.18109e+06	3.13	N	0	0	1505.77	7.31706	80.16	232.49	0	2.21375	1	1	0
Austrochirus womersleyi Fain, 1972	Atopomelidae	Astigmata	within-family	1	0	3NONE	CHELATE	2ECTO	Singleregion	Australasia_PM	Australasia	Australasia (Papua New Guinea and or Solomon Islands only)	N	F_IMM	Y	1.08055	8	0	1	2	6	1	3	6	33.0056	33.0056	216.495	1.9189	698428	2.2	N	0	0	1205.7	7.09482	171.855	217.475	0.693147	2.31747	2	3	1
Austrochirus dubininae Fain et Bochkov, 2003	Atopomelidae	Astigmata	within-species	0	1	3NONE	CHELATE	2ECTO	Singleregion	Australasia_PM	Australasia	Australasia (Papua New Guinea and or Solomon Islands only)	N	F_IMM	Y	1.08055	3	0	1	2	3	1	3	6	NA	0	199.993	NA	1.18109e+06	3.13	N	0	0	1505.77	7.31706	80.16	232.49	0	2.21375	1	1	0
Sclerochiropsis filmeri (Domrow, 1960)	Atopomelidae	Astigmata	within-species	0	1	3NONE	CHELATE	2ECTO	Singleregion	Australasia	Australasia	Australasia	N	F_IMM	Y	0.519132	0	0	1	0	0	1	1	1	NA	0	199.993	NA	1.33401e+06	1.5	N	0	0	1229.58	7.11443	24.38	234.87	0	0	1	1	0
Petrogalochirus tasmaniensis Fain, 1970	Atopomelidae	Astigmata	within-species	0	5	3NONE	CHELATE	2ECTO	Singleregion	Australasia	Australasia	Australasia	N	F_IMM	Y	0.524599	1	0	0	9	4	0	9	13	NA	0	199.993	NA	171742	1	N	0	0	6931.6	8.84385	72.16	154.13	0.693147	3.87929	1	1	0
Petrogalochirus dycei (Domrow, 1960)	Atopomelidae	Astigmata	within-genus	1	12	3NONE	CHELATE	2ECTO	Singleregion	Australasia	Australasia	Australasia	N	F_IMM	Y	0.561816	2	0	1	0	1	1	1	2	6.3532	6.3532	203.169	2.4421	1.24654e+06	1.02	N	0	0	2900.22	7.97254	66.58	163.03	0.405465	3.51482	2	2	0
Petrogalochirus macropus Fain et Domrow, 1974	Atopomelidae	Astigmata	within-species	0	3	3NONE	CHELATE	2ECTO	Singleregion	Australasia	Australasia	Australasia	N	F_IMM	Y	1.80063	1	0	2	7	4	2	9	13	NA	0	199.993	NA	643869	1.01	N	0	0	16850	9.73211	67	157.83	0	3.18013	1	1	0
Koalachirus perkinsi (Domrow, 1958)	Atopomelidae	Astigmata	within-species	0	9	3NONE	CHELATE	2ECTO	Singleregion	Australasia	Australasia	Australasia	N	F_IMM	Y	0	2	0	0	0	0	0	0	0	NA	0	199.993	NA	1.01372e+06	1.01	N	0	0	6528.74	8.78397	56.97	178.64	0	2.78563	1	1	0
Phalangerobia ovata Fain, 1972	Atopomelidae	Astigmata	within-species	0	0	3NONE	CHELATE	2ECTO	Singleregion	Australasia_PM	Australasia	Australasia (Papua New Guinea and or Solomon Islands only)	N	F_IMM	Y	0	1	0	0	0	2	0	0	2	NA	0	199.993	NA	84657.4	2.02	N	0	0	1747.5	7.46594	215.93	213.6	1.79176	2.48157	1	1	0
Atellana papilio Domrow, 1968	Atopomelidae	Astigmata	within-genus	1	25	3NONE	CHELATE	2ECTO	Singleregion	Australasia	Australasia	Australasia	N	F_IMM	Y	0.561816	2	0	1	0	1	1	1	2	6.3532	6.3532	203.169	2.3882	1.24654e+06	1.02	N	0	0	2900.22	7.97254	66.58	163.03	0.405465	3.51482	2	2	0
Petaurobia papuana Fain, 1971	Atopomelidae	Astigmata	within-species	0	1	3NONE	CHELATE	2ECTO	Singleregion	Australasia_PM	Australasia	Australasia (Papua New Guinea and or Solomon Islands only)	N	F_IMM	Y	0	1	0	0	0	1	0	0	1	NA	0	199.993	NA	2.33752e+06	1.82	N	0	0	120.76	4.79381	111.14	211.21	0	2.37118	1	1	0
Petaurobia dactylopsila Fain, 1971	Atopomelidae	Astigmata	within-species	0	3	3NONE	CHELATE	2ECTO	Singleregion	Australasia	Australasia	Australasia	N	F_IMM	Y	0	14	0	0	0	1	0	0	1	NA	0	199.993	NA	583261	1.54	N	0	0	413.41	6.02444	222.21	230.31	0	1.97962	1	1	0
Petaurobia australiana Fain et Lukoschus, 1981	Atopomelidae	Astigmata	within-species	0	3	3NONE	CHELATE	2ECTO	Singleregion	Australasia	Australasia	Australasia	N	F_IMM	Y	0	1	0	0	0	1	0	0	1	NA	0	199.993	NA	2.33752e+06	1.82	N	0	0	120.76	4.79381	111.14	211.21	0	2.37118	1	1	0
Campylochirus chelopus Trouessart, 1893	Atopomelidae	Astigmata	within-species	0	12	3NONE	CHELATE	2ECTO	Singleregion	Australasia	Australasia	Australasia	N	F_IMM	Y	0	2	0	0	2	1	0	2	3	NA	0	199.993	NA	1.44031e+06	1.89	N	0	0	895.22	6.79707	68.75	180.31	0	2.64971	1	1	0
Campylochirus brevipenis Fain et Domrow, 1976	Atopomelidae	Astigmata	within-species	0	2	3NONE	CHELATE	2ECTO	Singleregion	Australasia	Australasia	Australasia	N	F_IMM	Y	0	2	0	0	2	1	0	2	3	NA	0	199.993	NA	1.44031e+06	1.89	N	0	0	895.22	6.79707	68.75	180.31	0	2.64971	1	1	0
Campylochirus antechinus Fain, 1971	Atopomelidae	Astigmata	within-order(s)	1	2	3NONE	CHELATE	2ECTO	Singleregion	Australasia	Australasia	Australasia	N	F_IMM	Y	1.29696	5	0	0	8	9	0	8	17	76.1935	50.7181	290.394	2.3097	481607	5.2825	N	0	0	608	6.41017	72.905	154.232	0	3.14048	4	4	1
Campylochirus sthenophallus Fain et Domrow, 1976	Atopomelidae	Astigmata	within-species	0	0	3NONE	CHELATE	2ECTO	Singleregion	Australasia	Australasia	Australasia	N	F_IMM	Y	0	1	0	0	0	3	0	0	3	NA	0	199.993	NA	733564	1	N	0	0	1257.17	7.13662	70.77	173.75	0	3.06805	1	1	0
Campylochirus pseudocheirus Fain, 1972	Atopomelidae	Astigmata	within-genus	1	0	3NONE	CHELATE	2ECTO	Singleregion	Multiregion	Australasia	Australasia,Australasia (Papua New Guinea and or Solomon Islands only)	N	F_IMM	Y	0.562937	1	1	0	1	1	1	2	3	4.7145	4.7145	202.35	2.4624	56517.2	1.26	N	0	0	395.455	5.98004	227.89	196.21	1.25276	2.34804	2	2	0
Campylochirus petauricola Fain, 1972	Atopomelidae	Astigmata	within-species	0	0	3NONE	CHELATE	2ECTO	Singleregion	Australasia_PM	Australasia	Australasia (Papua New Guinea and or Solomon Islands only)	N	F_IMM	Y	0	1	0	0	0	1	0	0	1	NA	0	199.993	NA	2.33752e+06	1.82	N	0	0	120.76	4.79381	111.14	211.21	0	2.37118	1	1	0
Campylochirus brevicepsicola Fain et Lukoschus, 1981	Atopomelidae	Astigmata	within-species	0	1	3NONE	CHELATE	2ECTO	Singleregion	Australasia	Australasia	Australasia	N	F_IMM	Y	0	1	0	0	0	1	0	0	1	NA	0	199.993	NA	2.33752e+06	1.82	N	0	0	120.76	4.79381	111.14	211.21	0	2.37118	1	1	0
Campylochiropsis dolichurus (Fain, 1972)	Atopomelidae	Astigmata	within-species	0	2	3NONE	CHELATE	2ECTO	Singleregion	Australasia	Australasia	Australasia	N	F_IMM	Y	0	1	0	0	0	3	0	0	3	NA	0	199.993	NA	733564	1	N	0	0	1257.17	7.13662	70.77	173.75	0	3.06805	1	1	0
Campylochiropsis micrura Fain et Domrow, 1974	Atopomelidae	Astigmata	within-species	0	1	3NONE	CHELATE	2ECTO	Singleregion	Australasia	Australasia	Australasia	N	F_IMM	Y	0	2	0	0	2	1	0	2	3	NA	0	199.993	NA	1.44031e+06	1.89	N	0	0	895.22	6.79707	68.75	180.31	0	2.64971	1	1	0
Distoechurobia anomala Fain, 1972	Atopomelidae	Astigmata	within-species	0	0	3NONE	CHELATE	2ECTO	Singleregion	Australasia_PM	Australasia	Australasia (Papua New Guinea and or Solomon Islands only)	N	F_IMM	Y	0	13	0	0	0	1	0	0	1	NA	0	199.993	NA	234473	1.31	N	0	0	52.74	3.96537	286	213.56	1.09861	2.46044	1	1	0
Sclerochiroides mirabilis Fain, 1970	Atopomelidae	Astigmata	within-order(s)	1	3	3NONE	CHELATE	2ECTO	Singleregion	Multiregion	Australasia	Australasia,Australasia (Papua New Guinea and or Solomon Islands only)	N	F_IMM	Y	0	9	0	0	1	6	0	1	6	88.8071	59.9865	274.389	2.0061	386968	1.1	N	0	0	901.623	6.8042	200.697	191.44	0.847298	2.67851	3	4	1
Austrobius alatus Fain, 1971	Atopomelidae	Astigmata	within-order(s)	1	3	3NONE	CHELATE	2ECTO	Singleregion	Australasia	Australasia	Australasia	N	F_IMM	Y	0	0	0	0	4	1	0	4	5	71.5309	71.5309	235.758	1.4339	11591.9	3.68	N	0	0	511.44	6.23723	63.495	145.07	0	1.28785	2	4	1
Dasyurochirus biscutatus Fain, 1970	Atopomelidae	Astigmata	within-family	1	2	3NONE	CHELATE	2ECTO	Singleregion	Australasia	Australasia	Australasia	N	F_IMM	Y	0	3	0	0	4	1	0	4	5	29.0754	29.0754	214.53	2.1345	1.68494e+06	6.995	N	0	0	21.285	3.058	39.25	188.05	0	2.23055	2	3	1
Dasyurochirus sminthopsis (Womersley, 1954)	Atopomelidae	Astigmata	within-family	1	11	3NONE	CHELATE	2ECTO	Singleregion	Australasia	Australasia	Australasia	N	F_IMM	Y	0	3	0	0	8	9	0	8	17	40.8952	27.6323	249.93	2.9031	1.47174e+06	7.015	N	0	0	41.4525	3.72455	43.2575	177.16	0	2.45036	4	3	1
Dasyurochirus trouessarti (Domrow, 1961)	Atopomelidae	Astigmata	within-family	1	2	3NONE	CHELATE	2ECTO	Singleregion	Australasia	Australasia	Australasia	N	F_IMM	Y	0.533516	1	0	1	8	9	1	8	17	32.036	22.9681	227.495	2.942	511630	6.50333	N	0	0	196.997	5.28319	79.7233	207.82	0	1.75209	3	3	1
Dasyurochirus australis Fain, 1972	Atopomelidae	Astigmata	within-family	1	15	3NONE	CHELATE	2ECTO	Singleregion	Australasia	Australasia	Australasia	N	F_IMM	Y	0.692423	4	0	0	8	9	0	8	17	25.0292	22.5873	235.287	3.1062	327530	7.53	N	0	0	42.2325	3.74319	63.8575	152.815	0	2.95191	4	3	1
Dasyurochirus intercalatus Fain, 1972	Atopomelidae	Astigmata	within-family	1	2	3NONE	CHELATE	2ECTO	Singleregion	Australasia	Australasia	Australasia	N	F_IMM	Y	0	3	0	0	8	9	0	8	17	56.2771	56.2771	228.131	1.7101	899632	8.27	N	0	0	30.665	3.42312	59.86	169.785	0	2.71932	2	3	1
Dasyurochirus longissimus Fain et Lukoschus, 1981	Atopomelidae	Astigmata	within-species	0	1	3NONE	CHELATE	2ECTO	Singleregion	Australasia	Australasia	Australasia	N	F_IMM	Y	0	2	0	0	0	1	0	0	1	NA	0	199.993	NA	1.6914e+06	2.8	N	0	0	13.84	2.62756	61.57	185.7	0	2.5787	1	1	0
Dasyurochirus major Fain et Domrow, 1973	Atopomelidae	Astigmata	within-species	0	16	3NONE	CHELATE	2ECTO	Singleregion	Australasia	Australasia	Australasia	N	F_IMM	Y	0.534231	1	0	0	8	9	0	8	17	NA	0	199.993	NA	580449	4.47	N	0	0	3284.15	8.09686	71.38	158.95	0	3.17178	1	1	0
Dasyurochirus radovskyi Fain, 1975	Atopomelidae	Astigmata	within-species	0	1	3NONE	CHELATE	2ECTO	Singleregion	Australasia_PM	Australasia	Australasia (Papua New Guinea and or Solomon Islands only)	N	F_IMM	Y	0	14	0	0	8	9	0	8	17	NA	0	199.993	NA	314621	6.19	N	0	0	603.48	6.40271	262.33	225.02	1.09861	2.34277	1	1	0
Dasyurochirus longicaudus Fain et Lukoschus, 1981	Atopomelidae	Astigmata	within-species	0	1	3NONE	CHELATE	2ECTO	Singleregion	Australasia	Australasia	Australasia	N	F_IMM	Y	0.533516	0	0	1	7	9	1	8	17	NA	0	199.993	NA	3443.22	4.58	N	0	0	75.74	4.32731	99.99	209	0	0.405465	1	1	0
Dasyurochirus tapoatafa Fain et Lukoschus, 1981	Atopomelidae	Astigmata	within-species	0	3	3NONE	CHELATE	2ECTO	Singleregion	Australasia	Australasia	Australasia	N	F_IMM	Y	0	0	0	0	8	9	0	8	17	NA	0	199.993	NA	1.06812e+06	6.79	N	0	0	192.65	5.26088	75.17	201.88	0	2.76758	1	1	0
Dasyurochirus leprosus Fain, 1971	Atopomelidae	Astigmata	within-order(s)	1	3	3NONE	CHELATE	2ECTO	Singleregion	Multiregion	Australasia	Australasia,Australasia (Papua New Guinea and or Solomon Islands only)	N	F_IMM	Y	0	1	0	0	8	9	0	8	17	71.531	71.531	235.758	1.4421	19244.3	3.68	N	0	0	361.72	5.89087	144.46	169.435	0.916291	1.88023	2	4	1
Labidopygus squamatus Fain et Lukoschus, 1981	Atopomelidae	Astigmata	within-genus	1	1	3NONE	CHELATE	2ECTO	Singleregion	Australasia	Australasia	Australasia	N	F_IMM	Y	0.692423	5	0	0	8	9	0	8	17	19.7603	19.7603	209.873	2.1992	636508	8.39	N	0	0	51.51	3.94178	66.64	153.04	0.405465	3.25192	2	2	0
Scolonoticus brevis Fain, 1971	Atopomelidae	Astigmata	within-species	0	2	3NONE	CHELATE	2ECTO	Singleregion	Australasia	Australasia	Australasia	N	F_IMM	Y	0	1	0	0	8	9	0	8	17	NA	0	199.993	NA	953346	8.54	N	0	0	44.33	3.79166	62.29	169.41	0	2.54632	1	1	0
Scolonoticus medius Fain, 1972	Atopomelidae	Astigmata	within-order(s)	1	1	3NONE	CHELATE	2ECTO	Singleregion	Australasia	Australasia	Australasia	N	F_IMM	Y	0	3	0	0	8	9	0	8	17	97.1775	76.7273	286.945	1.6571	2.23058e+06	5.40333	N	0	0	19.61	2.97604	59.0633	183.253	0	3.11677	3	4	1
Scolonoticus petaurus Fain, 1972	Atopomelidae	Astigmata	within-species	0	1	3NONE	CHELATE	2ECTO	Singleregion	Australasia	Australasia	Australasia	N	F_IMM	Y	0	1	0	0	0	1	0	0	1	NA	0	199.993	NA	2.33752e+06	1.82	N	0	0	120.76	4.79381	111.14	211.21	0	2.37118	1	1	0
Scolonoticus quasinudus Fain et Lukoschus, 1981	Atopomelidae	Astigmata	within-species	0	1	3NONE	CHELATE	2ECTO	Singleregion	Australasia	Australasia	Australasia	N	F_IMM	Y	0	1	0	0	0	1	0	0	1	NA	0	199.993	NA	2.33752e+06	1.82	N	0	0	120.76	4.79381	111.14	211.21	0	2.37118	1	1	0
Cytostethum promeces Domrow, 1956	Atopomelidae	Astigmata	within-species	0	4	3NONE	CHELATE	2ECTO	Singleregion	Australasia	Australasia	Australasia	N	F_IMM	Y	0	0	0	0	3	10	0	3	13	NA	0	199.993	NA	125855	1	N	0	0	1054.67	6.96098	76.57	136.69	0.693147	3.82407	1	1	0
Cytostethum trachypyx Domrow, 1956	Atopomelidae	Astigmata	within-species	0	5	3NONE	CHELATE	2ECTO	Singleregion	Australasia	Australasia	Australasia	N	F_IMM	Y	0	0	0	0	3	10	0	3	13	NA	0	199.993	NA	125855	1	N	0	0	1054.67	6.96098	76.57	136.69	0.693147	3.82407	1	1	0
Cytostethum charactum Domrow, 1956	Atopomelidae	Astigmata	within-species	0	4	3NONE	CHELATE	2ECTO	Singleregion	Australasia	Australasia	Australasia	N	F_IMM	Y	0	0	0	0	3	10	0	3	13	NA	0	199.993	NA	125855	1	N	0	0	1054.67	6.96098	76.57	136.69	0.693147	3.82407	1	1	0
Cytostethum pseudocharactum Domrow, 1956	Atopomelidae	Astigmata	within-species	0	4	3NONE	CHELATE	2ECTO	Singleregion	Australasia	Australasia	Australasia	N	F_IMM	Y	0	0	0	0	3	10	0	3	13	NA	0	199.993	NA	125855	1	N	0	0	1054.67	6.96098	76.57	136.69	0.693147	3.82407	1	1	0
Cytostethum nanophyes Domrow, 1956	Atopomelidae	Astigmata	within-species	0	4	3NONE	CHELATE	2ECTO	Singleregion	Australasia	Australasia	Australasia	N	F_IMM	Y	0	0	0	0	3	10	0	3	13	NA	0	199.993	NA	125855	1	N	0	0	1054.67	6.96098	76.57	136.69	0.693147	3.82407	1	1	0
Cytostethum domrowi Fain, 1972	Atopomelidae	Astigmata	within-species	0	3	3NONE	CHELATE	2ECTO	Singleregion	Australasia	Australasia	Australasia	N	F_IMM	Y	0	0	0	0	3	10	0	3	13	NA	0	199.993	NA	125855	1	N	0	0	1054.67	6.96098	76.57	136.69	0.693147	3.82407	1	1	0
Cytostethum mollisoni Domrow, 1961	Atopomelidae	Astigmata	within-order(s)	1	6	3NONE	CHELATE	2ECTO	Singleregion	Australasia	Australasia	Australasia	N	F_IMM	Y	1.85252	2	1	1	7	10	2	9	13	34.8881	34.8881	217.437	1.9881	391462	1	N	0	0	6152.31	8.72458	71.045	164.395	0.405465	3.31854	2	4	1
Cytostethum potorous Fain et Domrow, 1974	Atopomelidae	Astigmata	within-species	0	2	3NONE	CHELATE	2ECTO	Singleregion	Australasia	Australasia	Australasia	N	F_IMM	Y	0	0	0	0	3	10	0	3	13	NA	0	199.993	NA	125855	1	N	0	0	1054.67	6.96098	76.57	136.69	0.693147	3.82407	1	1	0
Cytostethum mediostriatum Fain et Domrow, 1974	Atopomelidae	Astigmata	within-species	0	2	3NONE	CHELATE	2ECTO	Singleregion	Australasia	Australasia	Australasia	N	F_IMM	Y	0	0	0	0	3	10	0	3	13	NA	0	199.993	NA	125855	1	N	0	0	1054.67	6.96098	76.57	136.69	0.693147	3.82407	1	1	0
Cytostethum procharactum Fain et Domrow, 1974	Atopomelidae	Astigmata	within-species	0	2	3NONE	CHELATE	2ECTO	Singleregion	Australasia	Australasia	Australasia	N	F_IMM	Y	0	0	0	0	3	10	0	3	13	NA	0	199.993	NA	125855	1	N	0	0	1054.67	6.96098	76.57	136.69	0.693147	3.82407	1	1	0
Cytostethum mesocharactum Fain et Domrow, 1974	Atopomelidae	Astigmata	within-species	0	2	3NONE	CHELATE	2ECTO	Singleregion	Australasia	Australasia	Australasia	N	F_IMM	Y	0	0	0	0	3	10	0	3	13	NA	0	199.993	NA	125855	1	N	0	0	1054.67	6.96098	76.57	136.69	0.693147	3.82407	1	1	0
Cytostethum tubiferum Fain et Domrow, 1974	Atopomelidae	Astigmata	within-species	0	2	3NONE	CHELATE	2ECTO	Singleregion	Australasia	Australasia	Australasia	N	F_IMM	Y	0	0	0	0	3	10	0	3	13	NA	0	199.993	NA	125855	1	N	0	0	1054.67	6.96098	76.57	136.69	0.693147	3.82407	1	1	0
Cytostethum pseudotubiferum Fain et Domrow, 1974	Atopomelidae	Astigmata	within-species	0	3	3NONE	CHELATE	2ECTO	Singleregion	Australasia	Australasia	Australasia	N	F_IMM	Y	0	0	0	0	3	10	0	3	13	NA	0	199.993	NA	125855	1	N	0	0	1054.67	6.96098	76.57	136.69	0.693147	3.82407	1	1	0
Cytostethum neotubiferum Fain et Domrow, 1974	Atopomelidae	Astigmata	within-species	0	1	3NONE	CHELATE	2ECTO	Singleregion	Australasia	Australasia	Australasia	N	F_IMM	Y	0	0	0	0	3	10	0	3	13	NA	0	199.993	NA	125855	1	N	0	0	1054.67	6.96098	76.57	136.69	0.693147	3.82407	1	1	0
Cytostethum tooloomense Fain et Domrow, 1974	Atopomelidae	Astigmata	within-species	0	1	3NONE	CHELATE	2ECTO	Singleregion	Australasia	Australasia	Australasia	N	F_IMM	Y	0	0	0	0	3	10	0	3	13	NA	0	199.993	NA	125855	1	N	0	0	1054.67	6.96098	76.57	136.69	0.693147	3.82407	1	1	0
Cytostethum hamatum Fain et Domrow, 1974	Atopomelidae	Astigmata	within-species	0	3	3NONE	CHELATE	2ECTO	Singleregion	Australasia	Australasia	Australasia	N	F_IMM	Y	0	0	0	0	3	10	0	3	13	NA	0	199.993	NA	125855	1	N	0	0	1054.67	6.96098	76.57	136.69	0.693147	3.82407	1	1	0
Cytostethum gracile Fain et Domrow, 1974	Atopomelidae	Astigmata	within-species	0	3	3NONE	CHELATE	2ECTO	Singleregion	Australasia	Australasia	Australasia	N	F_IMM	Y	0	0	0	0	3	10	0	3	13	NA	0	199.993	NA	125855	1	N	0	0	1054.67	6.96098	76.57	136.69	0.693147	3.82407	1	1	0
Cytostethum dendriticum Fain et Domrow, 1974	Atopomelidae	Astigmata	within-species	0	3	3NONE	CHELATE	2ECTO	Singleregion	Australasia	Australasia	Australasia	N	F_IMM	Y	0	0	0	0	3	10	0	3	13	NA	0	199.993	NA	125855	1	N	0	0	1054.67	6.96098	76.57	136.69	0.693147	3.82407	1	1	0
Cytostethum postscutatum Fain et Domrow, 1974	Atopomelidae	Astigmata	within-species	0	3	3NONE	CHELATE	2ECTO	Singleregion	Australasia	Australasia	Australasia	N	F_IMM	Y	0	0	0	0	3	10	0	3	13	NA	0	199.993	NA	125855	1	N	0	0	1054.67	6.96098	76.57	136.69	0.693147	3.82407	1	1	0
Cytostethum spinulatum Fain et Domrow, 1974	Atopomelidae	Astigmata	within-species	0	3	3NONE	CHELATE	2ECTO	Singleregion	Australasia	Australasia	Australasia	N	F_IMM	Y	0	0	0	0	3	10	0	3	13	NA	0	199.993	NA	125855	1	N	0	0	1054.67	6.96098	76.57	136.69	0.693147	3.82407	1	1	0
Cytostethum macropus Fain, 1971	Atopomelidae	Astigmata	within-order(s)	1	13	3NONE	CHELATE	2ECTO	Singleregion	Australasia	Australasia	Australasia	N	F_IMM	Y	1.85252	2	1	2	7	10	2	9	13	25.5564	16.2246	220.883	3.2032	475597	1.00333	N	0	0	9718.21	9.18176	69.6967	162.207	0.287682	3.2745	3	4	1
Cytostethum nudum Fain, 1972	Atopomelidae	Astigmata	within-species	0	3	3NONE	CHELATE	2ECTO	Singleregion	Australasia	Australasia	Australasia	N	F_IMM	Y	0	0	0	0	0	0	0	0	0	NA	0	199.993	NA	7560.06	3.68	N	0	0	511.44	6.23723	58.51	144.04	0	0.582216	1	1	0
Cytostethum mediosquamatum Fain et Domrow, 1974	Atopomelidae	Astigmata	within-family	1	0	3NONE	CHELATE	2ECTO	Singleregion	Australasia_PM	Australasia	Australasia (Papua New Guinea and or Solomon Islands only)	N	F_IMM	Y	0.55418	8	0	1	9	4	1	9	13	19.7848	19.7848	209.885	2.1645	88089.4	1.09	N	0	0	1890.36	7.54452	233.075	228.87	1.09861	2.16332	2	3	1
Cytostethum postsquamatum Fain et Domrow, 1974	Atopomelidae	Astigmata	within-species	0	1	3NONE	CHELATE	2ECTO	Singleregion	Australasia	Australasia	Australasia	N	F_IMM	Y	0	5	0	0	9	4	0	9	13	NA	0	199.993	NA	66496.9	1	N	0	0	5865.86	8.6769	71.08	105.05	0	1.90954	1	1	0
Cytostethum wilsoni Fain, 1975	Atopomelidae	Astigmata	within-species	0	0	3NONE	CHELATE	2ECTO	Singleregion	Australasia_PM	Australasia	Australasia (Papua New Guinea and or Solomon Islands only)	N	F_IMM	Y	0	8	0	0	9	4	0	9	13	NA	0	199.993	NA	147606	1.18	N	0	0	1890.36	7.54452	270.82	196.11	1.38629	2.52413	1	1	0
Cytostethum murmurense Fain, 1975	Atopomelidae	Astigmata	within-species	0	0	3NONE	CHELATE	2ECTO	Singleregion	Australasia_PM	Australasia	Australasia (Papua New Guinea and or Solomon Islands only)	N	F_IMM	Y	0	8	0	0	9	4	0	9	13	NA	0	199.993	NA	147606	1.18	N	0	0	1890.36	7.54452	270.82	196.11	1.38629	2.52413	1	1	0
Cytostethum euphallus Fain et Domrow, 1974	Atopomelidae	Astigmata	within-species	0	0	3NONE	CHELATE	2ECTO	Singleregion	Australasia	Australasia	Australasia	N	F_IMM	Y	1.17604	0	0	1	8	4	1	9	13	NA	0	199.993	NA	223751	1	N	0	0	4511.47	8.41438	107.23	208.36	0	2.81661	1	1	0
Cytostethum maydenense Fain et Domrow, 1974	Atopomelidae	Astigmata	within-species	0	0	3NONE	CHELATE	2ECTO	Singleregion	Australasia	Australasia	Australasia	N	F_IMM	Y	0	5	0	0	9	4	0	9	13	NA	0	199.993	NA	66496.9	1	N	0	0	5865.86	8.6769	71.08	105.05	0	1.90954	1	1	0
Cytostethum thetis Fain et Domrow, 1974	Atopomelidae	Astigmata	within-species	0	1	3NONE	CHELATE	2ECTO	Singleregion	Australasia	Australasia	Australasia	N	F_IMM	Y	1.14646	3	0	0	9	4	0	9	13	NA	0	199.993	NA	156197	1	N	0	0	5399.95	8.59414	83.16	161.6	0.693147	3.59292	1	1	0
Cytostethum inerme Fain et Domrow, 1974	Atopomelidae	Astigmata	within-species	0	2	3NONE	CHELATE	2ECTO	Singleregion	Australasia	Australasia	Australasia	N	F_IMM	Y	0	5	0	0	9	4	0	9	13	NA	0	199.993	NA	66496.9	1	N	0	0	5865.86	8.6769	71.08	105.05	0	1.90954	1	1	0
Cytostethum intermedium Fain et Domrow, 1974	Atopomelidae	Astigmata	within-species	0	1	3NONE	CHELATE	2ECTO	Singleregion	Australasia	Australasia	Australasia	N	F_IMM	Y	0.586629	4	1	0	2	10	1	3	13	NA	0	199.993	NA	27971.3	1	N	0	0	1667.55	7.41911	66.21	103.48	0.693147	2.29051	1	1	0
Cytostethum tasmaniense Fain et Domrow, 1974	Atopomelidae	Astigmata	within-genus	1	2	3NONE	CHELATE	2ECTO	Singleregion	Australasia	Australasia	Australasia	N	F_IMM	Y	0.586629	4	1	0	2	10	1	3	13	2.7955	2.7955	201.39	2.4993	25478.7	1	N	0	0	1425.95	7.26259	65.455	125.18	0.405465	2.07128	2	2	0
Cytostethum clibanarius Domrow, 1961	Atopomelidae	Astigmata	within-species	0	3	3NONE	CHELATE	2ECTO	Singleregion	Australasia	Australasia	Australasia	N	F_IMM	Y	0	2	0	0	3	10	0	3	13	NA	0	199.993	NA	641275	1.03	N	0	0	2810.31	7.94105	69.59	194.53	0	2.2895	1	1	0
Cytostethum longitarsus Fain, 1972	Atopomelidae	Astigmata	within-species	0	0	3NONE	CHELATE	2ECTO	Singleregion	Australasia_PM	Australasia	Australasia (Papua New Guinea and or Solomon Islands only)	N	F_IMM	Y	0	16	0	0	1	5	0	1	6	NA	0	199.993	NA	546845	2.07	N	0	0	825.16	6.71558	243.64	237.28	0.693147	2.22138	1	1	0
Cytostethum wallabia Fain et Domrow, 1984	Atopomelidae	Astigmata	within-species	0	1	3NONE	CHELATE	2ECTO	Singleregion	Australasia	Australasia	Australasia	N	F_IMM	Y	1.77867	3	0	0	9	4	0	9	13	NA	0	199.993	NA	872415	1.04	N	0	0	15000	9.6158	75.11	181.49	0	2.95543	1	1	0
Neolabidocarpus buloloensis (Gunther, 1940)	Atopomelidae	Astigmata	within-species	0	2	3NONE	CHELATE	2ECTO	Singleregion	Australasia_PM	Australasia	Australasia (Papua New Guinea and or Solomon Islands only)	N	F_IMM	Y	1.17604	0	0	1	8	4	1	9	13	NA	0	199.993	NA	223751	1	N	0	0	4511.47	8.41438	107.23	208.36	0	2.81661	1	1	0
Procytostethum parvum (Domrow, 1961)	Atopomelidae	Astigmata	within-species	0	1	3NONE	CHELATE	2ECTO	Singleregion	Australasia	Australasia	Australasia	N	F_IMM	Y	0	0	0	0	0	0	0	0	0	NA	0	199.993	NA	26547.1	2.04	N	0	0	534.25	6.28086	135.64	209.93	0	2.31055	1	1	0
Notoryctobia notoryctes Fain et Lukoschus, 1981	Atopomelidae	Astigmata	within-species	0	3	3NONE	CHELATE	2ECTO	Singleregion	Australasia	Australasia	Australasia	N	F_IMM	Y	0	0	0	0	0	0	0	0	0	NA	0	199.993	NA	1.77988e+06	1	N	0	0	55	4.00733	21.53	219	0	0.0198026	1	1	0
Dromiciolichus chiliensis Fain, 1970	Atopomelidae	Astigmata	within-species	0	1	3NONE	CHELATE	2ECTO	Singleregion	Neotropic	Neotropic	Neotropic	N	F_IMM	Y	0	0	0	0	0	0	0	0	0	NA	0	199.993	NA	58876.1	3	N	0	0	25	3.21888	106.14	90.93	1.60944	3.91661	1	1	0
Didelphoecius paranensis Fain, 1970	Atopomelidae	Astigmata	within-species	0	0	3NONE	CHELATE	2ECTO	Singleregion	Neotropic	Neotropic	Neotropic	N	F_IMM	Y	0	1	0	0	4	0	0	4	4	NA	0	199.993	NA	1.38576e+06	12	N	0	0	44.56	3.79684	84.21	178.34	0.693147	3.45632	1	1	0
Didelphoecius colombianus Fain, 1970	Atopomelidae	Astigmata	within-species	0	1	3NONE	CHELATE	2ECTO	Singleregion	Neotropic	Neotropic	Neotropic	N	F_IMM	Y	1.68937	7	2	1	1	1	3	4	5	NA	0	199.993	NA	1.07533e+06	6.11	N	0	0	1105.88	7.0084	126.98	207.59	2.30259	4.61848	1	1	0
Didelphoecius colombianus manaosensis Fain, 1979	Atopomelidae	Astigmata	within-species	0	1	3NONE	CHELATE	2ECTO	Singleregion	Neotropic	Neotropic	Neotropic	N	F_IMM	Y	0	22	0	0	2	0	0	2	2	NA	0	199.993	NA	3.21226e+06	4.18	N	0	0	246.47	5.50724	144.03	239.14	0	3.70574	1	1	0
Didelphoecius scutatus Fain, 1976	Atopomelidae	Astigmata	within-genus	1	1	3NONE	CHELATE	2ECTO	Singleregion	Neotropic	Neotropic	Neotropic	N	F_IMM	Y	0	22	0	0	2	0	0	2	2	15.2724	15.2724	207.629	2.2173	1.94541e+06	3.66	N	0	0	286.595	5.65807	166.87	236.875	0.916291	3.8621	2	2	0
Didelphoecius didelphicola Fain, 1970	Atopomelidae	Astigmata	within-family	1	4	3NONE	CHELATE	2ECTO	Singleregion	Neotropic	Neotropic	Neotropic	N	F_IMM	Y	1.68937	27	2	1	3	1	3	4	5	46.1445	35.386	240.758	2.635	6.15179e+06	6.93333	N	0	0	414.813	6.02783	151.87	233.717	1.38629	3.85827	3	3	1
Didelphoecius philander Fain, 1970	Atopomelidae	Astigmata	within-species	0	0	3NONE	CHELATE	2ECTO	Singleregion	Neotropic	Neotropic	Neotropic	N	F_IMM	Y	0	22	0	0	2	0	0	2	2	NA	0	199.993	NA	3.21226e+06	4.18	N	0	0	246.47	5.50724	144.03	239.14	0	3.70574	1	1	0
Didelphoecius surinamensis Fain, 1976	Atopomelidae	Astigmata	within-species	0	2	3NONE	CHELATE	2ECTO	Singleregion	Neotropic	Neotropic	Neotropic	N	F_IMM	Y	0	22	0	0	2	0	0	2	2	NA	0	199.993	NA	3.21226e+06	4.18	N	0	0	246.47	5.50724	144.03	239.14	0	3.70574	1	1	0
Didelphoecius dissimilis Fain, 1976	Atopomelidae	Astigmata	within-species	0	1	3NONE	CHELATE	2ECTO	Singleregion	Neotropic	Neotropic	Neotropic	N	F_IMM	Y	0	22	0	0	2	0	0	2	2	NA	0	199.993	NA	3.21226e+06	4.18	N	0	0	246.47	5.50724	144.03	239.14	0	3.70574	1	1	0
Didelphoecius palmeirensis Fain, 1976	Atopomelidae	Astigmata	within-genus	1	2	3NONE	CHELATE	2ECTO	Singleregion	Neotropic	Neotropic	Neotropic	N	F_IMM	Y	0	2	0	0	1	5	0	1	6	15.8429	15.8429	207.914	2.3199	1.68442e+06	12	N	0	0	25.665	3.24513	125.435	206.11	2.0149	4.58797	2	2	0
Didelphoecius guyanensis Fain, 1970	Atopomelidae	Astigmata	within-species	0	1	3NONE	CHELATE	2ECTO	Singleregion	Neotropic	Neotropic	Neotropic	N	F_IMM	Y	0	27	0	0	3	1	0	3	4	NA	0	199.993	NA	6.41398e+06	8.4	N	0	0	36.28	3.59127	174.96	250.83	0	3.01651	1	1	0
Didelphoecius inversus Fain, 1976	Atopomelidae	Astigmata	within-species	0	1	3NONE	CHELATE	2ECTO	Singleregion	Neotropic	Neotropic	Neotropic	N	F_IMM	Y	0	2	0	0	0	4	0	0	4	NA	0	199.993	NA	704866	9.5	N	0	0	60.57	4.1038	141.3	245.93	1.60944	4.40964	1	1	0
Didelphoecius venezuelensis Fain, 1979	Atopomelidae	Astigmata	within-species	0	0	3NONE	CHELATE	2ECTO	Singleregion	Neotropic	Neotropic	Neotropic	N	F_IMM	Y	0	27	0	0	3	1	0	3	4	NA	0	199.993	NA	6.41398e+06	8.4	N	0	0	36.28	3.59127	174.96	250.83	0	3.01651	1	1	0
Didelphoecius validus Fain, Zanatta-Coutincho et Fonseca, 1996	Atopomelidae	Astigmata	within-species	0	5	3NONE	CHELATE	2ECTO	Singleregion	Neotropic	Neotropic	Neotropic	N	F_IMM	Y	0	7	0	0	0	5	0	0	5	NA	0	199.993	NA	8.83379e+06	3.87	N	0	0	363.77	5.89652	162.56	242.98	0	3.03927	1	1	0
Didelphilichus serrifer Fain, 1970	Atopomelidae	Astigmata	within-genus	1	15	3NONE	CHELATE	2ECTO	Multiregion	Multiregion	Multiregion	Nearctic,Neotropic	N	F_IMM	Y	1.68937	62	2	1	1	1	3	4	5	4.0332	3.1964	203.607	3.4285	5.32036e+06	6.7	N	0	0	1090.37	6.99427	133.237	214.297	1.46634	3.97029	3	2	0
Metachiroecius brasiliensis Fain, Zanatta-Coutincho et Fonseca, 1996	Atopomelidae	Astigmata	within-species	0	6	3NONE	CHELATE	2ECTO	Singleregion	Neotropic	Neotropic	Neotropic	N	F_IMM	Y	0	7	0	0	0	5	0	0	5	NA	0	199.993	NA	8.83379e+06	3.87	N	0	0	363.77	5.89652	162.56	242.98	0	3.03927	1	1	0
Caenolestolichus lukoschusi Fain et Bochkov, 2003	Atopomelidae	Astigmata	within-species	0	2	3NONE	CHELATE	2ECTO	Singleregion	Neotropic	Neotropic	Neotropic	N	F_IMM	Y	0	1	0	0	1	1	0	1	2	NA	0	199.993	NA	127434	3.62	N	0	0	28.64	3.3548	103.05	188.16	2.07944	4.33703	1	1	0
Murichirus pogonomys Fain, 1972	Atopomelidae	Astigmata	within-species	0	0	3NONE	CHELATE	2ECTO	Singleregion	Australasia_PM	Australasia	Australasia (Papua New Guinea and or Solomon Islands only)	N	F_IMM	Y	0	0	0	0	35	64	0	35	99	NA	0	199.993	NA	51126.1	1.07	N	0	0	45.46	3.81683	334.35	202.37	0.693147	2.36837	1	1	0
Murichirus leopoldi Fain, 1974	Atopomelidae	Astigmata	within-species	0	1	3NONE	CHELATE	2ECTO	Singleregion	Australasia_PM	Australasia	Australasia (Papua New Guinea and or Solomon Islands only)	N	F_IMM	Y	3.47133	9	1	1	33	64	2	35	99	NA	0	199.993	NA	305085	1.94	N	0	0	85.6	4.44969	272.52	228.31	1.09861	2.4664	1	1	0
Murichirus scorteus Fain, 1974	Atopomelidae	Astigmata	within-species	0	0	3NONE	CHELATE	2ECTO	Singleregion	Australasia_PM	Australasia	Australasia (Papua New Guinea and or Solomon Islands only)	N	F_IMM	Y	3.47133	9	1	1	33	64	2	35	99	NA	0	199.993	NA	305085	1.94	N	0	0	85.6	4.44969	272.52	228.31	1.09861	2.4664	1	1	0
Murichirus coriaceus Fain, 1974	Atopomelidae	Astigmata	within-family	1	1	3NONE	CHELATE	2ECTO	Singleregion	Australasia_PM	Australasia	Australasia (Papua New Guinea and or Solomon Islands only)	N	F_IMM	Y	4.54302	16	1	1	50	64	2	50	99	50.5268	50.5268	225.256	1.7306	1.09117e+06	2.82	N	0	0	68.115	4.2212	217.805	233.69	1.8718	4.23967	2	3	1
Murichirus coriaceus gratus Fain, 1974	Atopomelidae	Astigmata	within-genus	1	1	3NONE	CHELATE	2ECTO	Singleregion	Australasia_PM	Australasia	Australasia (Papua New Guinea and or Solomon Islands only)	N	F_IMM	Y	3.36589	9	1	2	35	64	2	35	99	11.8108	10.2142	211.005	3.2891	191446	1.94667	N	0	0	72.59	4.28483	276.85	209.8	0.980829	2.33602	3	2	0
Murichirus longior Fain, 1974	Atopomelidae	Astigmata	within-species	0	0	3NONE	CHELATE	2ECTO	Singleregion	Australasia_PM	Australasia	Australasia (Papua New Guinea and or Solomon Islands only)	N	F_IMM	Y	3.47133	9	1	1	33	64	2	35	99	NA	0	199.993	NA	305085	1.94	N	0	0	85.6	4.44969	272.52	228.31	1.09861	2.4664	1	1	0
Murichirus coxatus Fain, 1977	Atopomelidae	Astigmata	within-genus	1	1	3NONE	CHELATE	2ECTO	Singleregion	Australasia_PM	Australasia	Australasia (Papua New Guinea and or Solomon Islands only)	N	F_IMM	Y	3.03763	8	1	2	33	64	2	35	99	8.6176	8.6176	204.301	2.3123	171627	2.075	N	0	0	63.86	4.15669	287.405	208.03	0.916291	2.33843	2	2	0
Murichirus simplex Fain, 1977	Atopomelidae	Astigmata	within-species	0	1	3NONE	CHELATE	2ECTO	Singleregion	Australasia_PM	Australasia	Australasia (Papua New Guinea and or Solomon Islands only)	N	F_IMM	Y	3.03763	8	1	1	33	64	2	35	99	NA	0	199.993	NA	182360	2	N	0	0	47.16	3.85355	280.5	206.15	1.09861	2.38784	1	1	0
Murichirus vermicularis (Fain et Lukoschus, 1981)	Atopomelidae	Astigmata	within-species	0	0	3NONE	CHELATE	2ECTO	Singleregion	Australasia	Australasia	Australasia	N	F_IMM	Y	1.07815	0	1	1	33	64	2	35	99	NA	0	199.993	NA	182871	2.2	N	0	0	71.2	4.26549	97.37	204.51	0	2.97195	1	1	0
Murichirus maximus Fain, 1976	Atopomelidae	Astigmata	within-species	0	0	3NONE	CHELATE	2ECTO	Singleregion	Australasia	Australasia	Australasia	N	F_IMM	Y	2.85922	9	0	1	34	64	1	35	99	NA	0	199.993	NA	187555	4.3	N	0	0	745.38	6.61389	262.1	199.72	1.09861	2.44928	1	1	0
Murichirus alatus Fain et Lukoschus, 1981	Atopomelidae	Astigmata	within-family	1	10	3NONE	CHELATE	2ECTO	Singleregion	Australasia	Australasia	Australasia	N	F_IMM	Y	1.19548	5	0	1	35	64	1	35	99	17.5999	17.5999	208.793	2.1639	3.2086e+06	3.005	N	0	0	22.86	3.12939	20.875	215.885	0	0.0344014	2	3	1
Murichirus dorsostriatus Fain et Lukoschus, 1981	Atopomelidae	Astigmata	within-species	0	2	3NONE	CHELATE	2ECTO	Singleregion	Australasia	Australasia	Australasia	N	F_IMM	Y	1.19548	2	0	1	34	64	1	35	99	NA	0	199.993	NA	2.99606e+06	4.01	N	0	0	32.34	3.4763	20.79	214.6	0	0.0295588	1	1	0
Murichirus dorsoscutatus Fain et Lukoschus, 1981	Atopomelidae	Astigmata	within-species	0	2	3NONE	CHELATE	2ECTO	Singleregion	Australasia	Australasia	Australasia	N	F_IMM	Y	1.19548	2	0	1	34	64	1	35	99	NA	0	199.993	NA	2.99606e+06	4.01	N	0	0	32.34	3.4763	20.79	214.6	0	0.0295588	1	1	0
Murichirus notomys Fain, 1972	Atopomelidae	Astigmata	within-species	0	12	3NONE	CHELATE	2ECTO	Singleregion	Australasia	Australasia	Australasia	N	F_IMM	Y	0.563299	0	0	1	34	64	1	35	99	NA	0	199.993	NA	613231	3.28	N	0	0	42.8	3.75654	29.32	165.83	0	1.35067	1	1	0
Murichirus zyzomys Fain et Lukoschus, 1981	Atopomelidae	Astigmata	within-species	0	3	3NONE	CHELATE	2ECTO	Singleregion	Australasia	Australasia	Australasia	N	F_IMM	Y	0.540688	1	0	0	35	64	0	35	99	NA	0	199.993	NA	886981	2.76	N	0	0	40.42	3.69932	62.33	256.75	0	0.741937	1	1	0
Murichirus mastacomys Fain et Lukoschus, 1981	Atopomelidae	Astigmata	within-species	0	3	3NONE	CHELATE	2ECTO	Singleregion	Australasia	Australasia	Australasia	N	F_IMM	Y	0	0	0	0	35	64	0	35	99	NA	0	199.993	NA	110003	1.41	N	0	0	125.72	4.83406	66.31	116.44	0.693147	3.36557	1	1	0
Murichirus moschati (Domrow, 1961)	Atopomelidae	Astigmata	within-species	0	2	3NONE	CHELATE	2ECTO	Singleregion	Australasia	Australasia	Australasia	N	F_IMM	Y	0	0	0	0	0	0	0	0	0	NA	0	199.993	NA	26547.1	2.04	N	0	0	534.25	6.28086	135.64	209.93	0	2.31055	1	1	0
Murichirus parahydromys Fain, 1971	Atopomelidae	Astigmata	within-family	1	2	3NONE	CHELATE	2ECTO	Singleregion	Multiregion	Australasia	Australasia,Australasia (Papua New Guinea and or Solomon Islands only)	N	F_IMM	Y	2.79378	9	2	0	33	64	2	35	99	4.553	4.553	202.269	2.4909	2.02222e+06	3.51	N	0	0	576.415	6.35683	177.8	204.115	0.693147	2.28849	2	3	1
Murichirus pseudohydromys Fain, 1971	Atopomelidae	Astigmata	within-species	0	0	3NONE	CHELATE	2ECTO	Singleregion	Australasia_PM	Australasia	Australasia (Papua New Guinea and or Solomon Islands only)	N	F_IMM	Y	0	0	0	0	35	64	0	35	99	NA	0	199.993	NA	2880.34	0.97	N	0	0	16.79	2.82078	328.75	135.67	2.3979	3.19212	1	1	0
Murichirus ornatus Fain, 1972	Atopomelidae	Astigmata	within-species	0	0	3NONE	CHELATE	2ECTO	Singleregion	Australasia_PM	Australasia	Australasia (Papua New Guinea and or Solomon Islands only)	N	F_IMM	Y	0.562937	0	1	0	1	1	1	2	3	NA	0	199.993	NA	41306.4	1.26	N	0	0	639.16	6.46015	197.82	210.95	1.38629	2.44669	1	1	0
Murichirus anabiotus Domrow, 1992	Atopomelidae	Astigmata	within-species	0	9	3NONE	CHELATE	2ECTO	Singleregion	Australasia	Australasia	Australasia	N	F_IMM	Y	0	2	0	0	2	1	0	2	3	NA	0	199.993	NA	1.44031e+06	1.89	N	0	0	895.22	6.79707	68.75	180.31	0	2.64971	1	1	0
Murichirus petaurus Fain et Lukoschus, 1981	Atopomelidae	Astigmata	within-species	0	1	3NONE	CHELATE	2ECTO	Singleregion	Australasia	Australasia	Australasia	N	F_IMM	Y	0	1	0	0	0	1	0	0	1	NA	0	199.993	NA	2.33752e+06	1.82	N	0	0	120.76	4.79381	111.14	211.21	0	2.37118	1	1	0
Chirodiscoides caviae Hirst, 1917	Atopomelidae	Astigmata	within-family	1	279	3NONE	CHELATE	2ECTO	Multiregion	Multiregion	Multiregion	Cosmopolite,Neotropic	Y	F_IMM	Y	0.558199	0	0	1	2	4	1	2	5	27.5373	18.1997	233.844	3.3797	2.94517e+06	2.6675	Y	0.25	0	475.125	6.16358	65.0667	141.947	0.287682	2.90581	4	3	1
Chirodiscoides galeae Fain, 1972	Atopomelidae	Astigmata	within-species	0	1	3NONE	CHELATE	2ECTO	Singleregion	Neotropic	Neotropic	Neotropic	N	F_IMM	Y	0	0	0	0	1	4	0	1	5	NA	0	199.993	NA	5.44129e+06	2.19	N	0	0	360.61	5.8878	132.09	237.59	0	3.51393	1	1	0
Chirodiscoides didelphicola Fain, 1970	Atopomelidae	Astigmata	within-species	0	0	3NONE	CHELATE	2ECTO	Singleregion	Neotropic	Neotropic	Neotropic	N	F_IMM	Y	0	3	0	0	5	23	0	5	28	NA	0	199.993	NA	859665	1	N	0	0	599.99	6.39691	134.87	194.24	2.19722	4.62183	1	1	0
Chirodiscoides inglesae Fain, 1970	Atopomelidae	Astigmata	within-species	0	0	3NONE	CHELATE	2ECTO	Singleregion	Neotropic	Neotropic	Neotropic	N	F_IMM	Y	0.555938	6	0	0	8	20	0	8	28	NA	0	199.993	NA	3.07098e+06	2.16	N	0	0	314.03	5.74949	164.57	251.25	0	1.90806	1	1	0
Chirodiscoides interruptus Fain, 1970	Atopomelidae	Astigmata	within-species	0	0	3NONE	CHELATE	2ECTO	Singleregion	Neotropic	Neotropic	Neotropic	N	F_IMM	Y	0.555938	6	0	0	8	20	0	8	28	NA	0	199.993	NA	3.07098e+06	2.16	N	0	0	314.03	5.74949	164.57	251.25	0	1.90806	1	1	0
Chirodiscoides proechimys Fain, 1972	Atopomelidae	Astigmata	within-genus	1	3	3NONE	CHELATE	2ECTO	Singleregion	Neotropic	Neotropic	Neotropic	N	F_IMM	Y	1.19638	6	0	1	8	20	1	8	28	15.052	12.0438	220.186	3.4641	1.73073e+06	2.16	N	0	0	305.965	5.72347	187.47	251.132	0	1.58052	4	2	0
Chirodiscoides euryzygomatomys Fain, 1972	Atopomelidae	Astigmata	within-species	0	2	3NONE	CHELATE	2ECTO	Singleregion	Neotropic	Neotropic	Neotropic	N	F_IMM	Y	0	9	0	0	0	28	0	0	28	NA	0	199.993	NA	1.39688e+06	0.97	N	0	0	187.49	5.23373	128.25	199.15	2.07944	4.36208	1	1	0
Isothricola appendiculatus Fain, 1970	Atopomelidae	Astigmata	within-species	0	0	3NONE	CHELATE	2ECTO	Singleregion	Neotropic	Neotropic	Neotropic	N	F_IMM	Y	0	2	0	0	1	27	0	1	28	NA	0	199.993	NA	2.82132e+06	0.97	N	0	0	444.99	6.09805	195.09	253.74	0	1.07841	1	1	0
Isothricola amazonicus Fain, 1970	Atopomelidae	Astigmata	within-species	0	0	3NONE	CHELATE	2ECTO	Singleregion	Neotropic	Neotropic	Neotropic	N	F_IMM	Y	0	2	0	0	1	27	0	1	28	NA	0	199.993	NA	2.82132e+06	0.97	N	0	0	444.99	6.09805	195.09	253.74	0	1.07841	1	1	0
Isothricola coniformis Fain, 1970	Atopomelidae	Astigmata	within-species	0	0	3NONE	CHELATE	2ECTO	Singleregion	Neotropic	Neotropic	Neotropic	N	F_IMM	Y	0.555938	6	0	0	8	20	0	8	28	NA	0	199.993	NA	3.07098e+06	2.16	N	0	0	314.03	5.74949	164.57	251.25	0	1.90806	1	1	0
Isothricola ovatus Fain, 1970	Atopomelidae	Astigmata	within-species	0	0	3NONE	CHELATE	2ECTO	Singleregion	Neotropic	Neotropic	Neotropic	N	F_IMM	Y	0.555938	6	0	0	8	20	0	8	28	NA	0	199.993	NA	3.07098e+06	2.16	N	0	0	314.03	5.74949	164.57	251.25	0	1.90806	1	1	0
Myocastorobia myocastor (Fain, 1970)	Atopomelidae	Astigmata	within-species	0	3	3NONE	CHELATE	2ECTO	Singleregion	Neotropic	Neotropic	Neotropic	N	F_IMM	Y	0	0	0	0	1	27	0	1	28	NA	0	199.993	NA	4.1476e+06	5.34	N	0	0	6361.55	8.75803	70.13	143.97	0	3.00221	1	1	0
Oryzomysia oryzomys (Radford, 1954)	Atopomelidae	Astigmata	within-family	1	3	3NONE	CHELATE	2ECTO	Multiregion	Multiregion	Multiregion	Nearctic,Neotropic	N	F_IMM	Y	1.56446	5	0	1	24	48	1	25	48	27.4305	22.8816	225.149	2.8955	1.86339e+06	4.06333	N	0	0	86.8267	4.46391	122.247	202.45	0.980829	3.83773	3	3	1
Oryzomysia oryzomys brevior Fain, 1979	Atopomelidae	Astigmata	within-species	0	0	3NONE	CHELATE	2ECTO	Singleregion	Neotropic	Neotropic	Neotropic	N	F_IMM	Y	0	1	0	0	25	23	0	25	48	NA	0	199.993	NA	595659	1.45	N	0	0	41	3.71357	188.24	229.19	1.38629	4.12326	1	1	0
Oryzomysia emarginata Fain, 1979	Atopomelidae	Astigmata	within-family	1	1	3NONE	CHELATE	2ECTO	Singleregion	Neotropic	Neotropic	Neotropic	N	F_IMM	Y	2.29688	6	1	1	25	23	2	25	48	23.3745	20.8536	222.107	2.9418	1.2657e+06	4.38333	N	0	0	122.507	4.80817	90.615	127.245	0	3.37091	3	3	1
Euryzygomysia catharinae Fain, 1979	Atopomelidae	Astigmata	within-species	0	0	3NONE	CHELATE	2ECTO	Singleregion	Neotropic	Neotropic	Neotropic	N	F_IMM	Y	0	9	0	0	0	28	0	0	28	NA	0	199.993	NA	1.39688e+06	0.97	N	0	0	187.49	5.23373	128.25	199.15	2.07944	4.36208	1	1	0
Capromysia elongatus (Fain, 1970)	Atopomelidae	Astigmata	within-family	1	1	3NONE	CHELATE	2ECTO	Singleregion	Neotropic	Neotropic	Neotropic	N	F_IMM	Y	2.46968	10	2	3	5	23	3	5	28	8.983	6.7239	211.582	3.682	50214.2	1.6875	N	0	0	5200	8.55641	104.24	254.343	2.94444	4.51991	4	3	1
Plagiodontochirus nudus Fain, 1976	Atopomelidae	Astigmata	within-species	0	0	3NONE	CHELATE	2ECTO	Singleregion	Neotropic	Neotropic	Neotropic	N	F_IMM	Y	0	0	0	0	5	23	0	5	28	NA	0	199.993	NA	75198.7	1.14	N	0	0	1268.86	7.14587	104.89	239.05	3.66356	5.37449	1	1	0
Domingoecius cruzi Fain et Lukoschus, 1979	Atopomelidae	Astigmata	within-species	0	1	3NONE	CHELATE	2ECTO	Singleregion	Neotropic	Neotropic	Neotropic	N	F_IMM	Y	0	0	0	0	5	23	0	5	28	NA	0	199.993	NA	75198.7	1.14	N	0	0	1268.86	7.14587	104.89	239.05	3.66356	5.37449	1	1	0
Bathyergolichus bathyergians (Radford, 1939)	Atopomelidae	Astigmata	within-species	0	2	3NONE	CHELATE	2ECTO	Singleregion	Afrotropic	Afrotropic	Afrotropic	N	F_IMM	Y	0.516898	0	0	0	2	1	0	2	3	NA	0	199.993	NA	59404.2	2.89	N	0	0	777.38	6.65593	31.42	158.93	0.693147	4.34769	1	1	0
Bathyergolichus zumpti (Lawrence, 1956)	Atopomelidae	Astigmata	within-species	0	2	3NONE	CHELATE	2ECTO	Singleregion	Afrotropic	Afrotropic	Afrotropic	N	F_IMM	Y	0.516898	1	0	0	2	1	0	2	3	NA	0	199.993	NA	145197	5.94	N	0	0	188.36	5.23836	51.45	151.87	0.693147	4.19026	1	1	0
Bathyergolichus heliophobius Fain, 1970	Atopomelidae	Astigmata	within-species	0	1	3NONE	CHELATE	2ECTO	Singleregion	Afrotropic	Afrotropic	Afrotropic	N	F_IMM	Y	0	0	0	0	0	3	0	0	3	NA	0	199.993	NA	2.20652e+06	2.46	N	0	0	159.46	5.07179	85.47	226.51	1.60944	3.57487	1	1	0
Bathyergolichus hottentotus Fain, 1986	Atopomelidae	Astigmata	within-species	0	4	3NONE	CHELATE	2ECTO	Singleregion	Afrotropic	Afrotropic	Afrotropic	N	F_IMM	Y	0	1	0	0	2	1	0	2	3	NA	0	199.993	NA	3.17464e+06	2.48	N	0	0	75.13	4.31922	61.61	198.67	0.693147	3.42459	1	1	0
Listrophoroides oenomys Fain, 1972	Atopomelidae	Astigmata	within-species	0	1	3NONE	CHELATE	2ECTO	Singleregion	Afrotropic	Afrotropic	Afrotropic	N	F_IMM	N	0	15	0	0	0	99	0	0	99	NA	0	199.993	NA	4.81218e+06	2.81	N	0	0	89.84	4.49803	129.72	232.87	0.693147	3.76236	1	1	0
Listrophoroides borneoensis Fain, 1970	Atopomelidae	Astigmata	within-family	1	3	3NONE	CHELATE	2ECTO	Singleregion	Indomalaya	Indomalaya	Indomalaya	N	F_IMM	N	7.65888	28	2	9	48	16	9	50	66	15.2997	15.2997	207.643	2.3238	525011	9.85	N	0	0	260.925	5.56423	201.65	255.05	2.25129	5.0287	2	3	1
Listrophoroides pahangi Fain, 1974	Atopomelidae	Astigmata	within-genus	1	24	3NONE	CHELATE	2ECTO	Singleregion	Indomalaya	Indomalaya	Indomalaya	N	F_IMM	N	2.95811	28	0	0	50	16	0	50	66	10.0732	10.0732	205.029	2.3744	1.88173e+06	2.635	N	0	0	328.215	5.79367	170.995	207.4	1.981	5.13627	2	2	0
Listrophoroides hongkongensis Fain, 1974	Atopomelidae	Astigmata	within-species	0	3	3NONE	CHELATE	2ECTO	Singleregion	Indomalaya	Indomalaya	Indomalaya	N	F_IMM	N	0	0	0	0	50	16	0	50	66	NA	0	199.993	NA	3.47166e+06	4.41	N	0	0	81.79	4.40415	152.67	203.44	2.19722	5.2751	1	1	0
Listrophoroides cremoriventer Fain, 1976	Atopomelidae	Astigmata	within-family	1	1	3NONE	CHELATE	2ECTO	Singleregion	Indomalaya	Indomalaya	Indomalaya	N	F_IMM	N	2.79285	23	0	1	50	16	1	50	66	18.4674	18.4674	209.226	2.1329	712318	3.7	N	0	0	71.54	4.27026	210.065	235.955	1.79176	5.01506	2	3	1
Listrophoroides bowersi Fain, 1979	Atopomelidae	Astigmata	within-family	1	2	3NONE	CHELATE	2ECTO	Singleregion	Indomalaya	Indomalaya	Indomalaya	N	F_IMM	N	1.67563	4	1	1	49	16	1	50	66	25.6874	25.6874	212.836	2.0839	998695	3.88	N	0	0	358.68	5.88243	147.23	159.905	1.70475	4.74571	2	3	1
Listrophoroides brachypyx Fain, 1974	Atopomelidae	Astigmata	within-genus	1	3	3NONE	CHELATE	2ECTO	Singleregion	Indomalaya	Indomalaya	Indomalaya	N	F_IMM	N	8.32981	28	2	8	50	16	9	50	66	8.9046	7.5126	212.036	3.61	1.13455e+06	4.65667	N	0	0	103.587	4.64041	199.063	242.503	2.48491	4.98939	4	2	0
Listrophoroides laosensis Fain, 1979	Atopomelidae	Astigmata	within-species	0	1	3NONE	CHELATE	2ECTO	Singleregion	Indomalaya	Indomalaya	Indomalaya	N	F_IMM	N	0	3	0	0	50	16	0	50	66	NA	0	199.993	NA	1.36676e+06	1.94	N	0	0	308.82	5.73276	137.25	175.13	2.25129	5.32076	1	1	0
Listrophoroides pakistanicus Fain et Hyland, 1980	Atopomelidae	Astigmata	within-family	1	3	3NONE	CHELATE	2ECTO	Singleregion	Palearctic	Holarctic	Ethiopian-SA,Palearctic	N	F_IMM	N	0.539613	6	0	1	4	99	1	5	99	47.7925	47.7925	223.889	1.7709	1.46844e+06	5.63	Y	0.5	0	43.235	3.76665	81.36	253.37	4.14313	5.67648	2	3	1
Listrophoroides exilis Fain et Hyland, 1980	Atopomelidae	Astigmata	within-species	0	3	3NONE	CHELATE	2ECTO	Singleregion	Palearctic	Holarctic	Ethiopian-SA	N	F_IMM	N	1.19976	12	0	1	49	16	1	50	66	NA	0	199.993	NA	3.69809e+06	7.29	N	0	0	226.99	5.42491	107.29	236.14	3.21888	5.77334	1	1	0
Listrophoroides kinabaluensis Fain, 1976	Atopomelidae	Astigmata	within-species	0	6	3NONE	CHELATE	2ECTO	Singleregion	Indomalaya	Indomalaya	Indomalaya	N	F_IMM	N	3.86433	28	0	2	12	52	2	14	66	NA	0	199.993	NA	1.33055e+06	3	N	0	0	54.33	3.99508	243.11	248.63	1.60944	4.28593	1	1	0
Listrophoroides inas Bochkov et OConnor, 2005	Atopomelidae	Astigmata	within-species	0	2	3NONE	CHELATE	2ECTO	Singleregion	Indomalaya	Indomalaya	Indomalaya	N	F_IMM	N	1.12636	0	1	1	12	52	2	14	66	NA	0	199.993	NA	14105.2	2.91	N	0	0	89.99	4.4997	202.53	250.18	2.56495	4.25476	1	1	0
Listrophoroides maculatissimus Fain, 1979	Atopomelidae	Astigmata	within-species	0	2	3NONE	CHELATE	2ECTO	Singleregion	Indomalaya	Indomalaya	Indomalaya	N	F_IMM	N	1.6989	25	0	0	14	52	0	14	66	NA	0	199.993	NA	1.32129e+06	3.29	N	0	0	150	5.01064	243.54	248.52	1.60944	4.28165	1	1	0
Listrophoroides biexcavatus Fain, 1979	Atopomelidae	Astigmata	within-species	0	2	3NONE	CHELATE	2ECTO	Singleregion	Indomalaya	Indomalaya	Indomalaya	N	F_IMM	N	1.6989	25	0	0	14	52	0	14	66	NA	0	199.993	NA	1.32129e+06	3.29	N	0	0	150	5.01064	243.54	248.52	1.60944	4.28165	1	1	0
Listrophoroides cocoensis Fain, 1976	Atopomelidae	Astigmata	within-species	0	3	3NONE	CHELATE	2ECTO	Singleregion	Indomalaya	Indomalaya	Indomalaya	N	F_IMM	N	1.6989	25	0	0	14	52	0	14	66	NA	0	199.993	NA	1.32129e+06	3.29	N	0	0	150	5.01064	243.54	248.52	1.60944	4.28165	1	1	0
Listrophoroides hemistriatus Fain, 1976	Atopomelidae	Astigmata	within-genus	1	4	3NONE	CHELATE	2ECTO	Singleregion	Indomalaya	Indomalaya	Indomalaya	N	F_IMM	N	1.6989	25	0	0	14	52	0	14	66	20.3228	20.3228	210.154	2.1783	2.04181e+06	3.415	N	0	0	150.24	5.01223	223.17	247.015	1.60944	4.67381	2	2	0
Listrophoroides bifidus Fain, 1976	Atopomelidae	Astigmata	within-genus	1	3	3NONE	CHELATE	2ECTO	Singleregion	Indomalaya	Indomalaya	Indomalaya	N	F_IMM	N	1.6989	25	0	0	14	52	0	14	66	20.3228	20.3228	210.154	2.199	2.04181e+06	3.415	N	0	0	150.24	5.01223	223.17	247.015	1.60944	4.67381	2	2	0
Listrophoroides rajah Fain, 1974	Atopomelidae	Astigmata	within-genus	1	15	3NONE	CHELATE	2ECTO	Singleregion	Indomalaya	Indomalaya	Indomalaya	N	F_IMM	N	1.6989	25	0	0	14	52	0	14	66	20.3228	20.3228	210.154	2.1631	2.04181e+06	3.415	N	0	0	150.24	5.01223	223.17	247.015	1.60944	4.67381	2	2	0
Listrophoroides toxophallus Fain, 1976	Atopomelidae	Astigmata	within-genus	1	3	3NONE	CHELATE	2ECTO	Singleregion	Indomalaya	Indomalaya	Indomalaya	N	F_IMM	N	1.6989	25	0	0	14	52	0	14	66	20.3228	20.3228	210.154	2.0947	2.04181e+06	3.415	N	0	0	150.24	5.01223	223.17	247.015	1.60944	4.67381	2	2	0
Listrophoroides femoratus Bochkov et OConnor, 2005	Atopomelidae	Astigmata	within-genus	1	3	3NONE	CHELATE	2ECTO	Singleregion	Indomalaya	Indomalaya	Indomalaya	N	F_IMM	N	1.6989	25	0	0	14	52	0	14	66	20.3228	20.3228	210.154	2.2949	2.04181e+06	3.415	N	0	0	150.24	5.01223	223.17	247.015	1.60944	4.67381	2	2	0
Listrophoroides eudrilus Fain, 1976	Atopomelidae	Astigmata	within-genus	1	3	3NONE	CHELATE	2ECTO	Singleregion	Indomalaya	Indomalaya	Indomalaya	N	F_IMM	N	1.6989	25	0	0	14	52	0	14	66	20.3228	20.3228	210.154	2.1593	2.04181e+06	3.415	N	0	0	150.24	5.01223	223.17	247.015	1.60944	4.67381	2	2	0
Listrophoroides neobifidus Fain, 1976	Atopomelidae	Astigmata	within-genus	1	2	3NONE	CHELATE	2ECTO	Singleregion	Indomalaya	Indomalaya	Indomalaya	N	F_IMM	N	1.6989	25	0	0	14	52	0	14	66	20.3228	20.3228	210.154	2.2104	2.04181e+06	3.415	N	0	0	150.24	5.01223	223.17	247.015	1.60944	4.67381	2	2	0
Listrophoroides ancophallus Fain, 1976	Atopomelidae	Astigmata	within-genus	1	2	3NONE	CHELATE	2ECTO	Singleregion	Indomalaya	Indomalaya	Indomalaya	N	F_IMM	N	1.6989	25	0	0	14	52	0	14	66	20.3228	20.3228	210.154	2.2879	2.04181e+06	3.415	N	0	0	150.24	5.01223	223.17	247.015	1.60944	4.67381	2	2	0
Listrophoroides stenophallus Fain, 1981	Atopomelidae	Astigmata	within-genus	1	4	3NONE	CHELATE	2ECTO	Singleregion	Indomalaya	Indomalaya	Indomalaya	N	F_IMM	N	1.6989	25	0	0	14	52	0	14	66	20.3228	20.3228	210.154	2.1125	2.04181e+06	3.415	N	0	0	150.24	5.01223	223.17	247.015	1.60944	4.67381	2	2	0
Listrophoroides iphiophallus Fain, 1976	Atopomelidae	Astigmata	within-genus	1	4	3NONE	CHELATE	2ECTO	Singleregion	Indomalaya	Indomalaya	Indomalaya	N	F_IMM	N	1.6989	25	0	0	14	52	0	14	66	20.3228	20.3228	210.154	2.1787	2.04181e+06	3.415	N	0	0	150.24	5.01223	223.17	247.015	1.60944	4.67381	2	2	0
Listrophoroides birmanicus Fain, 1976	Atopomelidae	Astigmata	within-species	0	3	3NONE	CHELATE	2ECTO	Singleregion	Indomalaya	Indomalaya	Indomalaya	N	F_IMM	N	1.55992	22	0	0	14	52	0	14	66	NA	0	199.993	NA	2.76233e+06	3.54	N	0	0	150.48	5.01383	202.8	245.51	1.60944	4.95477	1	1	0
Listrophoroides bellulus Bochkov et OConnor, 2005	Atopomelidae	Astigmata	within-species	0	2	3NONE	CHELATE	2ECTO	Singleregion	Indomalaya	Indomalaya	Indomalaya	N	F_IMM	N	1.55992	22	0	0	14	52	0	14	66	NA	0	199.993	NA	2.76233e+06	3.54	N	0	0	150.48	5.01383	202.8	245.51	1.60944	4.95477	1	1	0
Listrophoroides cambodiensis Bochkov et OConnor, 2005	Atopomelidae	Astigmata	within-species	0	1	3NONE	CHELATE	2ECTO	Singleregion	Indomalaya	Indomalaya	Indomalaya	N	F_IMM	N	1.55992	22	0	0	14	52	0	14	66	NA	0	199.993	NA	2.76233e+06	3.54	N	0	0	150.48	5.01383	202.8	245.51	1.60944	4.95477	1	1	0
Listrophoroides khmeri Bochkov et OConnor, 2005	Atopomelidae	Astigmata	within-species	0	2	3NONE	CHELATE	2ECTO	Singleregion	Indomalaya	Indomalaya	Indomalaya	N	F_IMM	N	1.55992	22	0	0	14	52	0	14	66	NA	0	199.993	NA	2.76233e+06	3.54	N	0	0	150.48	5.01383	202.8	245.51	1.60944	4.95477	1	1	0
Listrophoroides maxomys Bochkov et OConnor, 2005	Atopomelidae	Astigmata	within-species	0	3	3NONE	CHELATE	2ECTO	Singleregion	Indomalaya	Indomalaya	Indomalaya	N	F_IMM	N	1.55992	22	0	0	14	52	0	14	66	NA	0	199.993	NA	2.76233e+06	3.54	N	0	0	150.48	5.01383	202.8	245.51	1.60944	4.95477	1	1	0
Listrophoroides megaphallus Bochkov et OConnor, 2005	Atopomelidae	Astigmata	within-species	0	2	3NONE	CHELATE	2ECTO	Singleregion	Indomalaya	Indomalaya	Indomalaya	N	F_IMM	N	1.55992	22	0	0	14	52	0	14	66	NA	0	199.993	NA	2.76233e+06	3.54	N	0	0	150.48	5.01383	202.8	245.51	1.60944	4.95477	1	1	0
Listrophoroides helenae Bochkov et Mironov, 2001	Atopomelidae	Astigmata	within-species	0	3	3NONE	CHELATE	2ECTO	Singleregion	Indomalaya	Indomalaya	Indomalaya	N	F_IMM	N	1.55992	22	0	0	14	52	0	14	66	NA	0	199.993	NA	2.76233e+06	3.54	N	0	0	150.48	5.01383	202.8	245.51	1.60944	4.95477	1	1	0
Listrophoroides parafemoratus Bochkov et OConnor, 2005	Atopomelidae	Astigmata	within-species	0	1	3NONE	CHELATE	2ECTO	Singleregion	Indomalaya	Indomalaya	Indomalaya	N	F_IMM	N	1.55992	22	0	0	14	52	0	14	66	NA	0	199.993	NA	2.76233e+06	3.54	N	0	0	150.48	5.01383	202.8	245.51	1.60944	4.95477	1	1	0
Listrophoroides musseri Bochkov et OConnor, 2005	Atopomelidae	Astigmata	within-species	0	17	3NONE	CHELATE	2ECTO	Singleregion	Indomalaya	Indomalaya	Indomalaya	N	F_IMM	N	1.55992	22	0	0	14	52	0	14	66	NA	0	199.993	NA	2.76233e+06	3.54	N	0	0	150.48	5.01383	202.8	245.51	1.60944	4.95477	1	1	0
Listrophoroides pseudorajah Bochkov et OConnor, 2005	Atopomelidae	Astigmata	within-species	0	3	3NONE	CHELATE	2ECTO	Singleregion	Indomalaya	Indomalaya	Indomalaya	N	F_IMM	N	1.55992	22	0	0	14	52	0	14	66	NA	0	199.993	NA	2.76233e+06	3.54	N	0	0	150.48	5.01383	202.8	245.51	1.60944	4.95477	1	1	0
Listrophoroides gorogae Bochkov et OConnor, 2005	Atopomelidae	Astigmata	within-species	0	3	3NONE	CHELATE	2ECTO	Singleregion	Indomalaya	Indomalaya	Indomalaya	N	F_IMM	N	1.55992	22	0	0	14	52	0	14	66	NA	0	199.993	NA	2.76233e+06	3.54	N	0	0	150.48	5.01383	202.8	245.51	1.60944	4.95477	1	1	0
Listrophoroides surifer Bochkov et OConnor, 2005	Atopomelidae	Astigmata	within-species	0	2	3NONE	CHELATE	2ECTO	Singleregion	Indomalaya	Indomalaya	Indomalaya	N	F_IMM	N	1.55992	22	0	0	14	52	0	14	66	NA	0	199.993	NA	2.76233e+06	3.54	N	0	0	150.48	5.01383	202.8	245.51	1.60944	4.95477	1	1	0
Listrophoroides pseudoancophallus Bochkov et Oconnor, 2005	Atopomelidae	Astigmata	within-species	0	2	3NONE	CHELATE	2ECTO	Singleregion	Indomalaya	Indomalaya	Indomalaya	N	F_IMM	N	1.55992	22	0	0	14	52	0	14	66	NA	0	199.993	NA	2.76233e+06	3.54	N	0	0	150.48	5.01383	202.8	245.51	1.60944	4.95477	1	1	0
Listrophoroides decoratus Fain et Hyland, 1980	Atopomelidae	Astigmata	within-species	0	1	3NONE	CHELATE	2ECTO	Singleregion	Palearctic	Holarctic	Palearctic	N	F_IMM	N	0	0	0	0	0	21	0	0	21	NA	0	199.993	NA	898860	4.1	N	0	0	71.02	4.26296	26.56	244.95	2.3979	5.10728	1	1	0
Listrophoroides scutalis Fain, 1979	Atopomelidae	Astigmata	within-species	0	1	3NONE	CHELATE	2ECTO	Singleregion	Indomalaya	Indomalaya	Indomalaya	N	F_IMM	N	0	3	0	0	50	16	0	50	66	NA	0	199.993	NA	1.36676e+06	1.94	N	0	0	308.82	5.73276	137.25	175.13	2.25129	5.32076	1	1	0
Listrophoroides cucullatus (Trouessart, 1893)	Atopomelidae	Astigmata	within-family	1	22	3NONE	CHELATE	2ECTO	Multiregion	Multiregion	Multiregion	Australasia (Papua New Guinea and or Solomon Islands only),Cosmopolite,Indomalaya	Y	F_IMM	N	8.32981	28	2	9	49	16	9	50	66	12.4838	8.3116	243.752	4.6846	329588	6.148	Y	0.2	0	156.233	5.05135	213.99	236.712	3.09104	5.01185	10	3	1
Listrophoroides papuanus Fain, 1970	Atopomelidae	Astigmata	within-family	1	12	3NONE	CHELATE	2ECTO	Singleregion	Multiregion	Australasia	Australasia,Australasia (Papua New Guinea and or Solomon Islands only)	N	F_IMM	N	4.52025	3	1	7	42	64	8	50	99	41.0584	31.59	236.317	2.7992	540937	2.81667	N	0	0	148.763	5.00236	123.967	256.903	0	1.28923	3	3	1
Listrophoroides obliquelineatus Fain, 1975	Atopomelidae	Astigmata	within-species	0	2	3NONE	CHELATE	2ECTO	Singleregion	Australasia_PM	Australasia	Australasia (Papua New Guinea and or Solomon Islands only)	N	F_IMM	N	4.52025	0	1	7	42	16	8	50	66	NA	0	199.993	NA	362571	3.45	N	0	0	200.89	5.30276	223.09	239.38	0	1.96009	1	1	0
Listrophoroides mordax Bochkov et Fain, 2003	Atopomelidae	Astigmata	within-genus	1	1	3NONE	CHELATE	2ECTO	Singleregion	Australasia_PM	Australasia	Australasia (Papua New Guinea and or Solomon Islands only)	N	F_IMM	N	4.92381	1	2	7	42	16	9	50	66	13.9531	13.9531	206.969	2.3531	230018	2.96	N	0	0	215.445	5.37271	223.135	224.105	1.25276	2.27983	2	2	0
Listrophoroides crenatus Fain, 1975	Atopomelidae	Astigmata	within-family	1	0	3NONE	CHELATE	2ECTO	Singleregion	Australasia_PM	Australasia	Australasia (Papua New Guinea and or Solomon Islands only)	N	F_IMM	N	3.33101	17	0	2	49	64	2	50	99	39.3513	28.1758	233.756	2.6831	675999	2.47	N	0	0	80.2267	4.38486	230.197	204	1.09861	4.19233	3	3	1
Listrophoroides melomys Bochkov et Fain, 2003	Atopomelidae	Astigmata	within-species	0	1	3NONE	CHELATE	2ECTO	Singleregion	Australasia_PM	Australasia	Australasia (Papua New Guinea and or Solomon Islands only)	N	F_IMM	N	1.66895	0	0	2	33	64	2	35	99	NA	0	199.993	NA	160895	2.15	N	0	0	80.56	4.389	294.31	209.91	0.693147	2.28646	1	1	0
Listrophoroides queenslandicus (Womersley, 1943)	Atopomelidae	Astigmata	within-genus	1	19	3NONE	CHELATE	2ECTO	Singleregion	Multiregion	Australasia	Australasia,Australasia (Papua New Guinea and or Solomon Islands only)	N	F_IMM	N	4.59647	1	2	8	42	16	8	50	66	6.2334	4.8533	210.929	3.775	764990	4.84	N	0	0	174.804	5.16367	109.178	221.936	0	2.37043	5	2	0
Listrophoroides australiae Fain, 1970	Atopomelidae	Astigmata	within-genus	1	120	3NONE	CHELATE	2ECTO	Singleregion	Australasia	Australasia	Australasia	N	F_IMM	N	4.50727	0	2	8	42	16	8	50	66	6.9659	6.9659	203.476	2.3595	393786	4.515	N	0	0	115.29	4.74745	76.26	151.07	0	3.47135	2	2	0
Listrophoroides lenothrix Bochkov, OConnor et Gorog, 2005	Atopomelidae	Astigmata	within-species	0	0	3NONE	CHELATE	2ECTO	Singleregion	Indomalaya	Indomalaya	Indomalaya	N	F_IMM	N	1.18038	2	2	0	33	64	2	35	99	NA	0	199.993	NA	295662	2.91	N	0	0	150	5.01064	262.26	236.04	1.38629	3.57823	1	1	0
Listrophoroides pseudolativentris Bochkov, OConnor et Gorog, 2005	Atopomelidae	Astigmata	within-species	0	1	3NONE	CHELATE	2ECTO	Singleregion	Indomalaya	Indomalaya	Indomalaya	N	F_IMM	N	1.18038	2	2	0	33	64	2	35	99	NA	0	199.993	NA	295662	2.91	N	0	0	150	5.01064	262.26	236.04	1.38629	3.57823	1	1	0
Listrophoroides lemniscomys Radford, 1940	Atopomelidae	Astigmata	within-family	1	15	3NONE	CHELATE	2ECTO	Singleregion	Afrotropic	Afrotropic	Afrotropic	N	F_IMM	N	1.27947	15	1	1	20	94	2	20	99	56.2185	33.8094	306.851	2.9922	3.55823e+06	5.43	N	0	0	36.172	3.58829	90.5583	219.108	0.693147	3.55891	6	3	1
Listrophoroides womersleyi Lawrence, 1951	Atopomelidae	Astigmata	within-genus	1	3	3NONE	CHELATE	2ECTO	Singleregion	Afrotropic	Afrotropic	Afrotropic	N	F_IMM	N	1.61907	2	0	2	4	95	2	4	99	12.2779	10.9243	211.594	3.1992	422142	1.46	N	0	0	110.35	4.70366	60.1167	170.413	1.84583	4.27546	3	2	0
Listrophoroides caudatus Fain, 1970	Atopomelidae	Astigmata	within-species	0	20	3NONE	CHELATE	2ECTO	Singleregion	Afrotropic	Afrotropic	Afrotropic	N	F_IMM	N	0	15	0	0	20	79	0	20	99	NA	0	199.993	NA	7.35618e+06	4.64	N	0	0	43.65	3.7762	117.9	243.85	0.693147	3.70401	1	1	0
Listrophoroides pelomys Fain, 1972	Atopomelidae	Astigmata	within-species	0	0	3NONE	CHELATE	2ECTO	Singleregion	Afrotropic	Afrotropic	Afrotropic	N	F_IMM	N	0.703937	5	1	0	19	79	1	20	99	NA	0	199.993	NA	5.22258e+06	4	N	0	0	120.46	4.79132	89.99	221.43	0.693147	3.32934	1	1	0
Listrophoroides yaoundeensis Fain, 1972	Atopomelidae	Astigmata	within-species	0	0	3NONE	CHELATE	2ECTO	Singleregion	Afrotropic	Afrotropic	Afrotropic	N	F_IMM	N	0.642986	17	0	0	20	79	0	20	99	NA	0	199.993	NA	2.49765e+06	2.3	N	0	0	54.46	3.99747	146.1	240.37	0.693147	3.45505	1	1	0
Listrophoroides hybomys Fain, 1970	Atopomelidae	Astigmata	within-family	1	1	3NONE	CHELATE	2ECTO	Singleregion	Afrotropic	Afrotropic	Afrotropic	N	F_IMM	N	0.642986	17	0	0	20	79	0	20	99	87.2027	87.2027	243.594	1.2077	2.09354e+06	2	N	0	0	56.03	4.02589	147.22	239.51	0.693147	3.42622	2	3	1
Listrophoroides hybomys scalaris Fain, 1972	Atopomelidae	Astigmata	within-species	0	0	3NONE	CHELATE	2ECTO	Singleregion	Afrotropic	Afrotropic	Afrotropic	N	F_IMM	N	0.642986	17	0	0	20	79	0	20	99	NA	0	199.993	NA	2.49765e+06	2.3	N	0	0	54.46	3.99747	146.1	240.37	0.693147	3.45505	1	1	0
Listrophoroides grammomys Fain, 1970	Atopomelidae	Astigmata	within-family	1	1	3NONE	CHELATE	2ECTO	Singleregion	Afrotropic	Afrotropic	Afrotropic	N	F_IMM	N	1.15206	15	1	1	18	99	2	20	99	64.7017	49.2575	282.999	2.3105	5.0522e+06	3.3975	N	0	0	67.8825	4.21778	117.77	240.395	1.32176	3.71637	4	3	1
Listrophoroides auricularis Fain, 1970	Atopomelidae	Astigmata	within-species	0	0	3NONE	CHELATE	2ECTO	Singleregion	Afrotropic	Afrotropic	Afrotropic	N	F_IMM	N	0	18	0	0	1	98	0	1	99	NA	0	199.993	NA	3.1238e+06	2.91	N	0	0	95.64	4.56059	144.84	243.11	0.693147	3.76815	1	1	0
Listrophoroides deomys Fain, 1970	Atopomelidae	Astigmata	within-species	0	1	3NONE	CHELATE	2ECTO	Singleregion	Afrotropic	Afrotropic	Afrotropic	N	F_IMM	N	0	1	0	0	0	0	0	0	0	NA	0	199.993	NA	1.68942e+06	1.7	N	0	0	57.6	4.05352	148.34	238.65	0.693147	3.39652	1	1	0
Listrophoroides africanus Radford, 1944	Atopomelidae	Astigmata	within-family	1	1	3NONE	CHELATE	2ECTO	Singleregion	Afrotropic	Afrotropic	Afrotropic	N	F_IMM	N	1.77669	10	1	1	19	85	2	20	99	32.9929	18.1934	225.586	3.0703	1.36681e+06	7.65333	N	0	0	51.97	3.95067	74.4067	233.58	0.847298	3.42903	3	3	1
Listrophoroides africanus praomys Fain, 1972	Atopomelidae	Astigmata	within-genus	1	1	3NONE	CHELATE	2ECTO	Singleregion	Afrotropic	Afrotropic	Afrotropic	N	F_IMM	N	0.536341	0	0	1	13	85	1	14	99	6.8437	6.8437	203.415	2.4049	533843	3.32	N	0	0	39.415	3.67415	218.425	245.35	3.06805	4.49675	2	2	0
Listrophoroides scutatus Fain, 1970	Atopomelidae	Astigmata	within-family	1	1	3NONE	CHELATE	2ECTO	Singleregion	Afrotropic	Afrotropic	Afrotropic	N	F_IMM	N	0.502637	12	0	1	14	85	1	14	99	65.598	43.9934	254.788	2.4734	2.57284e+06	3.58	N	0	0	31.4767	3.44925	132.567	248.04	1.54045	4.19354	3	3	1
Listrophoroides dephomys Fain, 1970	Atopomelidae	Astigmata	within-species	0	1	3NONE	CHELATE	2ECTO	Singleregion	Afrotropic	Afrotropic	Afrotropic	N	F_IMM	N	0	3	0	0	20	79	0	20	99	NA	0	199.993	NA	414110	2.75	N	0	0	43.05	3.76236	179.68	255.64	2.19722	4.33021	1	1	0
Listrophoroides punctulatus Fain, 1970	Atopomelidae	Astigmata	within-species	0	0	3NONE	CHELATE	2ECTO	Singleregion	Afrotropic	Afrotropic	Afrotropic	N	F_IMM	N	0.529937	0	0	0	14	85	0	14	99	NA	0	199.993	NA	4.62886e+06	1.97	N	0	0	62.5	4.13517	138.46	237.67	0.693147	3.42459	1	1	0
Listrophoroides stochomys Fain, 1972	Atopomelidae	Astigmata	within-species	0	0	3NONE	CHELATE	2ECTO	Singleregion	Afrotropic	Afrotropic	Afrotropic	N	F_IMM	N	0.642986	14	0	0	20	79	0	20	99	NA	0	199.993	NA	2.22994e+06	2.38	N	0	0	70.95	4.26198	151.47	242.84	0.693147	2.97144	1	1	0
Listrophoroides camerounensis Fain, 1972	Atopomelidae	Astigmata	within-species	0	0	3NONE	CHELATE	2ECTO	Singleregion	Afrotropic	Afrotropic	Afrotropic	N	F_IMM	N	0.642986	17	0	0	20	79	0	20	99	NA	0	199.993	NA	2.49765e+06	2.3	N	0	0	54.46	3.99747	146.1	240.37	0.693147	3.45505	1	1	0
Listrophoroides quadratus Fain, 1972	Atopomelidae	Astigmata	within-species	0	0	3NONE	CHELATE	2ECTO	Singleregion	Afrotropic	Afrotropic	Afrotropic	N	F_IMM	N	0.642986	14	0	0	20	79	0	20	99	NA	0	199.993	NA	2.22994e+06	2.38	N	0	0	70.95	4.26198	151.47	242.84	0.693147	2.97144	1	1	0
Listrophoroides conifer Fain, 1972	Atopomelidae	Astigmata	within-species	0	1	3NONE	CHELATE	2ECTO	Singleregion	Afrotropic	Afrotropic	Afrotropic	N	F_IMM	N	0.642986	14	0	0	20	79	0	20	99	NA	0	199.993	NA	2.22994e+06	2.38	N	0	0	70.95	4.26198	151.47	242.84	0.693147	2.97144	1	1	0
Listrophoroides kivuanus Fain, Hart et Rahm, 1986	Atopomelidae	Astigmata	within-species	0	0	3NONE	CHELATE	2ECTO	Singleregion	Afrotropic	Afrotropic	Afrotropic	N	F_IMM	N	0	18	0	0	1	98	0	1	99	NA	0	199.993	NA	3.1238e+06	2.91	N	0	0	95.64	4.56059	144.84	243.11	0.693147	3.76815	1	1	0
Listrophoroides irangiensis Fain, Hart et Rahm, 1986	Atopomelidae	Astigmata	within-family	1	0	3NONE	CHELATE	2ECTO	Singleregion	Afrotropic	Afrotropic	Afrotropic	N	F_IMM	N	0.642986	17	0	0	20	85	0	20	99	47.7925	47.7925	223.889	1.8013	3.20986e+06	2.985	N	0	0	46.735	3.84449	138.92	237.8	0.693147	3.44505	2	3	1
Listrophoroides thallomys Fain et Bochkov, 2003	Atopomelidae	Astigmata	within-species	0	0	3NONE	CHELATE	2ECTO	Singleregion	Afrotropic	Afrotropic	Afrotropic	N	F_IMM	N	0.541765	0	0	2	18	79	2	20	99	NA	0	199.993	NA	3.3415e+06	3.2	N	0	0	77.7	4.35286	72.41	224.66	1.09861	3.53456	1	1	0
Listrophoroides oenomiphilus Fain et Bochkov, 2003	Atopomelidae	Astigmata	within-species	0	0	3NONE	CHELATE	2ECTO	Singleregion	Afrotropic	Afrotropic	Afrotropic	N	F_IMM	N	0	15	0	0	0	99	0	0	99	NA	0	199.993	NA	4.81218e+06	2.81	N	0	0	89.84	4.49803	129.72	232.87	0.693147	3.76236	1	1	0
Listrophoroides mastomys Radford, 1940	Atopomelidae	Astigmata	within-family	1	2	3NONE	CHELATE	2ECTO	Singleregion	Afrotropic	Afrotropic	Afrotropic	N	F_IMM	N	1.89216	18	1	2	20	99	3	20	99	56.8472	33.5378	401.788	3.6499	3.39663e+06	4.887	N	0	0	58.193	4.06377	95.5364	227.877	0.737599	3.53586	11	3	1
Listrophoroides teinophallus Fain, 1970	Atopomelidae	Astigmata	within-family	1	0	3NONE	CHELATE	2ECTO	Singleregion	Afrotropic	Afrotropic	Afrotropic	N	F_IMM	N	1.27947	10	1	1	19	85	2	20	99	47.7925	47.7925	223.889	1.7697	1.2098e+06	5.865	N	0	0	45.92	3.8269	88.54	216.235	0.916291	3.32414	2	3	1
Listrophoroides radfordi Fain, 1970	Atopomelidae	Astigmata	within-species	0	104	3NONE	CHELATE	2ECTO	Singleregion	Afrotropic	Afrotropic	Afrotropic	N	F_IMM	N	0.536341	0	0	1	13	85	1	14	99	NA	0	199.993	NA	1.06289e+06	3.36	N	0	0	37.1	3.61362	151.1	250.21	1.09861	4.37185	1	1	0
Listrophoroides treptophallus Fain, 1970	Atopomelidae	Astigmata	within-species	0	1	3NONE	CHELATE	2ECTO	Singleregion	Afrotropic	Afrotropic	Afrotropic	N	F_IMM	N	0	3	0	0	20	79	0	20	99	NA	0	199.993	NA	414110	2.75	N	0	0	43.05	3.76236	179.68	255.64	2.19722	4.33021	1	1	0
Listrophoroides hylomyscus Fain, 1970	Atopomelidae	Astigmata	within-species	0	1	3NONE	CHELATE	2ECTO	Singleregion	Afrotropic	Afrotropic	Afrotropic	N	F_IMM	N	0.502637	1	0	1	13	85	1	14	99	NA	0	199.993	NA	953345	3	N	0	0	19.94	2.99273	149.35	255.29	1.94591	4.62055	1	1	0
Listrophoroides leggada Fain, 1970	Atopomelidae	Astigmata	within-species	0	2	3NONE	CHELATE	2ECTO	Singleregion	Afrotropic	Afrotropic	Afrotropic	N	F_IMM	N	0.5088	0	0	1	4	94	1	5	99	NA	0	199.993	NA	1.53428e+07	3.49	N	0	0	8.23	2.10779	92.48	231.12	0.693147	3.45663	1	1	0
Listrophoroides benoiti Fain, 1970	Atopomelidae	Astigmata	within-species	0	2	3NONE	CHELATE	2ECTO	Singleregion	Afrotropic	Afrotropic	Afrotropic	N	F_IMM	N	0.529937	0	0	0	14	85	0	14	99	NA	0	199.993	NA	4.62886e+06	1.97	N	0	0	62.5	4.13517	138.46	237.67	0.693147	3.42459	1	1	0
Listrophoroides gaudi Fain, 1972	Atopomelidae	Astigmata	within-species	0	0	3NONE	CHELATE	2ECTO	Singleregion	Afrotropic	Afrotropic	Afrotropic	N	F_IMM	N	0.536341	0	0	1	13	85	1	14	99	NA	0	199.993	NA	1.06289e+06	3.36	N	0	0	37.1	3.61362	151.1	250.21	1.09861	4.37185	1	1	0
Listrophoroides vittatus Fain, 1970	Atopomelidae	Astigmata	within-species	0	1	3NONE	CHELATE	2ECTO	Singleregion	Afrotropic	Afrotropic	Afrotropic	N	F_IMM	N	0.642986	17	0	0	20	79	0	20	99	NA	0	199.993	NA	2.49765e+06	2.3	N	0	0	54.46	3.99747	146.1	240.37	0.693147	3.45505	1	1	0
Listrophoroides dubininae Fain, 1972	Atopomelidae	Astigmata	within-genus	1	1	3NONE	CHELATE	2ECTO	Singleregion	Afrotropic	Afrotropic	Afrotropic	N	F_IMM	N	1.0992	6	1	0	1	5	1	2	5	37.9726	37.9726	218.979	1.895	7.22717e+06	3.955	N	0	0	9.65	2.26696	89.515	218.08	0.693147	3.61443	2	2	0
Listrophoroides malacomys Fain, 1970	Atopomelidae	Astigmata	within-species	0	1	3NONE	CHELATE	2ECTO	Singleregion	Afrotropic	Afrotropic	Afrotropic	N	F_IMM	N	0	4	0	0	1	98	0	1	99	NA	0	199.993	NA	387958	2.46	N	0	0	63.78	4.15544	172.79	259	2.63906	4.83818	1	1	0
Listrophoroides notatus Fain, 1970	Atopomelidae	Astigmata	within-species	0	1	3NONE	CHELATE	2ECTO	Singleregion	Afrotropic	Afrotropic	Afrotropic	N	F_IMM	N	0	4	0	0	1	98	0	1	99	NA	0	199.993	NA	387958	2.46	N	0	0	63.78	4.15544	172.79	259	2.63906	4.83818	1	1	0
Listrophoroides leptolobus Fain, 1972	Atopomelidae	Astigmata	within-species	0	1	3NONE	CHELATE	2ECTO	Singleregion	Afrotropic	Afrotropic	Afrotropic	N	F_IMM	N	0	18	0	0	1	98	0	1	99	NA	0	199.993	NA	3.1238e+06	2.91	N	0	0	95.64	4.56059	144.84	243.11	0.693147	3.76815	1	1	0
Listrophoroides bilobatus Fain, 1970	Atopomelidae	Astigmata	within-species	0	1	3NONE	CHELATE	2ECTO	Singleregion	Afrotropic	Afrotropic	Afrotropic	N	F_IMM	N	0	18	0	0	1	98	0	1	99	NA	0	199.993	NA	3.1238e+06	2.91	N	0	0	95.64	4.56059	144.84	243.11	0.693147	3.76815	1	1	0
Listrophoroides serratus Fain, 1970	Atopomelidae	Astigmata	within-species	0	1	3NONE	CHELATE	2ECTO	Singleregion	Afrotropic	Afrotropic	Afrotropic	N	F_IMM	N	0	18	0	0	1	98	0	1	99	NA	0	199.993	NA	3.1238e+06	2.91	N	0	0	95.64	4.56059	144.84	243.11	0.693147	3.76815	1	1	0
Listrophoroides obliquestriatus Fain, 1970	Atopomelidae	Astigmata	within-species	0	0	3NONE	CHELATE	2ECTO	Singleregion	Afrotropic	Afrotropic	Afrotropic	N	F_IMM	N	0	18	0	0	1	98	0	1	99	NA	0	199.993	NA	3.1238e+06	2.91	N	0	0	95.64	4.56059	144.84	243.11	0.693147	3.76815	1	1	0
Listrophoroides machadoi Fain, 1972	Atopomelidae	Astigmata	within-family	1	0	3NONE	CHELATE	2ECTO	Singleregion	Afrotropic	Afrotropic	Afrotropic	N	F_IMM	N	1.27947	12	1	1	14	85	2	14	99	65.1403	43.078	254.102	2.4808	3.24289e+06	6.45	N	0	0	40.43	3.69957	102.803	223.553	0.847298	3.52332	3	3	1
Listrophoroides angolensis Fain, 1972	Atopomelidae	Astigmata	within-species	0	0	3NONE	CHELATE	2ECTO	Singleregion	Afrotropic	Afrotropic	Afrotropic	N	F_IMM	N	0	12	0	0	14	85	0	14	99	NA	0	199.993	NA	3.92208e+06	3.67	N	0	0	39.01	3.66382	131.74	235.23	0.693147	3.43495	1	1	0
Listrophoroides sigmophallus Fain, 1972	Atopomelidae	Astigmata	within-species	0	0	3NONE	CHELATE	2ECTO	Singleregion	Afrotropic	Afrotropic	Afrotropic	N	F_IMM	N	0	12	0	0	14	85	0	14	99	NA	0	199.993	NA	3.92208e+06	3.67	N	0	0	39.01	3.66382	131.74	235.23	0.693147	3.43495	1	1	0
Listrophoroides attenuatus Fain, 1972	Atopomelidae	Astigmata	within-family	1	0	3NONE	CHELATE	2ECTO	Singleregion	Afrotropic	Afrotropic	Afrotropic	N	F_IMM	N	1.27947	12	1	1	14	85	2	14	99	65.1403	43.078	254.102	2.5482	3.24289e+06	6.45	N	0	0	40.43	3.69957	102.803	223.553	0.847298	3.52332	3	3	1
Listrophoroides carrissoensis Fain, 1972	Atopomelidae	Astigmata	within-species	0	0	3NONE	CHELATE	2ECTO	Singleregion	Afrotropic	Afrotropic	Afrotropic	N	F_IMM	N	0	18	0	0	1	98	0	1	99	NA	0	199.993	NA	3.1238e+06	2.91	N	0	0	95.64	4.56059	144.84	243.11	0.693147	3.76815	1	1	0
Listrophoroides verruculosus Fain, Hart et Rahm, 1986	Atopomelidae	Astigmata	within-family	1	0	3NONE	CHELATE	2ECTO	Singleregion	Afrotropic	Afrotropic	Afrotropic	N	F_IMM	N	0	18	0	0	14	98	0	14	99	45.7125	45.7125	222.849	1.8098	3.52294e+06	3.29	N	0	0	67.325	4.20953	138.29	239.17	0.693147	3.61537	2	3	1
Listrophoroides myomyscus Fain et Bochkov, 2003	Atopomelidae	Astigmata	within-species	0	0	3NONE	CHELATE	2ECTO	Singleregion	Afrotropic	Afrotropic	Afrotropic	N	F_IMM	N	0.508667	2	1	0	13	85	1	14	99	NA	0	199.993	NA	1.59364e+06	5.44	N	0	0	34.99	3.55506	102.03	266.29	0.693147	3.57962	1	1	0
Listrophoroides colomys Fain et Bochkov, 2003	Atopomelidae	Astigmata	within-species	0	1	3NONE	CHELATE	2ECTO	Singleregion	Afrotropic	Afrotropic	Afrotropic	N	F_IMM	N	0.529937	0	0	0	14	85	0	14	99	NA	0	199.993	NA	4.62886e+06	1.97	N	0	0	62.5	4.13517	138.46	237.67	0.693147	3.42459	1	1	0
Listrophoroides paraleggada Fain et Bochkov, 2003	Atopomelidae	Astigmata	within-species	0	1	3NONE	CHELATE	2ECTO	Singleregion	Afrotropic	Afrotropic	Afrotropic	N	F_IMM	N	0.5088	0	0	1	4	94	1	5	99	NA	0	199.993	NA	1.53428e+07	3.49	N	0	0	8.23	2.10779	92.48	231.12	0.693147	3.45663	1	1	0
Listrophoroides adherens (Trouessart, 1893)	Atopomelidae	Astigmata	within-species	0	1	3NONE	CHELATE	2ECTO	Singleregion	Afrotropic	Afrotropic	Afrotropic	N	F_IMM	N	0	10	0	0	0	0	0	0	0	NA	0	199.993	NA	7.48009e+06	1	N	0	0	665.84	6.50105	116.84	230.18	0.693147	3.61846	1	1	0
Listrophoroides anomaluri Fain, 1972	Atopomelidae	Astigmata	within-species	0	0	3NONE	CHELATE	2ECTO	Singleregion	Afrotropic	Afrotropic	Afrotropic	N	F_IMM	N	0	10	0	0	0	0	0	0	0	NA	0	199.993	NA	7.48009e+06	1	N	0	0	665.84	6.50105	116.84	230.18	0.693147	3.61846	1	1	0
Listrophoroides idiurus Fain, 1972	Atopomelidae	Astigmata	within-species	0	0	3NONE	CHELATE	2ECTO	Singleregion	Afrotropic	Afrotropic	Afrotropic	N	F_IMM	N	0.643503	0	0	1	0	0	1	1	1	NA	0	199.993	NA	1.91403e+06	0.97	N	0	0	27.23	3.30432	153.7	244.9	0.693147	3.33932	1	1	0
Listrophoroides verheyeni Fain, 1970	Atopomelidae	Astigmata	within-species	0	1	3NONE	CHELATE	2ECTO	Singleregion	Afrotropic	Afrotropic	Afrotropic	N	F_IMM	N	0	6	0	0	4	5	0	4	9	NA	0	199.993	NA	3.86806e+06	2	N	0	0	332.88	5.80778	143.3	245.5	0.693147	4.01566	1	1	0
Listrophoroides graphiuri Fain, 1970	Atopomelidae	Astigmata	within-species	0	1	3NONE	CHELATE	2ECTO	Singleregion	Afrotropic	Afrotropic	Afrotropic	N	F_IMM	N	0	1	0	0	0	2	0	0	2	NA	0	199.993	NA	758306	3.11	N	0	0	30	3.4012	149.41	253.82	1.09861	4.33912	1	1	0
Listrophoroides claviglis Fain, 1970	Atopomelidae	Astigmata	within-species	0	1	3NONE	CHELATE	2ECTO	Singleregion	Afrotropic	Afrotropic	Afrotropic	N	F_IMM	N	0.540287	0	0	1	0	1	1	1	2	NA	0	199.993	NA	7.8365e+06	3	N	0	0	20.07	2.99923	67.55	217.12	0.693147	3.50676	1	1	0
Listrophoroides schoutedeni Fain, 1967	Atopomelidae	Astigmata	within-species	0	1	3NONE	CHELATE	2ECTO	Singleregion	Afrotropic	Afrotropic	Afrotropic	N	F_IMM	N	0	15	0	0	5	1	0	5	6	NA	0	199.993	NA	4.29291e+06	1.29	N	0	0	66.04	4.19026	140.43	243.64	0.693147	3.78419	1	1	0
Listrophoroides uranomys Fain, 1970	Atopomelidae	Astigmata	within-family	1	1	3NONE	CHELATE	2ECTO	Singleregion	Afrotropic	Afrotropic	Afrotropic	N	F_IMM	N	0.540089	0	0	1	0	4	1	1	5	56.6264	56.6264	228.306	1.6836	2.84309e+06	4.07	N	0	0	35.48	3.56897	116.61	253.6	1.60944	4.19253	2	3	1
Listrophoroides cricetomys Fain, 1970	Atopomelidae	Astigmata	within-species	0	1	3NONE	CHELATE	2ECTO	Singleregion	Afrotropic	Afrotropic	Afrotropic	N	F_IMM	N	0.558312	19	0	0	1	0	0	1	1	NA	0	199.993	NA	2.94591e+06	0.97	N	0	0	1280	7.15462	148.27	242.8	0.693147	3.96575	1	1	0
Listrophoroides pedetes Fain, 1972	Atopomelidae	Astigmata	within-species	0	0	3NONE	CHELATE	2ECTO	Singleregion	Afrotropic	Afrotropic	Afrotropic	N	F_IMM	N	0	6	0	0	0	0	0	0	0	NA	0	199.993	NA	3.97981e+06	0.98	N	0	0	2549.25	7.84355	58.64	201.84	0	2.6926	1	1	0
Listrophoroides petrodromi Fain et Bochkov, 2003	Atopomelidae	Astigmata	within-species	0	0	3NONE	CHELATE	2ECTO	Singleregion	Afrotropic	Afrotropic	Afrotropic	N	F_IMM	N	0	2	0	0	1	2	0	1	3	NA	0	199.993	NA	3.98119e+06	1	N	0	0	201	5.3033	101.1	228.83	1.09861	3.49104	1	1	0
Listrophoroides mediosquamatus Fain, 1970	Atopomelidae	Astigmata	within-family	1	1	3NONE	CHELATE	2ECTO	Singleregion	Afrotropic	Afrotropic	Afrotropic	N	F_IMM	N	0.642986	17	0	0	20	79	0	20	99	29.8333	29.8333	214.909	2.0443	1.45588e+06	2.525	N	0	0	48.755	3.88681	162.89	248.005	1.70475	3.98546	2	3	1
Listrophoroides pachyphallus Fain, 1970	Atopomelidae	Astigmata	within-species	0	1	3NONE	CHELATE	2ECTO	Singleregion	Afrotropic	Afrotropic	Afrotropic	N	F_IMM	N	0.642986	17	0	0	20	79	0	20	99	NA	0	199.993	NA	2.49765e+06	2.3	N	0	0	54.46	3.99747	146.1	240.37	0.693147	3.45505	1	1	0
Listrophoroides hulstaerti Fain, 1970	Atopomelidae	Astigmata	within-species	0	0	3NONE	CHELATE	2ECTO	Singleregion	Afrotropic	Afrotropic	Afrotropic	N	F_IMM	N	0	15	0	0	0	99	0	0	99	NA	0	199.993	NA	4.81218e+06	2.81	N	0	0	89.84	4.49803	129.72	232.87	0.693147	3.76236	1	1	0
Listrophoroides marginatus Fain, 1970	Atopomelidae	Astigmata	within-family	1	1	3NONE	CHELATE	2ECTO	Singleregion	Afrotropic_MA	Afrotropic	Afrotropic (Madagascar only)	N	F_IMM	N	0.577837	0	0	1	2	5	1	2	5	41.732	32.5802	255.727	2.9524	66544.4	2.23	N	0	0	20.41	3.01602	172.683	198.64	2.35138	3.86875	4	3	1
Listrophoroides nesogale Fain, 1970	Atopomelidae	Astigmata	within-species	0	0	3NONE	CHELATE	2ECTO	Singleregion	Afrotropic_MA	Afrotropic	Afrotropic (Madagascar only)	N	F_IMM	N	0	0	0	0	0	0	0	0	0	NA	0	199.993	NA	100501	2.66	N	0	0	36.66	3.60169	178.65	195.92	2.48491	3.86765	1	1	0
Listrophoroides legendrei Fain, 1976	Atopomelidae	Astigmata	within-species	0	0	3NONE	CHELATE	2ECTO	Singleregion	Afrotropic_MA	Afrotropic	Afrotropic (Madagascar only)	N	F_IMM	N	0	0	0	0	0	3	0	0	3	NA	0	199.993	NA	94419.3	2.5	N	0	0	28.45	3.34815	75.62	240.67	1.38629	2.48324	1	1	0
Listrophoroides tenuis Fain, 1976	Atopomelidae	Astigmata	within-species	0	0	3NONE	CHELATE	2ECTO	Singleregion	Afrotropic_MA	Afrotropic	Afrotropic (Madagascar only)	N	F_IMM	N	0	0	0	0	0	3	0	0	3	NA	0	199.993	NA	94419.3	2.5	N	0	0	28.45	3.34815	75.62	240.67	1.38629	2.48324	1	1	0
Listrophoroides coxatus Fain, 1970	Atopomelidae	Astigmata	within-family	1	1	3NONE	CHELATE	2ECTO	Singleregion	Afrotropic_MA	Afrotropic	Afrotropic (Madagascar only)	N	F_IMM	N	0	0	0	0	0	3	0	0	3	54.0779	54.0779	227.032	1.6459	47268.9	2.5	N	0	0	64.225	4.16239	132.295	205.58	2.94444	3.22823	2	3	1
Listrophoroides sigmoidus Fain, 1976	Atopomelidae	Astigmata	within-species	0	0	3NONE	CHELATE	2ECTO	Singleregion	Afrotropic_MA	Afrotropic	Afrotropic (Madagascar only)	N	F_IMM	N	0	0	0	0	0	3	0	0	3	NA	0	199.993	NA	94419.3	2.5	N	0	0	28.45	3.34815	75.62	240.67	1.38629	2.48324	1	1	0
Listrophoroides similis Fain, 1970	Atopomelidae	Astigmata	within-species	0	1	3NONE	CHELATE	2ECTO	Singleregion	Afrotropic_MA	Afrotropic	Afrotropic (Madagascar only)	N	F_IMM	N	0	0	0	0	0	3	0	0	3	NA	0	199.993	NA	94419.3	2.5	N	0	0	28.45	3.34815	75.62	240.67	1.38629	2.48324	1	1	0
Listrophoroides arciferus Fain, 1970	Atopomelidae	Astigmata	within-species	0	1	3NONE	CHELATE	2ECTO	Singleregion	Afrotropic_MA	Afrotropic	Afrotropic (Madagascar only)	N	F_IMM	N	0	0	0	0	0	3	0	0	3	NA	0	199.993	NA	94419.3	2.5	N	0	0	28.45	3.34815	75.62	240.67	1.38629	2.48324	1	1	0
Listrophoroides tarsatus Fain, 1976	Atopomelidae	Astigmata	within-species	0	0	3NONE	CHELATE	2ECTO	Singleregion	Afrotropic_MA	Afrotropic	Afrotropic (Madagascar only)	N	F_IMM	N	0.542087	0	0	1	0	2	1	1	3	NA	0	199.993	NA	29664.3	1.94	N	0	0	97.5	4.57985	178.18	188.09	2.63906	3.84439	1	1	0
Listrophoroides furtivus Fain, 1976	Atopomelidae	Astigmata	within-species	0	0	3NONE	CHELATE	2ECTO	Singleregion	Afrotropic_MA	Afrotropic	Afrotropic (Madagascar only)	N	F_IMM	N	0.542087	0	0	1	0	2	1	1	3	NA	0	199.993	NA	29664.3	1.94	N	0	0	97.5	4.57985	178.18	188.09	2.63906	3.84439	1	1	0
Listrophoroides gymnuromys Fain, 1976	Atopomelidae	Astigmata	within-family	1	1	3NONE	CHELATE	2ECTO	Singleregion	Afrotropic_MA	Afrotropic	Afrotropic (Madagascar only)	N	F_IMM	N	0.542087	0	0	1	0	3	1	1	3	35.0357	35.0357	217.511	1.9435	14891.4	1.94	N	0	0	98.75	4.59259	183.575	179.29	3.17805	3.75209	2	3	1
Listrophoroides hypogeomys Fain, 1970	Atopomelidae	Astigmata	within-species	0	1	3NONE	CHELATE	2ECTO	Singleregion	Afrotropic_MA	Afrotropic	Afrotropic (Madagascar only)	N	F_IMM	N	0	0	0	0	0	3	0	0	3	NA	0	199.993	NA	4191.4	1.26	N	0	0	1175.93	7.06981	78.01	247.6	1.60944	2.718	1	1	0
Listrophoroides uniformis Fain et Lukoschus, 1976	Atopomelidae	Astigmata	within-family	1	0	3NONE	CHELATE	2ECTO	Singleregion	Afrotropic_MA	Afrotropic	Afrotropic (Madagascar only)	N	F_IMM	N	0.577837	0	0	1	1	5	1	2	5	55.1142	47.8043	275.935	2.4575	59061.8	2.73	N	0	0	33.2375	3.50368	176.053	194.428	2.42037	3.77328	4	3	1
Listrophoroides curtus Fain et Lukoschus, 1976	Atopomelidae	Astigmata	within-species	0	0	3NONE	CHELATE	2ECTO	Singleregion	Afrotropic_MA	Afrotropic	Afrotropic (Madagascar only)	N	F_IMM	N	0.577837	0	0	1	1	3	1	2	5	NA	0	199.993	NA	14350.3	2.73	N	0	0	76.86	4.34199	153.37	178.93	2.19722	3.98192	1	1	0
Listrophoroides pauliani Lawrence, 1959	Atopomelidae	Astigmata	within-species	0	1	3NONE	CHELATE	2ECTO	Singleregion	Afrotropic_MA	Afrotropic	Afrotropic (Madagascar only)	N	F_IMM	N	0.523082	0	0	1	1	5	1	2	7	NA	0	199.993	NA	35030.1	1.02	N	0	0	763.36	6.63773	57.89	238.61	1.38629	2.5177	1	1	0
Listrophoroides lawrencei Fain, 1970	Atopomelidae	Astigmata	within-species	0	1	3NONE	CHELATE	2ECTO	Singleregion	Afrotropic_MA	Afrotropic	Afrotropic (Madagascar only)	N	F_IMM	N	0.523082	0	0	1	1	5	1	2	7	NA	0	199.993	NA	35030.1	1.02	N	0	0	763.36	6.63773	57.89	238.61	1.38629	2.5177	1	1	0
Listrophoroides dauphinensis Fain, 1970	Atopomelidae	Astigmata	within-order(s)	1	1	3NONE	CHELATE	2ECTO	Singleregion	Afrotropic_MA	Afrotropic	Afrotropic (Madagascar only)	N	F_IMM	N	0.523082	0	0	1	2	5	1	2	7	49.2506	47.0294	248.133	2.4077	69718.4	1.17667	N	0	0	923.88	6.82858	137.357	211.17	1.99243	3.46187	3	4	1
Listrophoroides squamosus Lawrence, 1959	Atopomelidae	Astigmata	within-species	0	0	3NONE	CHELATE	2ECTO	Singleregion	Afrotropic_MA	Afrotropic	Afrotropic (Madagascar only)	N	F_IMM	N	0	0	0	0	2	5	0	2	7	NA	0	199.993	NA	41461.5	1	N	0	0	669.03	6.50583	173.61	198.75	2.19722	3.35341	1	1	0
Listrophoroides inopinatus Fain, 1976	Atopomelidae	Astigmata	within-species	0	0	3NONE	CHELATE	2ECTO	Singleregion	Afrotropic_MA	Afrotropic	Afrotropic (Madagascar only)	N	F_IMM	N	0	0	0	0	2	5	0	2	7	NA	0	199.993	NA	41461.5	1	N	0	0	669.03	6.50583	173.61	198.75	2.19722	3.35341	1	1	0
Listrophoroides lepilemur Fain et Bochkov, 2003	Atopomelidae	Astigmata	within-species	0	0	3NONE	CHELATE	2ECTO	Singleregion	Afrotropic_MA	Afrotropic	Afrotropic (Madagascar only)	N	F_IMM	N	0.523082	0	0	1	1	5	1	2	7	NA	0	199.993	NA	22985.7	1.01	N	0	0	599.99	6.39691	56.82	231.13	2.19722	2.94864	1	1	0
Listrophoroides trilineatus Fain, 1970	Atopomelidae	Astigmata	within-species	0	1	3NONE	CHELATE	2ECTO	Singleregion	Afrotropic_MA	Afrotropic	Afrotropic (Madagascar only)	N	F_IMM	N	0.511491	0	0	1	1	5	1	2	7	NA	0	199.993	NA	5720.16	1.53	N	0	0	1699.85	7.4383	105.09	237.79	2.30259	3.01553	1	1	0
Listrophoroides angulatus Fain, 1970	Atopomelidae	Astigmata	within-species	0	11	3NONE	CHELATE	2ECTO	Singleregion	Afrotropic_MA	Afrotropic	Afrotropic (Madagascar only)	N	F_IMM	N	0	0	0	0	5	17	0	5	22	NA	0	199.993	NA	111808	1	N	0	0	2763.34	7.9242	163.67	207.15	1.60944	3.53951	1	1	0
Listrophoroides amplius Fain, 1970	Atopomelidae	Astigmata	within-species	0	1	3NONE	CHELATE	2ECTO	Singleregion	Afrotropic_MA	Afrotropic	Afrotropic (Madagascar only)	N	F_IMM	N	0.511491	0	0	1	1	5	1	2	7	NA	0	199.993	NA	5720.16	1.53	N	0	0	1699.85	7.4383	105.09	237.79	2.30259	3.01553	1	1	0
Centetesia tiptoni Lawrence, 1955	Atopomelidae	Astigmata	within-genus	1	0	3NONE	CHELATE	2ECTO	Singleregion	Afrotropic_MA	Afrotropic	Afrotropic (Madagascar only)	N	F_IMM	Y	0.548193	0	0	1	1	2	1	2	4	7.984	7.984	203.985	2.4308	51156.4	4.08	N	0	0	118.495	4.77487	162.56	197.56	2.19722	3.69275	2	2	0
Centetesia tessellata Lawrence, 1955	Atopomelidae	Astigmata	within-species	0	0	3NONE	CHELATE	2ECTO	Singleregion	Afrotropic_MA	Afrotropic	Afrotropic (Madagascar only)	N	F_IMM	Y	0.548193	0	0	1	1	2	1	2	4	NA	0	199.993	NA	97855.4	5.32	N	0	0	134	4.89784	175.17	198.99	2.19722	3.70303	1	1	0
Tenrecobia pauliana Lawrence, 1955	Atopomelidae	Astigmata	within-family	1	3	3NONE	CHELATE	2ECTO	Singleregion	Afrotropic_MA	Afrotropic	Afrotropic (Madagascar only)	N	F_IMM	Y	0.510052	0	0	0	1	3	0	1	4	12.262	12.262	206.124	2.2991	161648	4.365	N	0	0	207.735	5.33626	91.48	228.81	1.38629	3.02553	2	3	1
Tenrecobia tenrec Fain, 1970	Atopomelidae	Astigmata	within-species	0	3	3NONE	CHELATE	2ECTO	Singleregion	Afrotropic_MA	Afrotropic	Afrotropic (Madagascar only)	N	F_IMM	Y	0	0	0	0	2	2	0	2	4	NA	0	199.993	NA	248061	16.89	N	0	0	887.59	6.78851	123.97	221.69	1.38629	3.23514	1	1	0
Afrolabidocarpus breviscutatus Fain, 1970	Chirodiscidae	Astigmata	within-species	0	0	3NONE	CHELATE	2ECTO	Singleregion	Afrotropic	Afrotropic	Afrotropic	N	F	Y	0.536444	0	0	1	15	7	1	16	23	NA	0	199.993	NA	6.91947e+06	1	N	0	0	10.61	2.3618	122.62	233.6	0.693147	3.87536	1	1	0
Afrolabidocarpus longipes Fain, 1980	Chirodiscidae	Astigmata	within-species	0	1	3NONE	CHELATE	2ECTO	Singleregion	Indomalaya	Indomalaya	Indomalaya	N	F	Y	0.553487	16	0	0	16	7	0	16	23	NA	0	199.993	NA	1.82049e+06	0.99	N	0	0	10.17	2.31944	134.93	253.27	1.79176	5.52118	1	1	0
Alabidocarpus megalonyx (Trouessart, 1895)	Chirodiscidae	Astigmata	within-genus	1	16	3NONE	CHELATE	2ECTO	Multiregion	Multiregion	Multiregion	Afrotropic,Palearctic	N	F	Y	3.76161	4	1	3	27	0	3	27	27	13.8383	9.0126	221.595	3.7926	8.53429e+06	0.99	N	0	0	16.56	2.80699	65.844	176.268	1.56862	4.32823	5	2	0
Alabidocarpus diceratops Lawrence, 1959	Chirodiscidae	Astigmata	within-genus	1	6	3NONE	CHELATE	2ECTO	Multiregion	Multiregion	Multiregion	Afrotropic,Palearctic	N	F	Y	1.29869	3	1	0	27	0	1	27	27	16.4895	16.4895	208.237	2.2372	1.26752e+06	0.995	N	0	0	11.06	2.40333	43.695	134.33	1.94591	4.38471	2	2	0
Alabidocarpus vietnamensis Fain, 1976	Chirodiscidae	Astigmata	within-genus	1	2	3NONE	CHELATE	2ECTO	Singleregion	Indomalaya	Indomalaya	Indomalaya	N	F	Y	5.28382	0	3	4	23	0	4	27	27	13.1034	13.1034	206.544	2.2913	970587	0.98	N	0	0	7.895	2.06623	136.245	184.605	2.0149	4.80332	3	2	0
Alabidocarpus minor (Rollinat et Trouessart, 1897)	Chirodiscidae	Astigmata	within-genus	1	8	3NONE	CHELATE	2ECTO	Singleregion	Palearctic	Holarctic	Palearctic	N	F	Y	3.76161	4	1	2	27	0	3	27	27	19.8208	17.5342	218.67	3.0868	4.63501e+06	0.99	N	0	0	12.4833	2.52439	52.1333	121.843	2.07944	4.7558	3	2	0
Alabidocarpus yandinae Domrow et Moorhouse, 1975	Chirodiscidae	Astigmata	within-species	0	3	3NONE	CHELATE	2ECTO	Singleregion	Australasia	Australasia	Australasia	N	F	Y	2.68048	0	1	3	23	0	4	27	27	NA	0	199.993	NA	700184	1	N	0	0	10.17	2.31944	134.82	196.67	0	2.85762	1	1	0
Alabidocarpus spinitarsus Fain, 1971	Chirodiscidae	Astigmata	within-species	0	0	3NONE	CHELATE	2ECTO	Singleregion	Afrotropic	Afrotropic	Afrotropic	N	F	Y	0.536444	0	0	1	15	7	1	16	23	NA	0	199.993	NA	6.91947e+06	1	N	0	0	10.61	2.3618	122.62	233.6	0.693147	3.87536	1	1	0
Alabidocarpus lankadivae Fain, 1976	Chirodiscidae	Astigmata	within-species	0	1	3NONE	CHELATE	2ECTO	Singleregion	Indomalaya	Indomalaya	Indomalaya	N	F	Y	0.500848	0	0	1	15	7	1	16	23	NA	0	199.993	NA	2.16548e+06	0.99	N	0	0	44.76	3.80131	102.77	255.1	4.55388	5.8809	1	1	0
Alabidocarpus calcaratus Lawrence, 1952	Chirodiscidae	Astigmata	within-genus	1	29	3NONE	CHELATE	2ECTO	Multiregion	Multiregion	Multiregion	Afrotropic,Palearctic	N	F	Y	1.7275	2	1	0	33	74	1	33	107	18.4623	6.2526	218.529	3.6262	3.03751e+06	0.986667	N	0	0	16.57	2.80759	53.1225	127.665	1.83258	4.5953	4	2	0
Alabidocarpus longipilus Pinichpongse, 1963	Chirodiscidae	Astigmata	within-genus	1	1	3NONE	CHELATE	2ECTO	Multiregion	Multiregion	Multiregion	Nearctic,Neotropic	N	F	Y	2.9423	61	1	3	32	74	3	33	107	15.0569	10.0991	218.86	3.6436	6.74912e+06	0.99	N	0	0	6.08333	1.80555	67.235	138.51	0	3.38997	4	2	0
Alabidocarpus intercalatus Fain, 1971	Chirodiscidae	Astigmata	within-genus	1	13	3NONE	CHELATE	2ECTO	Singleregion	Palearctic	Holarctic	Palearctic	N	F	Y	2.50205	12	1	0	33	74	1	33	107	21.863	19.1589	220.504	2.9035	7.44039e+06	1.23333	N	0	0	13.5933	2.60958	50.78	70.15	2.07944	4.69461	3	2	0
Alabidocarpus miniopteri Fain, 1971	Chirodiscidae	Astigmata	within-species	0	0	3NONE	CHELATE	2ECTO	Singleregion	Afrotropic	Afrotropic	Afrotropic	N	F	Y	0	2	0	0	18	0	0	18	18	NA	0	199.993	NA	4.94305e+07	0.99	N	0	0	11.46	2.43886	74.56	198.74	0	4.55996	1	1	0
Alabidocarpus chalinolobi Fain et Lukoschus, 1981	Chirodiscidae	Astigmata	within-species	0	3	3NONE	CHELATE	2ECTO	Singleregion	Australasia	Australasia	Australasia	N	F	Y	0.559621	6	0	0	4	103	0	4	107	NA	0	199.993	NA	7.34634e+06	1.41	N	0	0	14.24	2.65605	36.09	208.38	0	1.49065	1	1	0
Alabidocarpus parvulus Fain et Lukoschus, 1981	Chirodiscidae	Astigmata	within-genus	1	3	3NONE	CHELATE	2ECTO	Singleregion	Australasia	Australasia	Australasia	N	F	Y	1.18392	0	1	1	2	103	2	4	107	2.9348	2.9348	201.46	2.4106	134355	1.21	N	0	0	5.195	1.6477	79.725	228.735	0	3.15679	2	2	0
Alabidocarpus nodulosus Fain, 1979	Chirodiscidae	Astigmata	within-genus	1	1	3NONE	CHELATE	2ECTO	Multiregion	Multiregion	Multiregion	Australasia,Indomalaya	N	F	Y	3.78995	7	1	6	13	0	7	18	18	18.1523	18.1523	209.069	2.1634	1.51645e+06	0.99	N	0	0	7.4	2.00148	206.96	228.09	0	4.78524	2	2	0
Alabidocarpus fujii Wada, 1967	Chirodiscidae	Astigmata	within-genus	1	8	3NONE	CHELATE	2ECTO	Multiregion	Multiregion	Multiregion	Australasia,Palearctic	N	F	Y	3.66131	2	1	4	18	0	5	18	18	14.6373	14.6373	207.311	2.2781	2.54735e+07	0.99	N	0	0	9.43	2.2439	140.76	213.415	0	4.67893	2	2	0
Alabidocarpus eptesicus Fain, 1970	Chirodiscidae	Astigmata	within-family	1	5	3NONE	CHELATE	2ECTO	Multiregion	Multiregion	Multiregion	Afrotropic,Palearctic	N	F	Y	0.663055	15	1	0	10	104	1	10	107	42.896	34.3133	257.51	2.8503	7.88524e+06	1.44667	N	0	0	6.65	1.89462	99.2225	176.445	0.559616	3.7202	4	3	1
Alabidocarpus nyctali Fain, 1971	Chirodiscidae	Astigmata	within-family	1	2	3NONE	CHELATE	2ECTO	Singleregion	Palearctic	Holarctic	Palearctic	N	F	Y	1.74835	16	0	2	7	106	2	9	107	46.8775	46.8776	223.431	1.7811	1.03286e+07	1.275	N	0	0	18.335	2.90881	54.32	62.945	1.09861	4.69497	2	3	1
Alabidocarpus scotophilus Fain, 1972	Chirodiscidae	Astigmata	within-genus	1	10	3NONE	CHELATE	2ECTO	Multiregion	Multiregion	Multiregion	Afrotropic,Indomalaya	N	F	Y	0	7	0	0	1	106	0	1	107	16.824	16.824	208.405	2.1792	1.97284e+07	1.5	N	0	0	23.825	3.17074	82.09	235.06	0.693147	3.5243	2	2	0
Alabidocarpus kivuensis Fain, 1971	Chirodiscidae	Astigmata	within-species	0	0	3NONE	CHELATE	2ECTO	Singleregion	Afrotropic	Afrotropic	Afrotropic	N	F	Y	1.33206	11	2	0	1	2	2	3	5	NA	0	199.993	NA	1.40567e+07	0.99	N	0	0	7.98	2.07694	98.96	241.03	0.693147	3.64806	1	1	0
Alabidocarpus saccopteryx Fain, 1970	Chirodiscidae	Astigmata	within-species	0	0	3NONE	CHELATE	2ECTO	Singleregion	Neotropic	Neotropic	Neotropic	N	F	Y	1.3042	63	0	0	2	6	0	2	8	NA	0	199.993	NA	1.20188e+07	0.99	N	0	0	8.08	2.08939	153.44	241.8	0	3.30945	1	1	0
Alabidocarpus taphozous Fain, 1971	Chirodiscidae	Astigmata	within-species	0	0	3NONE	CHELATE	2ECTO	Singleregion	Afrotropic	Afrotropic	Afrotropic	N	F	Y	0	0	0	0	1	1	0	1	2	NA	0	199.993	NA	9.6166e+06	0.99	N	0	0	24.43	3.19581	78.19	241.93	0	4.16821	1	1	0
Alabidocarpus laviae Fain, 1976	Chirodiscidae	Astigmata	within-species	0	1	3NONE	CHELATE	2ECTO	Singleregion	Afrotropic	Afrotropic	Afrotropic	N	F	Y	0	3	0	0	0	2	0	0	2	NA	0	199.993	NA	1.39826e+07	0.99	N	0	0	23.8	3.16969	78.97	249.89	0	3.50315	1	1	0
Alabidocarpus octodens Fain, 1972	Chirodiscidae	Astigmata	within-species	0	2	3NONE	CHELATE	2ECTO	Singleregion	Indomalaya	Indomalaya	Indomalaya	N	F	Y	0	16	0	0	1	1	0	1	2	NA	0	199.993	NA	6.18381e+06	1.41	N	0	0	24.71	3.20721	157	245.59	2.30259	5.43127	1	1	0
Alabidocarpus furmani Pinichpongse, 1963	Chirodiscidae	Astigmata	within-order(s)	1	11	3NONE	CHELATE	2ECTO	Singleregion	Neotropic	Neotropic	Neotropic	N	F	Y	1.91865	62	1	1	17	49	2	17	50	45.9666	21.4052	311.375	3.9582	9.80311e+06	0.99	N	0	0	14.545	2.67725	142.995	236.028	0	3.53445	8	4	1
Alabidocarpus jonesi McDaniel, 1971	Chirodiscidae	Astigmata	within-species	0	14	3NONE	CHELATE	2ECTO	Singleregion	Neotropic	Neotropic	Neotropic	N	F	Y	0.633401	4	0	0	17	33	0	17	50	NA	0	199.993	NA	1.08859e+07	0.99	N	0	0	13.44	2.59824	158.94	236.48	0	2.92692	1	1	0
Alabidocarpus nicaraguae McDaniel, 1971	Chirodiscidae	Astigmata	within-genus	1	12	3NONE	CHELATE	2ECTO	Singleregion	Neotropic	Neotropic	Neotropic	N	F	Y	2.39679	63	0	1	16	33	1	17	50	6.9992	6.9992	203.492	2.389	1.16551e+07	0.985	N	0	0	16.79	2.82078	155.93	240.67	0	3.18739	2	2	0
Alabidocarpus guyanensis Fain, 1972	Chirodiscidae	Astigmata	within-species	0	1	3NONE	CHELATE	2ECTO	Singleregion	Neotropic	Neotropic	Neotropic	N	F	Y	1.12353	2	0	0	17	33	0	17	50	NA	0	199.993	NA	1.8351e+06	0.99	N	0	0	12.7	2.5416	150.84	250.38	0	3.02917	1	1	0
Alabidocarpus rousetti Fain, 1970	Chirodiscidae	Astigmata	within-family	1	3	3NONE	CHELATE	2ECTO	Multiregion	Multiregion	Multiregion	Afrotropic,Australasia (Papua New Guinea and or Solomon Islands only),Indomalaya	N	F	Y	1.12758	13	2	1	3	70	2	3	70	40.0369	31.9363	270.822	2.9674	6.30065e+06	1.026	N	0	0	134.856	4.90421	155.388	238.028	1.75786	4.41616	5	3	1
Asiolabidocarpus megadermae Fain, 1972	Chirodiscidae	Astigmata	within-species	0	3	3NONE	CHELATE	2ECTO	Singleregion	Indomalaya	Indomalaya	Indomalaya	N	F	Y	0	16	0	0	1	1	0	1	2	NA	0	199.993	NA	6.18381e+06	1.41	N	0	0	24.71	3.20721	157	245.59	2.30259	5.43127	1	1	0
Dentocarpus silvai Dusbabek et Cruz, 1966	Chirodiscidae	Astigmata	within-family	1	15	3NONE	CHELATE	2ECTO	Singleregion	Neotropic	Neotropic	Neotropic	N	F	Y	4.91106	64	3	0	18	14	3	18	32	15.1138	8.9931	212.046	3.5085	1.4375e+07	0.995	N	0	0	13.27	2.58551	143.143	234.513	0	3.28641	4	3	1
Dentocarpus silvai eumopsicola Fain, 1973	Chirodiscidae	Astigmata	within-species	0	2	3NONE	CHELATE	2ECTO	Singleregion	Neotropic	Neotropic	Neotropic	N	F	Y	2.94284	59	0	0	18	14	0	18	32	NA	0	199.993	NA	1.42663e+07	0.98	N	0	0	28.49	3.34955	148.58	236.35	0	3.312	1	1	0
Dentocarpus macrotrichus Dusbabek et Cruz, 1966	Chirodiscidae	Astigmata	within-species	0	13	3NONE	CHELATE	2ECTO	Singleregion	Neotropic	Neotropic	Neotropic	N	F	Y	0	0	0	0	18	14	0	18	32	NA	0	199.993	NA	1.3978e+07	1.11	N	0	0	12.61	2.53449	81.68	169.87	0	3.84139	1	1	0
Dentocarpus aitkeni (Pinichpongse, 1963)	Chirodiscidae	Astigmata	within-genus	1	2	3NONE	CHELATE	2ECTO	Singleregion	Neotropic	Neotropic	Neotropic	N	F	Y	4.91106	64	3	0	15	14	3	18	32	2.8724	2.8724	201.429	2.4489	1.58584e+07	0.99	N	0	0	13.7	2.6174	140.09	230.105	0	3.45537	2	2	0
Dentocarpus chaerephon (Fain, 1970)	Chirodiscidae	Astigmata	within-genus	1	3	3NONE	CHELATE	2ECTO	Multiregion	Multiregion	Multiregion	Afrotropic,Australasia	N	F	Y	4.05043	2	0	5	9	21	5	11	32	10.1777	10.1777	205.082	2.4237	8.56747e+06	1	N	0	0	15.845	2.76285	80.885	242.755	0.405465	2.98391	2	2	0
Dentocarpus eumops Fain, 1972	Chirodiscidae	Astigmata	within-species	0	1	3NONE	CHELATE	2ECTO	Singleregion	Neotropic	Neotropic	Neotropic	N	F	Y	2.94284	59	0	0	18	14	0	18	32	NA	0	199.993	NA	1.42663e+07	0.98	N	0	0	28.49	3.34955	148.58	236.35	0	3.312	1	1	0
Dentocarpus medius (Fain, 1970)	Chirodiscidae	Astigmata	within-species	0	0	3NONE	CHELATE	2ECTO	Singleregion	Neotropic	Neotropic	Neotropic	N	F	Y	0	58	0	0	6	101	0	6	107	NA	0	199.993	NA	1.39852e+07	1.46	N	0	0	9.2	2.2192	147.5	234.56	0	3.26194	1	1	0
Dentocarpus exiguus Fain, 1971	Chirodiscidae	Astigmata	within-species	0	0	3NONE	CHELATE	2ECTO	Singleregion	Afrotropic	Afrotropic	Afrotropic	N	F	Y	0	1	0	0	0	0	0	0	0	NA	0	199.993	NA	5.01341e+06	1	N	0	0	10.68	2.36837	77.86	239.85	0.693147	3.73098	1	1	0
Dentocarpus lukoschusi (Fain, 1970)	Chirodiscidae	Astigmata	within-species	0	1	3NONE	CHELATE	2ECTO	Singleregion	Neotropic	Neotropic	Neotropic	N	F	Y	0.579006	61	0	0	1	1	0	1	2	NA	0	199.993	NA	1.12291e+07	0.98	N	0	0	6.4	1.8563	155.74	240.54	0	3.29064	1	1	0
Dentocarpus taphozous Fain, 1972	Chirodiscidae	Astigmata	within-species	0	2	3NONE	CHELATE	2ECTO	Singleregion	Indomalaya	Indomalaya	Indomalaya	N	F	Y	1.12615	0	1	1	0	0	2	2	2	NA	0	199.993	NA	4.03228e+06	1	N	0	0	43	3.7612	145.81	250.79	0	5.61826	1	1	0
Dentocarpus notopteris (Fain, 1976)	Chirodiscidae	Astigmata	within-genus	1	1	3NONE	CHELATE	2ECTO	Singleregion	Australasia	Australasia	Australasia	N	F	Y	1.18547	0	2	0	2	66	2	4	70	1.3806	1.3806	200.683	2.4932	15105.2	0.995	N	0	0	68.17	4.222	146.935	223.34	2.56495	3.09987	2	2	0
Dentocarpus borneoensis Fain, 1979	Chirodiscidae	Astigmata	within-order(s)	1	1	3NONE	CHELATE	2ECTO	Multiregion	Multiregion	Multiregion	Australasia (Papua New Guinea and or Solomon Islands only),Indomalaya	N	F	Y	2.88677	4	4	1	23	57	5	27	70	95.2499	95.2499	247.618	1.0742	81627.9	1	N	0	0	306.46	5.72509	231.515	250.315	2.0149	4.0274	2	4	1
Labidocarpellus nyctimene Fain, 1976	Chirodiscidae	Astigmata	within-species	0	3	3NONE	CHELATE	2ECTO	Singleregion	Australasia_PM	Australasia	Australasia (Papua New Guinea and or Solomon Islands only)	N	F	Y	4.20088	14	1	5	1	63	6	7	70	NA	0	199.993	NA	527483	0.98	N	0	0	29.95	3.39953	256.72	234.76	0.693147	2.50797	1	1	0
Labidocarpellus phyllodermae (Fain, 1976)	Chirodiscidae	Astigmata	within-species	0	1	3NONE	CHELATE	2ECTO	Singleregion	Neotropic	Neotropic	Neotropic	N	F	Y	2.64257	63	0	0	5	45	0	5	50	NA	0	199.993	NA	1.01208e+07	0.98	N	0	0	55.82	4.02213	163.13	241.38	0	3.37725	1	1	0
Labidocarpellus abyssinicus (Fain, 1976)	Chirodiscidae	Astigmata	within-species	0	0	3NONE	CHELATE	2ECTO	Singleregion	Afrotropic	Afrotropic	Afrotropic	N	F	Y	0	0	0	0	18	14	0	18	32	NA	0	199.993	NA	6.79831e+06	0.99	N	0	0	34.92	3.55306	95.23	226.35	1.09861	3.55449	1	1	0
Labidocarpellus chrotopterus (Fain, 1976)	Chirodiscidae	Astigmata	within-species	0	4	3NONE	CHELATE	2ECTO	Singleregion	Neotropic	Neotropic	Neotropic	N	F	Y	0	59	0	0	0	50	0	0	50	NA	0	199.993	NA	9.15505e+06	0.99	N	0	0	78.26	4.36004	145.4	233.69	0	3.31127	1	1	0
Labidocarpellus peropteryx (Fain, 1972)	Chirodiscidae	Astigmata	within-species	0	1	3NONE	CHELATE	2ECTO	Singleregion	Neotropic	Neotropic	Neotropic	N	F	Y	1.53442	64	1	0	1	6	1	2	8	NA	0	199.993	NA	4.37824e+06	1	N	0	0	9.85	2.28747	145.66	230.93	0	3.75654	1	1	0
Labidocarpellus guyanensis (Fain, 1973)	Chirodiscidae	Astigmata	within-species	0	1	3NONE	CHELATE	2ECTO	Singleregion	Neotropic	Neotropic	Neotropic	N	F	Y	1.53442	64	1	0	1	6	1	2	8	NA	0	199.993	NA	4.37824e+06	1	N	0	0	9.85	2.28747	145.66	230.93	0	3.75654	1	1	0
Labidocarpellus cynopterus Fain, 1976	Chirodiscidae	Astigmata	within-species	0	2	3NONE	CHELATE	2ECTO	Singleregion	Indomalaya	Indomalaya	Indomalaya	N	F	Y	2.38178	6	0	2	4	64	2	6	70	NA	0	199.993	NA	2.22043e+06	0.99	N	0	0	33.87	3.52253	195.98	244.45	1.60944	5.25494	1	1	0
Labidocarpellus eonycteris Fain, 1976	Chirodiscidae	Astigmata	within-species	0	3	3NONE	CHELATE	2ECTO	Singleregion	Indomalaya	Indomalaya	Indomalaya	N	F	Y	0	13	0	0	1	69	0	1	70	NA	0	199.993	NA	3.88223e+06	1	N	0	0	58.7	4.07244	184.62	225.74	1.79176	5.10078	1	1	0
Labidocarpellus dobsonia (Fain, 1975)	Chirodiscidae	Astigmata	within-species	0	3	3NONE	CHELATE	2ECTO	Singleregion	Australasia_PM	Australasia	Australasia (Papua New Guinea and or Solomon Islands only)	N	F	Y	0.532649	15	0	1	1	68	1	2	70	NA	0	199.993	NA	45157.7	0.99	N	0	0	447.64	6.10399	236.8	243	1.79176	3.27374	1	1	0
Eurolabidocarpus helveticus Fain et Aellen, 1994	Chirodiscidae	Astigmata	within-species	0	1	3NONE	CHELATE	2ECTO	Singleregion	Palearctic	Holarctic	Palearctic	N	F	Y	1.61944	12	0	0	33	74	0	33	107	NA	0	199.993	NA	1.48249e+07	1.21	N	0	0	7.63	2.03209	46.1	21.71	0	4.27861	1	1	0
Glossophagocarpus cubanus Cruz, 1973	Chirodiscidae	Astigmata	within-species	0	1	3NONE	CHELATE	2ECTO	Singleregion	Neotropic	Neotropic	Neotropic	N	F	Y	0.518475	10	0	1	3	46	1	4	50	NA	0	199.993	NA	203276	0.99	N	0	0	8.79	2.17361	106.77	245.98	2.48491	5.09559	1	1	0
Labidocarpoides congoensis (Fain, 1970)	Chirodiscidae	Astigmata	within-species	0	1	3NONE	CHELATE	2ECTO	Singleregion	Afrotropic	Afrotropic	Afrotropic	N	F	Y	1.58936	0	0	3	24	0	3	27	27	NA	0	199.993	NA	4.30223e+06	0.99	N	0	0	25.99	3.25771	76.19	222.01	1.09861	3.72954	1	1	0
Labidocarpoides guineae Fain, 1971	Chirodiscidae	Astigmata	within-species	0	1	3NONE	CHELATE	2ECTO	Singleregion	Afrotropic	Afrotropic	Afrotropic	N	F	Y	0	1	0	0	27	0	0	27	27	NA	0	199.993	NA	1.29333e+07	0.99	N	0	0	9.39	2.23965	105.04	239.5	0.693147	3.67782	1	1	0
Labidocarpoides grandior Fain, 1979	Chirodiscidae	Astigmata	within-species	0	1	3NONE	CHELATE	2ECTO	Singleregion	Indomalaya	Indomalaya	Indomalaya	N	F	Y	0.575431	26	1	0	26	0	1	27	27	NA	0	199.993	NA	6.88584e+06	0.99	N	0	0	34.07	3.52842	149	215.07	2.19722	5.47122	1	1	0
Labidocarpoides uluensis Fain, 1979	Chirodiscidae	Astigmata	within-species	0	1	3NONE	CHELATE	2ECTO	Singleregion	Indomalaya	Indomalaya	Indomalaya	N	F	Y	0.575431	26	1	0	26	0	1	27	27	NA	0	199.993	NA	6.88584e+06	0.99	N	0	0	34.07	3.52842	149	215.07	2.19722	5.47122	1	1	0
Labidocarpoides hipposideros (Fain, 1970)	Chirodiscidae	Astigmata	within-genus	1	2	3NONE	CHELATE	2ECTO	Singleregion	Afrotropic	Afrotropic	Afrotropic	N	F	Y	0.536444	0	0	1	16	7	1	16	23	10.725	10.725	205.355	2.328	1.02346e+07	0.995	N	0	0	10.035	2.30608	105.525	234.12	0.693147	3.79628	2	2	0
Labidocarpus rollinati Trouessart, 1895	Chirodiscidae	Astigmata	within-genus	1	11	3NONE	CHELATE	2ECTO	Multiregion	Multiregion	Multiregion	Afrotropic,Palearctic	N	F	Y	3.76161	4	1	2	27	0	3	27	27	16.91	12.2147	228.238	3.6167	5.79945e+06	0.99	N	0	0	13.515	2.6038	48.614	141.322	1.8563	4.57605	5	2	0
Labidocarpus minor Trouessart, 1897	Chirodiscidae	Astigmata	within-species	0	2	3NONE	CHELATE	2ECTO	Singleregion	Palearctic	Holarctic	Palearctic	N	F	Y	3.76161	4	1	2	24	0	3	27	27	NA	0	199.993	NA	6.79774e+06	0.98	N	0	0	22.59	3.11751	59.9	108.69	1.94591	5.08988	1	1	0
Labidocarpus selangorensis Fain, 1979	Chirodiscidae	Astigmata	within-species	0	1	3NONE	CHELATE	2ECTO	Singleregion	Indomalaya	Indomalaya	Indomalaya	N	F	Y	0.575431	26	1	0	26	0	1	27	27	NA	0	199.993	NA	6.88584e+06	0.99	N	0	0	34.07	3.52842	149	215.07	2.19722	5.47122	1	1	0
Labidocarpus refulgens Fain, 1979	Chirodiscidae	Astigmata	within-genus	1	1	3NONE	CHELATE	2ECTO	Multiregion	Multiregion	Multiregion	Australasia (Papua New Guinea and or Solomon Islands only),Indomalaya	N	F	Y	4.86727	14	3	3	23	0	4	27	27	13.1034	13.1034	206.544	2.2975	1.96319e+06	1	N	0	0	9.88	2.29051	182.46	219.59	2.19722	5.12155	2	2	0
Labidocarpus hongkongensis Fain, 1982	Chirodiscidae	Astigmata	within-species	0	2	3NONE	CHELATE	2ECTO	Singleregion	Indomalaya	Indomalaya	Indomalaya	N	F	Y	5.81358	5	1	3	23	0	4	27	27	NA	0	199.993	NA	459599	1	N	0	0	5.15	1.639	101.35	198.87	2.48491	5.65592	1	1	0
Labidocarpus acuminatus Fain, 1982	Chirodiscidae	Astigmata	within-species	0	1	3NONE	CHELATE	2ECTO	Singleregion	Indomalaya	Indomalaya	Indomalaya	N	F	Y	4.835	1	0	1	26	0	1	27	27	NA	0	199.993	NA	486497	1	N	0	0	12.1	2.49321	195.82	251.74	2.30259	5.709	1	1	0
Labidocarpus australiensis Fain et Lukoschus, 1981	Chirodiscidae	Astigmata	within-genus	1	4	3NONE	CHELATE	2ECTO	Multiregion	Multiregion	Multiregion	Australasia,Indomalaya	N	F	Y	0.500067	28	0	0	16	7	0	16	23	16.5089	16.5089	208.247	2.2543	3.39461e+06	0.99	N	0	0	7.125	1.96361	186.015	248.335	1.94591	5.34596	2	2	0
Labidocarpus laviae Fain, 1970	Chirodiscidae	Astigmata	within-species	0	1	3NONE	CHELATE	2ECTO	Singleregion	Afrotropic	Afrotropic	Afrotropic	N	F	Y	0	3	0	0	0	2	0	0	2	NA	0	199.993	NA	1.39826e+07	0.99	N	0	0	23.8	3.16969	78.97	249.89	0	3.50315	1	1	0
Labidocarpus formosanus Fain, 1979	Chirodiscidae	Astigmata	within-species	0	2	3NONE	CHELATE	2ECTO	Singleregion	Indomalaya	Indomalaya	Indomalaya	N	F	Y	0	11	0	0	2	21	0	2	23	NA	0	199.993	NA	4.07433e+06	0.98	N	0	0	7.52	2.01757	155.98	201.43	2.56495	5.45267	1	1	0
Lawrenceocarpus micropilus Dusbabek et Cruz, 1966	Chirodiscidae	Astigmata	within-species	0	13	3NONE	CHELATE	2ECTO	Singleregion	Neotropic	Neotropic	Neotropic	N	F	Y	1.13183	10	0	0	4	0	0	4	4	NA	0	199.993	NA	201573	1.21	N	0	0	5.64	1.72988	106.77	245.98	3.17805	5.13527	1	1	0
Lawrenceocarpus dusbabeki Cruz, 1969	Chirodiscidae	Astigmata	within-species	0	2	3NONE	CHELATE	2ECTO	Singleregion	Neotropic	Neotropic	Neotropic	N	F	Y	1.21075	10	1	0	1	48	1	2	50	NA	0	199.993	NA	184268	0.98	N	0	0	37.25	3.61765	103.98	246.61	3.17805	4.98477	1	1	0
Lawrenceocarpus puertoricensis Cruz, Tamsitt et Valdiviego, 1974	Chirodiscidae	Astigmata	within-species	0	4	3NONE	CHELATE	2ECTO	Singleregion	Neotropic	Neotropic	Neotropic	N	F	Y	0.579062	1	1	0	1	48	1	2	50	NA	0	199.993	NA	14649.8	1	N	0	0	45.5	3.81771	104.75	240	2.19722	5.81526	1	1	0
Lawrenceocarpus lobus McDaniel, 1971	Chirodiscidae	Astigmata	within-family	1	4	3NONE	CHELATE	2ECTO	Singleregion	Neotropic	Neotropic	Neotropic	N	F	Y	1.914	59	1	1	1	48	2	3	50	45.2221	45.2221	222.604	1.751	7.05669e+06	1	N	0	0	32.365	3.47708	127.125	238.425	1.60944	5.20024	2	3	1
Lawrenceocarpus mimon Fain, 1970	Chirodiscidae	Astigmata	within-family	1	2	3NONE	CHELATE	2ECTO	Singleregion	Neotropic	Neotropic	Neotropic	N	F	Y	2.64051	62	0	0	5	50	0	5	50	37.2562	37.2562	218.621	1.8514	6.08826e+06	0.99	N	0	0	13.405	2.59563	151.095	238.355	0	3.81209	2	3	1
Lawrenceocarpus micronycteris Fain, 1976	Chirodiscidae	Astigmata	within-species	0	1	3NONE	CHELATE	2ECTO	Singleregion	Neotropic	Neotropic	Neotropic	N	F	Y	0	5	0	0	0	50	0	0	50	NA	0	199.993	NA	3.83471e+06	1	N	0	0	8.25	2.11021	175.32	239.33	0	3.05494	1	1	0
Lawrenceocarpus planirostris Fain, 1976	Chirodiscidae	Astigmata	within-species	0	2	3NONE	CHELATE	2ECTO	Singleregion	Neotropic	Neotropic	Neotropic	N	F	Y	0	1	0	0	1	0	0	1	1	NA	0	199.993	NA	3.62494e+06	0.99	N	0	0	16.09	2.7782	85.54	211.38	0.693147	3.9524	1	1	0
Lawrenceocarpus phyllostomus McDaniel, 1972	Chirodiscidae	Astigmata	within-family	1	12	3NONE	CHELATE	2ECTO	Singleregion	Neotropic	Neotropic	Neotropic	N	F	Y	2.88052	63	0	0	5	45	0	5	50	50.6586	50.6586	225.322	1.7528	7.9368e+06	0.99	N	0	0	27.32	3.30762	164.6	246.34	0	3.05211	2	3	1
Lawrenceocarpus delacruzi Guerrero, 1995	Chirodiscidae	Astigmata	within-species	0	1	3NONE	CHELATE	2ECTO	Singleregion	Neotropic	Neotropic	Neotropic	N	F	Y	0	0	0	0	5	45	0	5	50	NA	0	199.993	NA	3.49348e+06	0.98	N	0	0	27.7	3.32143	103.54	215.6	0.693147	3.92967	1	1	0
Lawrenceocarpus faini Guerrero, 1995	Chirodiscidae	Astigmata	within-species	0	1	3NONE	CHELATE	2ECTO	Singleregion	Neotropic	Neotropic	Neotropic	N	F	Y	2.7161	64	0	0	5	45	0	5	50	NA	0	199.993	NA	1.21889e+07	0.99	N	0	0	36.7	3.60278	154.15	242.55	0	3.16167	1	1	0
Lawrenceocarpus fudeci Guerrero, 1995	Chirodiscidae	Astigmata	within-species	0	1	3NONE	CHELATE	2ECTO	Singleregion	Neotropic	Neotropic	Neotropic	N	F	Y	0	50	0	0	0	50	0	0	50	NA	0	199.993	NA	8.4374e+06	0.98	N	0	0	7.09	1.95869	168.67	240.49	0	2.70872	1	1	0
Lawrenceocarpus machadoallison Guerrero, 1995	Chirodiscidae	Astigmata	within-species	0	1	3NONE	CHELATE	2ECTO	Singleregion	Neotropic	Neotropic	Neotropic	N	F	Y	0	60	0	0	0	50	0	0	50	NA	0	199.993	NA	1.18891e+07	0.98	N	0	0	15.38	2.73307	156.02	242.68	0	3.35061	1	1	0
Lawrenceocarpus ojastii Guerrero, 1995	Chirodiscidae	Astigmata	within-species	0	1	3NONE	CHELATE	2ECTO	Singleregion	Neotropic	Neotropic	Neotropic	N	F	Y	2.64051	62	0	0	5	45	0	5	50	NA	0	199.993	NA	1.00734e+07	0.99	N	0	0	13.91	2.63261	163.06	244.41	0	3.02481	1	1	0
Lawrenceocarpus terramaris Guerrero, 1995	Chirodiscidae	Astigmata	within-species	0	1	3NONE	CHELATE	2ECTO	Singleregion	Neotropic	Neotropic	Neotropic	N	F	Y	1.914	59	1	1	1	47	2	3	50	NA	0	199.993	NA	1.40987e+07	1	N	0	0	19.23	2.95647	149.5	236.85	0	3.30505	1	1	0
Megadermicolus yunkeri Fain, 1971	Chirodiscidae	Astigmata	within-species	0	0	3NONE	CHELATE	2ECTO	Singleregion	Afrotropic	Afrotropic	Afrotropic	N	F	Y	0	1	0	0	1	1	0	1	2	NA	0	199.993	NA	2.89236e+06	1	N	0	0	26.45	3.27526	55.07	232.39	1.09861	3.70991	1	1	0
Olabidocarpus belsorum (Van Eyndhoven, 1940)	Chirodiscidae	Astigmata	within-order(s)	1	10	3NONE	CHELATE	2ECTO	Multiregion	Multiregion	Multiregion	Afrotropic,Afrotropic (Madagascar only),Palearctic	N	F	Y	2.50205	12	1	0	33	104	1	33	107	39.6711	23.7301	349.81	4.1063	4.03044e+06	1.08125	N	0	0	12.593	2.53314	84.5227	135.754	1.83621	4.73731	12	4	1
Olabidocarpus miniopteri Fain, 1982	Chirodiscidae	Astigmata	within-species	0	0	3NONE	CHELATE	2ECTO	Singleregion	Afrotropic	Afrotropic	Afrotropic	N	F	Y	0.50394	1	0	0	18	0	0	18	18	NA	0	199.993	NA	2.56389e+06	0.99	N	0	0	14.9	2.70136	84.1	218.37	1.38629	3.89325	1	1	0
Olabidocarpus eptesicus Fain, 1970	Chirodiscidae	Astigmata	within-species	0	1	3NONE	CHELATE	2ECTO	Singleregion	Neotropic	Neotropic	Neotropic	N	F	Y	0	58	0	0	6	101	0	6	107	NA	0	199.993	NA	1.39852e+07	1.46	N	0	0	9.2	2.2192	147.5	234.56	0	3.26194	1	1	0
Olabidocarpus plecoti Fain, 1971	Chirodiscidae	Astigmata	within-family	1	3	3NONE	CHELATE	2ECTO	Singleregion	Multiregion	Holarctic	Nearctic,Palearctic	N	F	Y	1.19115	16	1	0	32	106	1	33	107	49.5246	49.5246	224.755	1.7738	7.08352e+06	1.105	N	0	0	9.005	2.19778	53.235	113.405	0.405465	4.35536	2	3	1
Olabidocarpus kreceki Cruz, 1973	Chirodiscidae	Astigmata	within-species	0	2	3NONE	CHELATE	2ECTO	Singleregion	Neotropic	Neotropic	Neotropic	N	F	Y	0	10	0	0	6	101	0	6	107	NA	0	199.993	NA	1.33217e+07	1.85	N	0	0	17.49	2.86163	63.98	115.12	0	3.78782	1	1	0
Olabidocarpus orientalis Fain, 1976	Chirodiscidae	Astigmata	within-genus	1	2	3NONE	CHELATE	2ECTO	Multiregion	Multiregion	Multiregion	Australasia,Indomalaya	N	F	Y	0.59113	8	1	0	33	74	1	33	107	27.6557	27.6557	213.821	2.0768	797456	1	N	0	0	10.41	2.34277	195.51	245.075	1.09861	5.32853	2	2	0
Olabidocarpus americanus McDaniel et Lawrence, 1964	Chirodiscidae	Astigmata	within-family	1	38	3NONE	CHELATE	2ECTO	Multiregion	Multiregion	Multiregion	Nearctic,Neotropic	N	F	Y	1.24086	58	0	0	4	103	0	4	107	25.1255	23.1164	236.073	3.0285	1.07286e+07	2.68333	N	0	0	20.7833	3.03415	94.3875	160.528	1.09861	3.92795	4	3	1
Olabidocarpus whitakeri McDaniel et Coffman, 1970	Chirodiscidae	Astigmata	within-species	0	10	3NONE	CHELATE	2ECTO	Singleregion	Nearctic	Holarctic	Nearctic	N	F	Y	0.511673	4	0	1	32	74	1	33	107	NA	0	199.993	NA	873318	1.88	N	0	0	7.35	1.9947	102.72	178.18	1.94591	3.80466	1	1	0
Olabidocarpus chalinolobi Fain, 1979	Chirodiscidae	Astigmata	within-species	0	2	3NONE	CHELATE	2ECTO	Singleregion	Australasia	Australasia	Australasia	N	F	Y	0.559621	6	0	0	4	103	0	4	107	NA	0	199.993	NA	7.34634e+06	1.41	N	0	0	14.24	2.65605	36.09	208.38	0	1.49065	1	1	0
Olabidocarpus malayi Fain, 1970	Chirodiscidae	Astigmata	within-family	1	13	3NONE	CHELATE	2ECTO	Multiregion	Multiregion	Multiregion	Australasia,Australasia (Papua New Guinea and or Solomon Islands only),Indomalaya	N	F	Y	1.18392	4	1	1	9	105	2	9	107	34.7206	33.4575	234.082	2.7886	329266	0.98	N	0	0	8.00333	2.07986	193.407	252.62	1.09861	3.62532	3	3	1
Olabidocarpus nyctinomus Fain, 1976	Chirodiscidae	Astigmata	within-species	0	6	3NONE	CHELATE	2ECTO	Singleregion	Neotropic	Neotropic	Neotropic	N	F	Y	3.07979	57	0	0	18	14	0	18	32	NA	0	199.993	NA	1.33926e+07	0.99	N	0	0	13.12	2.57414	142.68	235.66	0	3.45189	1	1	0
Olabidocarpus lawrencei McDaniel et Coffman, 1970	Chirodiscidae	Astigmata	within-species	0	2	3NONE	CHELATE	2ECTO	Singleregion	Nearctic	Holarctic	Nearctic	N	F	Y	0	0	0	0	18	14	0	18	32	NA	0	199.993	NA	1.3978e+07	1.11	N	0	0	12.61	2.53449	81.68	169.87	0	3.84139	1	1	0
Olabidocarpus nycteris Fain, 1976	Chirodiscidae	Astigmata	within-species	0	1	3NONE	CHELATE	2ECTO	Singleregion	Afrotropic	Afrotropic	Afrotropic	N	F	Y	1.33206	11	2	0	1	2	2	3	5	NA	0	199.993	NA	1.40567e+07	0.99	N	0	0	7.98	2.07694	98.96	241.03	0.693147	3.64806	1	1	0
Olabidocarpus taphozous Fain, 1976	Chirodiscidae	Astigmata	within-family	1	0	3NONE	CHELATE	2ECTO	Singleregion	Afrotropic	Afrotropic	Afrotropic	N	F	Y	1.08883	7	0	2	0	2	2	2	2	55.3809	55.3809	227.683	1.7563	9.4138e+06	1	N	0	0	40.66	3.70524	123.885	238.505	0.693147	3.73862	2	3	1
Olabidocarpus tanganyikensis (Pinichpongse, 1963)	Chirodiscidae	Astigmata	within-species	0	0	3NONE	CHELATE	2ECTO	Singleregion	Afrotropic	Afrotropic	Afrotropic	N	F	Y	0	1	0	0	0	0	0	0	0	NA	0	199.993	NA	5.01341e+06	1	N	0	0	10.68	2.36837	77.86	239.85	0.693147	3.73098	1	1	0
Olabidocarpus cynomops Fain, 1972	Chirodiscidae	Astigmata	within-species	0	1	3NONE	CHELATE	2ECTO	Singleregion	Neotropic	Neotropic	Neotropic	N	F	Y	2.98602	63	0	0	18	14	0	18	32	NA	0	199.993	NA	1.14083e+07	1	N	0	0	12.84	2.55257	149.25	243.33	0	2.82731	1	1	0
Olabidocarpus otomops Fain, 1970	Chirodiscidae	Astigmata	within-species	0	0	3NONE	CHELATE	2ECTO	Singleregion	Afrotropic	Afrotropic	Afrotropic	N	F	Y	0	0	0	0	18	14	0	18	32	NA	0	199.993	NA	6.79831e+06	0.99	N	0	0	34.92	3.55306	95.23	226.35	1.09861	3.55449	1	1	0
Olabidocarpus africanus Fain, 1970	Chirodiscidae	Astigmata	within-species	0	0	3NONE	CHELATE	2ECTO	Singleregion	Afrotropic	Afrotropic	Afrotropic	N	F	Y	0	3	0	0	0	2	0	0	2	NA	0	199.993	NA	1.39826e+07	0.99	N	0	0	23.8	3.16969	78.97	249.89	0	3.50315	1	1	0
Parakosa tadarida Dusbabek et Cruz, 1966 (= rectipes Pinichpongse, 1963)	Chirodiscidae	Astigmata	within-order(s)	1	13	3NONE	CHELATE	2ECTO	Multiregion	Multiregion	Multiregion	Nearctic,Neotropic	N	F	Y	4.91106	64	3	1	18	50	3	18	50	69.8928	29.1359	375.41	3.7971	1.05917e+07	0.985	N	0	0	27.71	3.32179	142.159	236.676	0.0953102	3.64412	10	4	1
Parakosa flexipes (Pinichpongse, 1963)	Chirodiscidae	Astigmata	within-order(s)	1	13	3NONE	CHELATE	2ECTO	Singleregion	Neotropic	Neotropic	Neotropic	N	F	Y	4.91106	64	3	1	18	46	3	18	50	67.369	22.9387	352.609	4.0376	7.40808e+06	0.988571	N	0	0	30.8911	3.43047	135.929	230.695	0.875469	3.88689	10	4	1
Parakosa mops (Fain, 1970)	Chirodiscidae	Astigmata	within-species	0	0	3NONE	CHELATE	2ECTO	Singleregion	Afrotropic	Afrotropic	Afrotropic	N	F	Y	4.22929	3	2	3	6	21	5	11	32	NA	0	199.993	NA	1.62493e+07	1	N	0	0	26.59	3.28054	92.42	243.6	0.693147	3.58102	1	1	0
Parakosa philippinensis Fain, 1976	Chirodiscidae	Astigmata	within-species	0	4	3NONE	CHELATE	2ECTO	Singleregion	Indomalaya	Indomalaya	Indomalaya	N	F	Y	0	11	0	0	3	67	0	3	70	NA	0	199.993	NA	2.56801e+06	0.99	N	0	0	74.37	4.30905	228.98	242.36	1.60944	4.81267	1	1	0
Paralabidocarpus foxi Cruz, Tamsitt et Valdivieso, 1974	Chirodiscidae	Astigmata	within-family	1	12	3NONE	CHELATE	2ECTO	Singleregion	Neotropic	Neotropic	Neotropic	N	F	Y	2.29543	10	1	2	16	33	3	17	50	14.3353	7.5722	210.946	3.1773	4.8394e+06	0.99	N	0	0	32.365	3.47708	118.68	241.363	3.62878	5.10125	3	3	1
Paralabidocarpus stenodermi Cruz, Tamsitt et Valdivieso, 1974	Chirodiscidae	Astigmata	within-species	0	2	3NONE	CHELATE	2ECTO	Singleregion	Neotropic	Neotropic	Neotropic	N	F	Y	1.65391	1	1	2	14	33	3	17	50	NA	0	199.993	NA	8961.11	0.99	N	0	0	21.1	3.04927	104.75	240	4.5326	5.729	1	1	0
Paralabidocarpus carolliae Fain, 1970	Chirodiscidae	Astigmata	within-species	0	1	3NONE	CHELATE	2ECTO	Singleregion	Neotropic	Neotropic	Neotropic	N	F	Y	1.914	59	1	1	1	47	2	3	50	NA	0	199.993	NA	1.40987e+07	1	N	0	0	19.23	2.95647	149.5	236.85	0	3.30505	1	1	0
Paralabidocarpus tonatiae Fain, 1970	Chirodiscidae	Astigmata	within-family	1	15	3NONE	CHELATE	2ECTO	Singleregion	Neotropic	Neotropic	Neotropic	N	F	Y	3.77076	64	0	0	2	50	0	2	50	37.4505	28.6456	249.105	2.9608	1.25562e+07	0.985	N	0	0	24.785	3.21024	152.023	237.63	0	3.2669	4	3	1
Paralabidocarpus trachops Fain, 1972	Chirodiscidae	Astigmata	within-species	0	2	3NONE	CHELATE	2ECTO	Singleregion	Neotropic	Neotropic	Neotropic	N	F	Y	0.519154	64	0	0	0	50	0	0	50	NA	0	199.993	NA	1.26797e+07	0.98	N	0	0	36.9	3.60821	154.52	239.27	0	3.33399	1	1	0
Paralabidocarpus trachops mimon Fain, 1976	Chirodiscidae	Astigmata	within-family	1	1	3NONE	CHELATE	2ECTO	Singleregion	Neotropic	Neotropic	Neotropic	N	F	Y	2.64051	62	0	0	5	50	0	5	50	37.2562	37.2562	218.621	1.9317	6.08826e+06	0.99	N	0	0	13.405	2.59563	151.095	238.355	0	3.81209	2	3	1
Paralabidocarpus macrophyllum Fain, 1972	Chirodiscidae	Astigmata	within-species	0	1	3NONE	CHELATE	2ECTO	Singleregion	Neotropic	Neotropic	Neotropic	N	F	Y	0.519154	62	0	0	0	50	0	0	50	NA	0	199.993	NA	1.33197e+07	1	N	0	0	8.02	2.08194	152.53	237.4	0	3.29547	1	1	0
Paralabidocarpus desmodus Fain, 1972	Chirodiscidae	Astigmata	within-species	0	12	3NONE	CHELATE	2ECTO	Singleregion	Neotropic	Neotropic	Neotropic	N	F	Y	0.575187	51	0	0	1	1	0	1	2	NA	0	199.993	NA	1.78039e+07	1	N	0	0	33.16	3.50134	130.09	216.33	0	3.39585	1	1	0
Paralabidocarpus dentatus Fain, 1972	Chirodiscidae	Astigmata	within-species	0	2	3NONE	CHELATE	2ECTO	Singleregion	Indomalaya	Indomalaya	Indomalaya	N	F	Y	0	16	0	0	1	1	0	1	2	NA	0	199.993	NA	6.18381e+06	1.41	N	0	0	24.71	3.20721	157	245.59	2.30259	5.43127	1	1	0
Paralabidocarpus pilosus Fain, 1979	Chirodiscidae	Astigmata	within-species	0	1	3NONE	CHELATE	2ECTO	Singleregion	Indomalaya	Indomalaya	Indomalaya	N	F	Y	0	16	0	0	1	1	0	1	2	NA	0	199.993	NA	6.18381e+06	1.41	N	0	0	24.71	3.20721	157	245.59	2.30259	5.43127	1	1	0
Paralabidocarpus megaderma Fain, 1982	Chirodiscidae	Astigmata	within-species	0	1	3NONE	CHELATE	2ECTO	Singleregion	Indomalaya	Indomalaya	Indomalaya	N	F	Y	0	16	0	0	1	1	0	1	2	NA	0	199.993	NA	6.18381e+06	1.41	N	0	0	24.71	3.20721	157	245.59	2.30259	5.43127	1	1	0
Paralabidocarpus anthorhinae Fain, 1973	Chirodiscidae	Astigmata	within-species	0	1	3NONE	CHELATE	2ECTO	Singleregion	Neotropic	Neotropic	Neotropic	N	F	Y	2.64051	62	0	0	5	45	0	5	50	NA	0	199.993	NA	1.00734e+07	0.99	N	0	0	13.91	2.63261	163.06	244.41	0	3.02481	1	1	0
Paralabidocarpus furipterus Fain, 1976	Chirodiscidae	Astigmata	within-species	0	2	3NONE	CHELATE	2ECTO	Singleregion	Neotropic	Neotropic	Neotropic	N	F	Y	0.571089	64	1	0	0	0	1	1	1	NA	0	199.993	NA	8.51131e+06	1	N	0	0	3.15	1.1474	159.6	243.71	0	3.43334	1	1	0
Paralabidocarpus brewsterae Fain, 1976	Chirodiscidae	Astigmata	within-species	0	1	3NONE	CHELATE	2ECTO	Singleregion	Neotropic	Neotropic	Neotropic	N	F	Y	0.571089	64	1	0	0	0	1	1	1	NA	0	199.993	NA	8.51131e+06	1	N	0	0	3.15	1.1474	159.6	243.71	0	3.43334	1	1	0
Paralabidocarpus aselliscus Fain, 1982	Chirodiscidae	Astigmata	within-species	0	1	3NONE	CHELATE	2ECTO	Singleregion	Australasia	Australasia	Australasia	N	F	Y	0	1	0	0	2	21	0	2	23	NA	0	199.993	NA	300956	0.99	N	0	0	4.08	1.4061	292.15	234.1	1.09861	2.78501	1	1	0
Paralabidocarpus hipposideros Fain, 1976	Chirodiscidae	Astigmata	within-genus	1	2	3NONE	CHELATE	2ECTO	Singleregion	Indomalaya	Indomalaya	Indomalaya	N	F	Y	1.56943	6	0	1	15	7	1	16	23	9.667	9.667	204.826	2.2992	2.69923e+06	0.995	N	0	0	45.83	3.82494	162.105	249.425	3.89182	5.47745	2	2	0
Paralabidocarpus coxatus Fain, 1979	Chirodiscidae	Astigmata	within-order(s)	1	1	3NONE	CHELATE	2ECTO	Singleregion	Indomalaya	Indomalaya	Indomalaya	N	F	Y	5.5014	8	1	4	23	7	4	27	27	55.7227	55.7227	227.854	1.6893	4.12237e+06	0.99	N	0	0	13.7	2.6174	132.71	176.19	2.56495	5.47743	2	4	1
Paralawrenceocarpus dossuarius (McDaniel, 1972)	Chirodiscidae	Astigmata	within-species	0	0	3NONE	CHELATE	2ECTO	Singleregion	Neotropic	Neotropic	Neotropic	N	F	Y	4.91106	54	3	0	15	14	3	18	32	NA	0	199.993	NA	1.65381e+07	0.99	N	0	0	13.7	2.6174	137.03	226.13	0	3.52105	1	1	0
Pseudoalabidocarpus phyllostomi (Fain, 1972) (= sensu McDaniel, 1972)	Chirodiscidae	Astigmata	within-family	1	2	3NONE	CHELATE	2ECTO	Singleregion	Neotropic	Neotropic	Neotropic	N	F	Y	2.90717	64	0	1	5	46	1	5	50	34.1614	25.1704	243.397	3.1378	8.96048e+06	0.99	N	0	0	46.305	3.83525	153.8	240.923	1.09861	4.76121	4	3	1
Pseudoalabidocarpus macrotus (Cruz, 1974)	Chirodiscidae	Astigmata	within-species	0	2	3NONE	CHELATE	2ECTO	Singleregion	Neotropic	Neotropic	Neotropic	N	F	Y	0	0	0	0	0	0	0	0	0	NA	0	199.993	NA	1.81492e+06	0.98	N	0	0	16.27	2.78932	64.49	193.75	0.693147	4.32413	1	1	0
Pteropiella pteropi Fain, 1970	Chirodiscidae	Astigmata	within-genus	1	1	3NONE	CHELATE	2ECTO	Multiregion	Multiregion	Multiregion	Afrotropic (Madagascar only),Indomalaya	N	F	Y	1.71681	11	3	0	10	57	3	13	70	2.0819	2.0819	201.034	2.5005	1.95527e+06	0.99	N	0	0	824.85	6.7152	115.635	233.895	2.97041	5.19407	2	2	0
Trilabidocarpus kasaii Fain, 1970	Chirodiscidae	Astigmata	within-species	0	1	3NONE	CHELATE	2ECTO	Singleregion	Afrotropic	Afrotropic	Afrotropic	N	F	Y	3.95616	0	2	3	6	21	5	11	32	NA	0	199.993	NA	3.94517e+06	1	N	0	0	21.99	3.09059	147.04	243.25	0.693147	3.947	1	1	0
Rynconyssus galagoensis Fain, 1967	Chirodiscidae	Astigmata	within-order(s)	1	1	3NONE	CHELATE	2ECTO	Singleregion	Afrotropic	Afrotropic	Afrotropic	N	F	Y	1.09664	9	0	1	4	6	1	5	6	41.7746	41.7746	220.88	1.867	4.54351e+06	1.115	N	0	0	1144.21	7.04247	113.045	231.99	0.916291	3.77998	2	4	1
Eulabidocarpus compressus (Ewans, 1911)	Chirodiscidae	Astigmata	within-species	0	1	3NONE	CHELATE	2ECTO	Singleregion	Indomalaya	Indomalaya	Indomalaya	N	F	Y	1.71681	11	3	0	10	57	3	13	70	NA	0	199.993	NA	3.55085e+06	0.99	N	0	0	824.85	6.7152	105	243.34	3.55535	5.80796	1	1	0
Lutrilichus schoutedeni Fain, 1970	Chirodiscidae	Astigmata	within-species	0	0	3NONE	CHELATE	2ECTO	Singleregion	Afrotropic	Afrotropic	Afrotropic	N	F_IMM	Y	1.54599	9	0	1	17	10	1	18	28	NA	0	199.993	NA	1.13639e+07	2	N	0	0	4180.53	8.33819	106.5	237.71	0.693147	3.65842	1	1	0
Lutrilichus javanicus Fain, 1970	Chirodiscidae	Astigmata	within-genus	1	2	3NONE	CHELATE	2ECTO	Singleregion	Indomalaya	Indomalaya	Indomalaya	N	F_IMM	Y	0	5	0	0	18	10	0	18	28	11.8136	11.8136	205.899	2.4035	744961	2	N	0	0	938.5	6.84428	161.155	200.99	5.46806	6.4862	2	2	0
Lutrilichus linsang Fain, 1970	Chirodiscidae	Astigmata	within-species	0	0	3NONE	CHELATE	2ECTO	Singleregion	Indomalaya	Indomalaya	Indomalaya	N	F_IMM	Y	0	28	0	0	0	22	0	0	22	NA	0	199.993	NA	1.20201e+06	2.3	N	0	0	684.83	6.52917	236.46	249.83	1.60944	5.15393	1	1	0
Lutrilichus nivalis Beron, 1973	Chirodiscidae	Astigmata	within-species	0	4	3NONE	CHELATE	2ECTO	Singleregion	Palearctic	Holarctic	Palearctic	N	F_IMM	Y	4.02954	3	0	3	15	10	3	18	28	NA	0	199.993	NA	4.36569e+07	5.07	N	0	0	78.45	4.36246	37.52	-7.08	0	3.63706	1	1	0
Lutrilichus canadensis Fain, Lukoschus et Clulow, 1974	Chirodiscidae	Astigmata	within-species	0	12	3NONE	CHELATE	2ECTO	Singleregion	Nearctic	Holarctic	Nearctic	N	F_IMM	Y	3.97575	4	0	3	15	10	3	18	28	NA	0	199.993	NA	3.97181e+07	6.74	N	0	0	284.5	5.65073	38.17	-28.22	0	3.33435	1	1	0
Schizocarpus mingaudi Trouessart, 1896	Chirodiscidae	Astigmata	within-species	0	42	3NONE	CHELATE	2ECTO	Singleregion	Nearctic	Holarctic	Nearctic	N	F_IMM	Y	0.517952	13	0	1	0	0	1	1	1	NA	0	199.993	NA	1.53778e+07	3.6	N	0	0	18124.4	9.80501	52.36	39.86	0	2.99673	1	1	0
Schizocarpus indianensis Fain, Whitaker et Smith, 1984	Chirodiscidae	Astigmata	within-species	0	15	3NONE	CHELATE	2ECTO	Singleregion	Nearctic	Holarctic	Nearctic	N	F_IMM	Y	0.517952	13	0	1	0	0	1	1	1	NA	0	199.993	NA	1.53778e+07	3.6	N	0	0	18124.4	9.80501	52.36	39.86	0	2.99673	1	1	0
Schizocarpus tetrapilis Fain, Whitaker et Smith, 1984	Chirodiscidae	Astigmata	within-species	0	1	3NONE	CHELATE	2ECTO	Singleregion	Nearctic	Holarctic	Nearctic	N	F_IMM	Y	0.517952	13	0	1	0	0	1	1	1	NA	0	199.993	NA	1.53778e+07	3.6	N	0	0	18124.4	9.80501	52.36	39.86	0	2.99673	1	1	0
Schizocarpus virgulatus Fain, Whitaker et Smith, 1984	Chirodiscidae	Astigmata	within-species	0	1	3NONE	CHELATE	2ECTO	Singleregion	Nearctic	Holarctic	Nearctic	N	F_IMM	Y	0.517952	13	0	1	0	0	1	1	1	NA	0	199.993	NA	1.53778e+07	3.6	N	0	0	18124.4	9.80501	52.36	39.86	0	2.99673	1	1	0
Schizocarpus subvirgulatus Fain, Whitaker et Smith, 1984	Chirodiscidae	Astigmata	within-species	0	1	3NONE	CHELATE	2ECTO	Singleregion	Nearctic	Holarctic	Nearctic	N	F_IMM	Y	0.517952	13	0	1	0	0	1	1	1	NA	0	199.993	NA	1.53778e+07	3.6	N	0	0	18124.4	9.80501	52.36	39.86	0	2.99673	1	1	0
Schizocarpus furcatus Fain, Whitaker et Smith, 1984	Chirodiscidae	Astigmata	within-species	0	1	3NONE	CHELATE	2ECTO	Singleregion	Nearctic	Holarctic	Nearctic	N	F_IMM	Y	0.517952	13	0	1	0	0	1	1	1	NA	0	199.993	NA	1.53778e+07	3.6	N	0	0	18124.4	9.80501	52.36	39.86	0	2.99673	1	1	0
Schizocarpus paramingaudi Fain et Whitaker, 1988	Chirodiscidae	Astigmata	within-species	0	10	3NONE	CHELATE	2ECTO	Singleregion	Nearctic	Holarctic	Nearctic	N	F_IMM	Y	0.517952	13	0	1	0	0	1	1	1	NA	0	199.993	NA	1.53778e+07	3.6	N	0	0	18124.4	9.80501	52.36	39.86	0	2.99673	1	1	0
Schizocarpus alaskensis Fain et Whitaker, 1988	Chirodiscidae	Astigmata	within-species	0	12	3NONE	CHELATE	2ECTO	Singleregion	Nearctic	Holarctic	Nearctic	N	F_IMM	Y	0.517952	13	0	1	0	0	1	1	1	NA	0	199.993	NA	1.53778e+07	3.6	N	0	0	18124.4	9.80501	52.36	39.86	0	2.99673	1	1	0
Schizocarpus reductus Fain et Whitaker, 1988	Chirodiscidae	Astigmata	within-species	0	1	3NONE	CHELATE	2ECTO	Singleregion	Nearctic	Holarctic	Nearctic	N	F_IMM	Y	0.517952	13	0	1	0	0	1	1	1	NA	0	199.993	NA	1.53778e+07	3.6	N	0	0	18124.4	9.80501	52.36	39.86	0	2.99673	1	1	0
Schizocarpus postannulatus Fain et Whitaker, 1988	Chirodiscidae	Astigmata	within-species	0	1	3NONE	CHELATE	2ECTO	Singleregion	Nearctic	Holarctic	Nearctic	N	F_IMM	Y	0.517952	13	0	1	0	0	1	1	1	NA	0	199.993	NA	1.53778e+07	3.6	N	0	0	18124.4	9.80501	52.36	39.86	0	2.99673	1	1	0
Schizocarpus distinctus Fain et Whitaker, 1988	Chirodiscidae	Astigmata	within-species	0	10	3NONE	CHELATE	2ECTO	Singleregion	Nearctic	Holarctic	Nearctic	N	F_IMM	Y	0.517952	13	0	1	0	0	1	1	1	NA	0	199.993	NA	1.53778e+07	3.6	N	0	0	18124.4	9.80501	52.36	39.86	0	2.99673	1	1	0
Schizocarpus contrarius Fain et Whitaker, 1988	Chirodiscidae	Astigmata	within-species	0	3	3NONE	CHELATE	2ECTO	Singleregion	Nearctic	Holarctic	Nearctic	N	F_IMM	Y	0.517952	13	0	1	0	0	1	1	1	NA	0	199.993	NA	1.53778e+07	3.6	N	0	0	18124.4	9.80501	52.36	39.86	0	2.99673	1	1	0
Schizocarpus protinus Fain et Whitaker, 1988	Chirodiscidae	Astigmata	within-species	0	1	3NONE	CHELATE	2ECTO	Singleregion	Nearctic	Holarctic	Nearctic	N	F_IMM	Y	0.517952	13	0	1	0	0	1	1	1	NA	0	199.993	NA	1.53778e+07	3.6	N	0	0	18124.4	9.80501	52.36	39.86	0	2.99673	1	1	0
Schizocarpus posticus Fain et Whitaker, 1988	Chirodiscidae	Astigmata	within-species	0	10	3NONE	CHELATE	2ECTO	Singleregion	Nearctic	Holarctic	Nearctic	N	F_IMM	Y	0.517952	13	0	1	0	0	1	1	1	NA	0	199.993	NA	1.53778e+07	3.6	N	0	0	18124.4	9.80501	52.36	39.86	0	2.99673	1	1	0
Schizocarpus anomalis Bochkov, 1993	Chirodiscidae	Astigmata	within-species	0	3	3NONE	CHELATE	2ECTO	Singleregion	Palearctic	Holarctic	Palearctic	N	F_IMM	Y	0.517952	13	0	1	0	0	1	1	1	NA	0	199.993	NA	1.53778e+07	3.6	N	0	0	18124.4	9.80501	52.36	39.86	0	2.99673	1	1	0
Schizocarpus numerosus (Dubinina, 1964)	Chirodiscidae	Astigmata	within-species	0	66	3NONE	CHELATE	2ECTO	Singleregion	Palearctic	Holarctic	Palearctic	N	F_IMM	Y	0.517952	1	0	1	0	0	1	1	1	NA	0	199.993	NA	2.92921e+06	2.95	N	0	0	19000	9.85219	45.01	23.3	0.693147	3.71382	1	1	0
Schizocarpus fedjushini (Dubinina, 1964)	Chirodiscidae	Astigmata	within-species	0	11	3NONE	CHELATE	2ECTO	Singleregion	Palearctic	Holarctic	Palearctic	N	F_IMM	Y	0.517952	1	0	1	0	0	1	1	1	NA	0	199.993	NA	2.92921e+06	2.95	N	0	0	19000	9.85219	45.01	23.3	0.693147	3.71382	1	1	0
Schizocarpus capitis (Dubinina, 1964)	Chirodiscidae	Astigmata	within-species	0	11	3NONE	CHELATE	2ECTO	Singleregion	Palearctic	Holarctic	Palearctic	N	F_IMM	Y	0.517952	1	0	1	0	0	1	1	1	NA	0	199.993	NA	2.92921e+06	2.95	N	0	0	19000	9.85219	45.01	23.3	0.693147	3.71382	1	1	0
Schizocarpus brachyurus (Dubinina, 1964)	Chirodiscidae	Astigmata	within-species	0	11	3NONE	CHELATE	2ECTO	Singleregion	Palearctic	Holarctic	Palearctic	N	F_IMM	Y	0.517952	1	0	1	0	0	1	1	1	NA	0	199.993	NA	2.92921e+06	2.95	N	0	0	19000	9.85219	45.01	23.3	0.693147	3.71382	1	1	0
Schizocarpus brevicauda (Dubinina, 1964)	Chirodiscidae	Astigmata	within-species	0	1	3NONE	CHELATE	2ECTO	Singleregion	Palearctic	Holarctic	Palearctic	N	F_IMM	Y	0.517952	1	0	1	0	0	1	1	1	NA	0	199.993	NA	2.92921e+06	2.95	N	0	0	19000	9.85219	45.01	23.3	0.693147	3.71382	1	1	0
Schizocarpus grandis (Dubinina, 1964)	Chirodiscidae	Astigmata	within-species	0	17	3NONE	CHELATE	2ECTO	Singleregion	Palearctic	Holarctic	Palearctic	N	F_IMM	Y	0.517952	1	0	1	0	0	1	1	1	NA	0	199.993	NA	2.92921e+06	2.95	N	0	0	19000	9.85219	45.01	23.3	0.693147	3.71382	1	1	0
Schizocarpus latus (Dubinina, 1964)	Chirodiscidae	Astigmata	within-species	0	24	3NONE	CHELATE	2ECTO	Singleregion	Palearctic	Holarctic	Palearctic	N	F_IMM	Y	0.517952	1	0	1	0	0	1	1	1	NA	0	199.993	NA	2.92921e+06	2.95	N	0	0	19000	9.85219	45.01	23.3	0.693147	3.71382	1	1	0
Schizocarpus parvus (Dubinina, 1964)	Chirodiscidae	Astigmata	within-species	0	13	3NONE	CHELATE	2ECTO	Singleregion	Palearctic	Holarctic	Palearctic	N	F_IMM	Y	0.517952	1	0	1	0	0	1	1	1	NA	0	199.993	NA	2.92921e+06	2.95	N	0	0	19000	9.85219	45.01	23.3	0.693147	3.71382	1	1	0
Schizocarpus subparvus (Dubinina, 1964)	Chirodiscidae	Astigmata	within-species	0	4	3NONE	CHELATE	2ECTO	Singleregion	Palearctic	Holarctic	Palearctic	N	F_IMM	Y	0.517952	1	0	1	0	0	1	1	1	NA	0	199.993	NA	2.92921e+06	2.95	N	0	0	19000	9.85219	45.01	23.3	0.693147	3.71382	1	1	0
Schizocarpus minor (Dubinina, 1964)	Chirodiscidae	Astigmata	within-species	0	118	3NONE	CHELATE	2ECTO	Singleregion	Palearctic	Holarctic	Palearctic	N	F_IMM	Y	0.517952	1	0	1	0	0	1	1	1	NA	0	199.993	NA	2.92921e+06	2.95	N	0	0	19000	9.85219	45.01	23.3	0.693147	3.71382	1	1	0
Schizocarpus subminor (Dubinina, 1964)	Chirodiscidae	Astigmata	within-species	0	2	3NONE	CHELATE	2ECTO	Singleregion	Palearctic	Holarctic	Palearctic	N	F_IMM	Y	0.517952	1	0	1	0	0	1	1	1	NA	0	199.993	NA	2.92921e+06	2.95	N	0	0	19000	9.85219	45.01	23.3	0.693147	3.71382	1	1	0
Schizocarpus parabrachyurus Fain et Lukoschus, 1985	Chirodiscidae	Astigmata	within-species	0	1	3NONE	CHELATE	2ECTO	Singleregion	Palearctic	Holarctic	Palearctic	N	F_IMM	Y	0.517952	1	0	1	0	0	1	1	1	NA	0	199.993	NA	2.92921e+06	2.95	N	0	0	19000	9.85219	45.01	23.3	0.693147	3.71382	1	1	0
Schizocarpus similis Fain et Lukoschus, 1985	Chirodiscidae	Astigmata	within-species	0	1	3NONE	CHELATE	2ECTO	Singleregion	Palearctic	Holarctic	Palearctic	N	F_IMM	Y	0.517952	1	0	1	0	0	1	1	1	NA	0	199.993	NA	2.92921e+06	2.95	N	0	0	19000	9.85219	45.01	23.3	0.693147	3.71382	1	1	0
Schizocarpus diebzigensis Fain et Lukoschus, 1985	Chirodiscidae	Astigmata	within-species	0	1	3NONE	CHELATE	2ECTO	Singleregion	Palearctic	Holarctic	Palearctic	N	F_IMM	Y	0.517952	1	0	1	0	0	1	1	1	NA	0	199.993	NA	2.92921e+06	2.95	N	0	0	19000	9.85219	45.01	23.3	0.693147	3.71382	1	1	0
Schizocarpus modestus Fain et Lukoschus, 1985	Chirodiscidae	Astigmata	within-species	0	2	3NONE	CHELATE	2ECTO	Singleregion	Palearctic	Holarctic	Palearctic	N	F_IMM	Y	0.517952	1	0	1	0	0	1	1	1	NA	0	199.993	NA	2.92921e+06	2.95	N	0	0	19000	9.85219	45.01	23.3	0.693147	3.71382	1	1	0
Schizocarpus humilis Fain et Lukoschus, 1985	Chirodiscidae	Astigmata	within-species	0	1	3NONE	CHELATE	2ECTO	Singleregion	Palearctic	Holarctic	Palearctic	N	F_IMM	Y	0.517952	1	0	1	0	0	1	1	1	NA	0	199.993	NA	2.92921e+06	2.95	N	0	0	19000	9.85219	45.01	23.3	0.693147	3.71382	1	1	0
Schizocarpus pusillus Fain et Lukoschus, 1985	Chirodiscidae	Astigmata	within-species	0	11	3NONE	CHELATE	2ECTO	Singleregion	Palearctic	Holarctic	Palearctic	N	F_IMM	Y	0.517952	1	0	1	0	0	1	1	1	NA	0	199.993	NA	2.92921e+06	2.95	N	0	0	19000	9.85219	45.01	23.3	0.693147	3.71382	1	1	0
Schizocarpus hexapilis Fain et Lukoschus, 1985	Chirodiscidae	Astigmata	within-species	0	3	3NONE	CHELATE	2ECTO	Singleregion	Palearctic	Holarctic	Palearctic	N	F_IMM	Y	0.517952	1	0	1	0	0	1	1	1	NA	0	199.993	NA	2.92921e+06	2.95	N	0	0	19000	9.85219	45.01	23.3	0.693147	3.71382	1	1	0
Schizocarpus insignis Fain et Lukoschus, 1985	Chirodiscidae	Astigmata	within-species	0	19	3NONE	CHELATE	2ECTO	Singleregion	Palearctic	Holarctic	Palearctic	N	F_IMM	Y	0.517952	1	0	1	0	0	1	1	1	NA	0	199.993	NA	2.92921e+06	2.95	N	0	0	19000	9.85219	45.01	23.3	0.693147	3.71382	1	1	0
Schizocarpus intercalatus Fain et Lukoschus, 1985	Chirodiscidae	Astigmata	within-species	0	2	3NONE	CHELATE	2ECTO	Singleregion	Palearctic	Holarctic	Palearctic	N	F_IMM	Y	0.517952	1	0	1	0	0	1	1	1	NA	0	199.993	NA	2.92921e+06	2.95	N	0	0	19000	9.85219	45.01	23.3	0.693147	3.71382	1	1	0
Schizocarpus pygidialis Fain et Lukoschus, 1985	Chirodiscidae	Astigmata	within-species	0	2	3NONE	CHELATE	2ECTO	Singleregion	Palearctic	Holarctic	Palearctic	N	F_IMM	Y	0.517952	1	0	1	0	0	1	1	1	NA	0	199.993	NA	2.92921e+06	2.95	N	0	0	19000	9.85219	45.01	23.3	0.693147	3.71382	1	1	0
Schizocarpus ornatus Fain et Lukoschus, 1985	Chirodiscidae	Astigmata	within-species	0	1	3NONE	CHELATE	2ECTO	Singleregion	Palearctic	Holarctic	Palearctic	N	F_IMM	Y	0.517952	1	0	1	0	0	1	1	1	NA	0	199.993	NA	2.92921e+06	2.95	N	0	0	19000	9.85219	45.01	23.3	0.693147	3.71382	1	1	0
Schizocarpus subornatus Fain et Lukoschus, 1985	Chirodiscidae	Astigmata	within-species	0	2	3NONE	CHELATE	2ECTO	Singleregion	Palearctic	Holarctic	Palearctic	N	F_IMM	Y	0.517952	1	0	1	0	0	1	1	1	NA	0	199.993	NA	2.92921e+06	2.95	N	0	0	19000	9.85219	45.01	23.3	0.693147	3.71382	1	1	0
Schizocarpus subdiebzigensis Fain et Lukoschus, 1985	Chirodiscidae	Astigmata	within-species	0	1	3NONE	CHELATE	2ECTO	Singleregion	Palearctic	Holarctic	Palearctic	N	F_IMM	Y	0.517952	1	0	1	0	0	1	1	1	NA	0	199.993	NA	2.92921e+06	2.95	N	0	0	19000	9.85219	45.01	23.3	0.693147	3.71382	1	1	0
Schizocarpus brevis Fain et Lukoschus, 1985	Chirodiscidae	Astigmata	within-species	0	1	3NONE	CHELATE	2ECTO	Singleregion	Palearctic	Holarctic	Palearctic	N	F_IMM	Y	0.517952	1	0	1	0	0	1	1	1	NA	0	199.993	NA	2.92921e+06	2.95	N	0	0	19000	9.85219	45.01	23.3	0.693147	3.71382	1	1	0
Schizocarpus curtus Fain et Lukoschus, 1985	Chirodiscidae	Astigmata	within-species	0	2	3NONE	CHELATE	2ECTO	Singleregion	Palearctic	Holarctic	Palearctic	N	F_IMM	Y	0.517952	1	0	1	0	0	1	1	1	NA	0	199.993	NA	2.92921e+06	2.95	N	0	0	19000	9.85219	45.01	23.3	0.693147	3.71382	1	1	0
Schizocarpus exiguus Fain et Lukoschus, 1985	Chirodiscidae	Astigmata	within-species	0	1	3NONE	CHELATE	2ECTO	Singleregion	Palearctic	Holarctic	Palearctic	N	F_IMM	Y	0.517952	1	0	1	0	0	1	1	1	NA	0	199.993	NA	2.92921e+06	2.95	N	0	0	19000	9.85219	45.01	23.3	0.693147	3.71382	1	1	0
Schizocarpus subhexapilis Fain et Lukoschus, 1985	Chirodiscidae	Astigmata	within-genus	1	3	3NONE	CHELATE	2ECTO	Singleregion	Palearctic	Holarctic	Palearctic	N	F_IMM	Y	0.517952	13	0	1	0	0	1	1	1	8.3074	8.3074	204.146	2.3582	9.15349e+06	3.275	N	0	0	18562.2	9.82888	48.685	31.58	0.405465	3.41822	2	2	0
Schizocarpus parahexapilis Fain et Lukoschus, 1985	Chirodiscidae	Astigmata	within-species	0	1	3NONE	CHELATE	2ECTO	Singleregion	Palearctic	Holarctic	Palearctic	N	F_IMM	Y	0.517952	1	0	1	0	0	1	1	1	NA	0	199.993	NA	2.92921e+06	2.95	N	0	0	19000	9.85219	45.01	23.3	0.693147	3.71382	1	1	0
Schizocarpus radiatus Fain et Lukoschus, 1985	Chirodiscidae	Astigmata	within-species	0	12	3NONE	CHELATE	2ECTO	Singleregion	Palearctic	Holarctic	Palearctic	N	F_IMM	Y	0.517952	1	0	1	0	0	1	1	1	NA	0	199.993	NA	2.92921e+06	2.95	N	0	0	19000	9.85219	45.01	23.3	0.693147	3.71382	1	1	0
Schizocarpus ventricosus Fain et Lukoschus, 1985	Chirodiscidae	Astigmata	within-species	0	1	3NONE	CHELATE	2ECTO	Singleregion	Palearctic	Holarctic	Palearctic	N	F_IMM	Y	0.517952	1	0	1	0	0	1	1	1	NA	0	199.993	NA	2.92921e+06	2.95	N	0	0	19000	9.85219	45.01	23.3	0.693147	3.71382	1	1	0
Schizocarpus saveljevi Bochkov, 2012	Chirodiscidae	Astigmata	within-species	0	6	3NONE	CHELATE	2ECTO	Singleregion	Palearctic	Holarctic	Palearctic	N	F_IMM	Y	0.517952	1	0	1	0	0	1	1	1	NA	0	199.993	NA	2.92921e+06	2.95	N	0	0	19000	9.85219	45.01	23.3	0.693147	3.71382	1	1	0
Schizocarpus testiculatus Bochkov, Labrzycka, Skoracki et Saveljev, 2012	Chirodiscidae	Astigmata	within-species	0	4	3NONE	CHELATE	2ECTO	Singleregion	Palearctic	Holarctic	Palearctic	N	F_IMM	Y	0.517952	1	0	1	0	0	1	1	1	NA	0	199.993	NA	2.92921e+06	2.95	N	0	0	19000	9.85219	45.01	23.3	0.693147	3.71382	1	1	0
Schizocarpus faini Bochkov, Labrzycka, Skoracki et Saveljev, 2012	Chirodiscidae	Astigmata	within-species	0	13	3NONE	CHELATE	2ECTO	Singleregion	Palearctic	Holarctic	Palearctic	N	F_IMM	Y	0.517952	1	0	1	0	0	1	1	1	NA	0	199.993	NA	2.92921e+06	2.95	N	0	0	19000	9.85219	45.01	23.3	0.693147	3.71382	1	1	0
Schizocarpus pseudonumerosus Bochkov, Labrzycka, Skoracki et Saveljev, 2012	Chirodiscidae	Astigmata	within-species	0	4	3NONE	CHELATE	2ECTO	Singleregion	Palearctic	Holarctic	Palearctic	N	F_IMM	Y	0.517952	1	0	1	0	0	1	1	1	NA	0	199.993	NA	2.92921e+06	2.95	N	0	0	19000	9.85219	45.01	23.3	0.693147	3.71382	1	1	0
Schizocarpus heatherae Bochkov, Labrzycka, Skoracki et Saveljev, 2012	Chirodiscidae	Astigmata	within-species	0	6	3NONE	CHELATE	2ECTO	Singleregion	Palearctic	Holarctic	Palearctic	N	F_IMM	Y	0.517952	1	0	1	0	0	1	1	1	NA	0	199.993	NA	2.92921e+06	2.95	N	0	0	19000	9.85219	45.01	23.3	0.693147	3.71382	1	1	0
Schizocarpus klompeni Bochkov, Labrzycka, Skoracki et Saveljev, 2012	Chirodiscidae	Astigmata	within-species	0	4	3NONE	CHELATE	2ECTO	Singleregion	Palearctic	Holarctic	Palearctic	N	F_IMM	Y	0.517952	1	0	1	0	0	1	1	1	NA	0	199.993	NA	2.92921e+06	2.95	N	0	0	19000	9.85219	45.01	23.3	0.693147	3.71382	1	1	0
Schizocarpus gozdziewskii Bochkov, Labrzycka, Skoracki et Saveljev, 2012	Chirodiscidae	Astigmata	within-species	0	7	3NONE	CHELATE	2ECTO	Singleregion	Palearctic	Holarctic	Palearctic	N	F_IMM	Y	0.517952	1	0	1	0	0	1	1	1	NA	0	199.993	NA	2.92921e+06	2.95	N	0	0	19000	9.85219	45.01	23.3	0.693147	3.71382	1	1	0
Schizocarpus zurowskii Bochkov, Labrzycka, Skoracki et Saveljev, 2012	Chirodiscidae	Astigmata	within-species	0	7	3NONE	CHELATE	2ECTO	Singleregion	Palearctic	Holarctic	Palearctic	N	F_IMM	Y	0.517952	1	0	1	0	0	1	1	1	NA	0	199.993	NA	2.92921e+06	2.95	N	0	0	19000	9.85219	45.01	23.3	0.693147	3.71382	1	1	0
Schizocarpus parahumilis Bochkov, Labrzycka, Skoracki et Saveljev, 2012	Chirodiscidae	Astigmata	within-species	0	4	3NONE	CHELATE	2ECTO	Singleregion	Palearctic	Holarctic	Palearctic	N	F_IMM	Y	0.517952	1	0	1	0	0	1	1	1	NA	0	199.993	NA	2.92921e+06	2.95	N	0	0	19000	9.85219	45.01	23.3	0.693147	3.71382	1	1	0
Schizocarpus daberti Bochkov et Saveljev, 2012	Chirodiscidae	Astigmata	within-species	0	4	3NONE	CHELATE	2ECTO	Singleregion	Palearctic	Holarctic	Palearctic	N	F_IMM	Y	0.517952	1	0	1	0	0	1	1	1	NA	0	199.993	NA	2.92921e+06	2.95	N	0	0	19000	9.85219	45.01	23.3	0.693147	3.71382	1	1	0
Schizocarpus azasicus Bochkov et Saveljev, 2012	Chirodiscidae	Astigmata	within-species	0	4	3NONE	CHELATE	2ECTO	Singleregion	Palearctic	Holarctic	Palearctic	N	F_IMM	Y	0.517952	1	0	1	0	0	1	1	1	NA	0	199.993	NA	2.92921e+06	2.95	N	0	0	19000	9.85219	45.01	23.3	0.693147	3.71382	1	1	0
Schizocarpus heideckei Bochkov et Saveljev, 2012	Chirodiscidae	Astigmata	within-species	0	4	3NONE	CHELATE	2ECTO	Singleregion	Palearctic	Holarctic	Palearctic	N	F_IMM	Y	0.517952	1	0	1	0	0	1	1	1	NA	0	199.993	NA	2.92921e+06	2.95	N	0	0	19000	9.85219	45.01	23.3	0.693147	3.71382	1	1	0
Schizocarpus lavrovi Bochkov et Saveljev, 2012	Chirodiscidae	Astigmata	within-species	0	4	3NONE	CHELATE	2ECTO	Singleregion	Palearctic	Holarctic	Palearctic	N	F_IMM	Y	0.517952	1	0	1	0	0	1	1	1	NA	0	199.993	NA	2.92921e+06	2.95	N	0	0	19000	9.85219	45.01	23.3	0.693147	3.71382	1	1	0
Schizocarpus unzhakovi Bochkov et Saveljev, 2012	Chirodiscidae	Astigmata	within-species	0	5	3NONE	CHELATE	2ECTO	Singleregion	Palearctic	Holarctic	Palearctic	N	F_IMM	Y	0.517952	1	0	1	0	0	1	1	1	NA	0	199.993	NA	2.92921e+06	2.95	N	0	0	19000	9.85219	45.01	23.3	0.693147	3.71382	1	1	0
Schizocarpus tuvinicus Bochkov et Saveljev, 2012	Chirodiscidae	Astigmata	within-species	0	17	3NONE	CHELATE	2ECTO	Singleregion	Palearctic	Holarctic	Palearctic	N	F_IMM	Y	0.517952	1	0	1	0	0	1	1	1	NA	0	199.993	NA	2.92921e+06	2.95	N	0	0	19000	9.85219	45.01	23.3	0.693147	3.71382	1	1	0
Soricilichus scutisorex Fain, 1970	Chirodiscidae	Astigmata	within-species	0	2	3NONE	CHELATE	2ECTO	Singleregion	Afrotropic	Afrotropic	Afrotropic	N	F_IMM	Y	0	1	0	0	0	28	0	0	28	NA	0	199.993	NA	252191	1.85	N	0	0	91.49	4.51623	128.58	222.68	1.09861	4.20529	1	1	0
Schizocoptes conjugatus Lawrence, 1944	Chirodiscidae	Astigmata	within-family	1	6	3NONE	CHELATE	2ECTO	Singleregion	Afrotropic	Afrotropic	Afrotropic	N	F_IMM	Y	0.537442	0	0	1	3	1	1	3	4	15.8528	11.5807	219.776	3.4865	190351	1.73333	N	0	0	201.663	5.3066	79.5225	176.1	2.16905	3.9186	4	3	1
Schizocoptes daberti Bochkov, 2016	Chirodiscidae	Astigmata	within-species	0	2	3NONE	CHELATE	2ECTO	Singleregion	Afrotropic	Afrotropic	Afrotropic	N	F_IMM	Y	0	0	0	0	0	4	0	0	4	NA	0	199.993	NA	252892	0.96	N	0	0	55.76	4.02106	112.83	219.2	1.09861	4.17131	1	1	0
Lemuroecius cheirogalei Fain, 1968	Chirodiscidae	Astigmata	within-species	0	5	3NONE	CHELATE	2ECTO	Singleregion	Afrotropic_MA	Afrotropic	Afrotropic (Madagascar only)	N	F_IMM	Y	0	0	0	0	1	6	0	1	7	NA	0	199.993	NA	112950	2.26	N	0	0	446.02	6.10036	167.63	202.98	2.19722	3.62939	1	1	0
Listrophorus leuckarti Pagenstecher, 1862	Listrophoridae	Astigmata	within-family	1	73	3NONE	CHELATE	2ECTO	Singleregion	Palearctic	Holarctic	Palearctic	N	F_IMM	N	5.05533	10	2	7	66	0	8	67	67	22.1684	21.849	222.001	3.0429	1.55746e+07	5.11667	N	0	0	55.6133	4.01842	38.4067	-4.83	0.287682	3.72714	3	3	1
Listrophorus brevipes Dubinina, 1968	Listrophoridae	Astigmata	within-family	1	28	3NONE	CHELATE	2ECTO	Singleregion	Palearctic	Holarctic	Palearctic	N	F_IMM	N	5.05533	15	2	8	67	0	8	67	67	19.4014	17.0603	227.02	3.2733	1.12705e+07	4.8925	N	0	0	29.15	3.37245	42.11	7.1925	0.405465	3.90817	4	3	1
Listrophorus mediterraneus Portus, Fain et Lukoschus, 1980	Listrophoridae	Astigmata	within-order(s)	1	10	3NONE	CHELATE	2ECTO	Singleregion	Palearctic	Holarctic	Palearctic	N	F_IMM	N	4.75702	15	0	8	59	1	8	67	67	146.581	146.581	273.283	0.3191	6.0699e+06	4.65	N	0	0	67.67	4.21464	47.235	75.3	0.916291	4.47426	2	4	1
Listrophorus ondatrae Fain, Kok et Lukoschus, 1970	Listrophoridae	Astigmata	within-species	0	39	3NONE	CHELATE	2ECTO	Singleregion	Nearctic	Holarctic	Nearctic	N	F_IMM	N	0	11	0	0	67	0	0	67	67	NA	0	199.993	NA	1.46712e+07	6.55	N	0	0	991.31	6.89903	52.25	30.61	0	2.96218	1	1	0
Listrophorus dozieri Radford, 1944	Listrophoridae	Astigmata	within-species	0	16	3NONE	CHELATE	2ECTO	Singleregion	Nearctic	Holarctic	Nearctic	N	F_IMM	N	0	11	0	0	67	0	0	67	67	NA	0	199.993	NA	1.46712e+07	6.55	N	0	0	991.31	6.89903	52.25	30.61	0	2.96218	1	1	0
Listrophorus americanus Radford, 1944	Listrophoridae	Astigmata	within-species	0	110	3NONE	CHELATE	2ECTO	Singleregion	Nearctic	Holarctic	Nearctic	N	F_IMM	N	0	11	0	0	67	0	0	67	67	NA	0	199.993	NA	1.46712e+07	6.55	N	0	0	991.31	6.89903	52.25	30.61	0	2.96218	1	1	0
Listrophorus faini Dubinina, 1972	Listrophoridae	Astigmata	within-species	0	32	3NONE	CHELATE	2ECTO	Singleregion	Nearctic	Holarctic	Nearctic	N	F_IMM	N	0	11	0	0	67	0	0	67	67	NA	0	199.993	NA	1.46712e+07	6.55	N	0	0	991.31	6.89903	52.25	30.61	0	2.96218	1	1	0
Listrophorus kingstownensis Fain et Hyland, 1973	Listrophoridae	Astigmata	within-species	0	4	3NONE	CHELATE	2ECTO	Singleregion	Nearctic	Holarctic	Nearctic	N	F_IMM	N	0	11	0	0	67	0	0	67	67	NA	0	199.993	NA	1.46712e+07	6.55	N	0	0	991.31	6.89903	52.25	30.61	0	2.96218	1	1	0
Listrophorus laynei Fain, Smith et Whitaker, 1986	Listrophoridae	Astigmata	within-species	0	19	3NONE	CHELATE	2ECTO	Singleregion	Nearctic	Holarctic	Nearctic	N	F_IMM	N	0	0	0	0	67	0	0	67	67	NA	0	199.993	NA	100572	2.33	N	0	0	265.38	5.58116	111.09	218.69	1.09861	4.88159	1	1	0
Listrophorus caudatus Fain, Smith et Whitaker, 1986	Listrophoridae	Astigmata	within-species	0	23	3NONE	CHELATE	2ECTO	Singleregion	Nearctic	Holarctic	Nearctic	N	F_IMM	N	0	0	0	0	67	0	0	67	67	NA	0	199.993	NA	100572	2.33	N	0	0	265.38	5.58116	111.09	218.69	1.09861	4.88159	1	1	0
Listrophorus meridionalis Fain, 1970	Listrophoridae	Astigmata	within-species	0	30	3NONE	CHELATE	2ECTO	Singleregion	Palearctic	Holarctic	Palearctic	N	F_IMM	N	1.06817	8	1	0	66	0	1	67	67	NA	0	199.993	NA	18177352	4.76	N	0	0	120	4.78749	39.14	10.26	0	3.84908	1	1	0
Listrophorus mexicanus Fain, 1970	Listrophoridae	Astigmata	within-species	0	30	3NONE	CHELATE	2ECTO	Singleregion	Nearctic	Holarctic	Nearctic	N	F_IMM	N	0.596799	1	1	1	65	0	2	67	67	NA	0	199.993	NA	606483	2.33	N	0	0	34.88	3.55191	58.45	169.49	1.09861	4.32823	1	1	0
Listrophorus mexicanus squamiferus Fain et Hyland, 1972	Listrophoridae	Astigmata	within-family	1	7	3NONE	CHELATE	2ECTO	Singleregion	Nearctic	Holarctic	Nearctic	N	F_IMM	N	1.63245	9	1	8	66	14	8	67	67	51.2562	36.8721	244.057	2.6334	8.72093e+06	4.93333	N	0	0	26.81	3.28877	54.5967	47.7433	0	3.3154	3	3	1
Listrophorus pitymys Fain et Hyland, 1972	Listrophoridae	Astigmata	within-genus	1	12	3NONE	CHELATE	2ECTO	Singleregion	Nearctic	Holarctic	Nearctic	N	F_IMM	N	2.22215	8	1	1	66	0	2	67	67	12.5439	12.5439	206.265	2.2902	7.3563e+06	3.815	N	0	0	34.24	3.53339	68.3	67.98	1.25276	3.80744	2	2	0
Listrophorus neotomae Fain et Hyland, 1972	Listrophoridae	Astigmata	within-species	0	52	3NONE	CHELATE	2ECTO	Singleregion	Nearctic	Holarctic	Nearctic	N	F_IMM	N	1.01904	0	0	2	2	18	2	4	22	NA	0	199.993	NA	1.06697e+06	2.5	N	0	0	255.14	5.54181	39.57	172.97	0	2.88312	1	1	0
Listrophorus synaptomys Fain, Whitaker, McDaniel et Lukoschus, 1974	Listrophoridae	Astigmata	within-species	0	14	3NONE	CHELATE	2ECTO	Singleregion	Nearctic	Holarctic	Nearctic	N	F_IMM	N	0	4	0	0	67	0	0	67	67	NA	0	199.993	NA	3.2227e+06	3.09	N	0	0	28.01	3.33256	71.01	70.36	0	3.9591	1	1	0
Listrophorus synaptomys edleri Fain, Whitaker, McDaniel et Lukoschus, 1974	Listrophoridae	Astigmata	within-species	0	0	3NONE	CHELATE	2ECTO	Singleregion	Palearctic	Holarctic	Palearctic	N	F_IMM	N	0	0	1	0	66	0	1	67	67	NA	0	199.993	NA	305721	5.1	N	0	0	67.62	4.2139	35.35	-15.39	0	1.6901	1	1	0
Aeromychirus aeromys (Fain, 1970)	Listrophoridae	Astigmata	within-species	0	2	3NONE	CHELATE	2ECTO	Singleregion	Indomalaya	Indomalaya	Indomalaya	N	F_IMM	N	0	0	0	0	1	10	0	1	11	NA	0	199.993	NA	283379	1.07	N	0	0	1187	7.07918	239.02	246.03	1.60944	4.57934	1	1	0
Aeromychirus fimbriatus Bochkov et OConnor, 2005	Listrophoridae	Astigmata	within-species	0	4	3NONE	CHELATE	2ECTO	Singleregion	Palearctic	Holarctic	Palearctic	N	F_IMM	N	0	0	0	0	0	11	0	0	11	NA	0	199.993	NA	120533	3.74	N	0	0	510	6.23441	66.26	107.91	2.07944	5.14662	1	1	0
Afrolistrophorus congoicola Fain, 1971	Listrophoridae	Astigmata	within-order(s)	1	0	3NONE	CHELATE	2ECTO	Singleregion	Afrotropic	Afrotropic	Afrotropic	N	F_IMM	N	5.45075	18	2	7	41	98	9	50	99	73.8647	42.5197	416.583	3.0556	3.57944e+06	4.73286	Y	0.111111	0	70.5214	4.25592	101.819	218.727	0.998529	3.82125	9	4	1
Afrolistrophorus muricola Fain, 1970	Listrophoridae	Astigmata	within-family	1	0	3NONE	CHELATE	2ECTO	Singleregion	Afrotropic	Afrotropic	Afrotropic	N	F_IMM	N	5.45075	18	2	7	41	99	9	50	99	60.2774	36.7488	404.316	3.4066	5.18217e+06	4.59	Y	0.1	0	60.12	4.09634	101.456	224.352	0.635989	3.55792	10	3	1
Afrolistrophorus musculus Wilson et Lawrence, 1967	Listrophoridae	Astigmata	within-family	1	40	3NONE	CHELATE	2ECTO	Singleregion	Palearctic	Holarctic	Ethiopian-SA,Palearctic	N	F_IMM	N	0.539613	6	0	1	4	99	1	5	99	47.7925	47.7925	223.889	1.749	1.46844e+06	5.63	Y	0.5	0	43.235	3.76665	81.36	253.37	4.14313	5.67648	2	3	1
Afrolistrophorus maculatus Fain, 1976	Listrophoridae	Astigmata	within-family	1	11	3NONE	CHELATE	2ECTO	Multiregion	Multiregion	Multiregion	Indomalaya,Palearctic	N	F_IMM	N	4.54302	28	2	3	50	64	3	50	99	36.8611	17.1666	301.68	4.4687	530013	3.515	N	0	0	120.013	4.7876	235.493	205.156	3.86888	5.20988	10	3	1
Afrolistrophorus apodemi Fain, 1970	Listrophoridae	Astigmata	within-genus	1	31	3NONE	CHELATE	2ECTO	Singleregion	Palearctic	Holarctic	Palearctic	N	F_IMM	N	3.00571	14	1	5	5	89	5	10	99	5.2549	5.2549	202.62	2.4106	5.30115e+06	5.05	N	0	0	26.75	3.28653	55.685	76.17	2.30259	4.7632	2	2	0
Afrolistrophorus dasymys Fain, 1970	Listrophoridae	Astigmata	within-genus	1	0	3NONE	CHELATE	2ECTO	Singleregion	Afrotropic	Afrotropic	Afrotropic	N	F_IMM	N	0.579817	1	1	0	19	79	1	20	99	3.3501	3.3501	201.668	2.395	861651	2.67	N	0	0	127.75	4.85008	138.11	261.69	2.19722	4.22112	2	2	0
Afrolistrophorus otomys Fain, 1970	Listrophoridae	Astigmata	within-family	1	0	3NONE	CHELATE	2ECTO	Singleregion	Afrotropic	Afrotropic	Afrotropic	N	F_IMM	N	1.61907	15	1	2	20	99	2	20	99	59.8631	45.6285	275.741	2.4971	2.71585e+06	2.975	N	0	0	84.2667	4.43399	103.588	231.445	1.65823	4.16965	4	3	1
Afrolistrophorus concinnus Fain, 1970	Listrophoridae	Astigmata	within-family	1	1	3NONE	CHELATE	2ECTO	Singleregion	Afrotropic	Afrotropic	Afrotropic	N	F_IMM	N	1.61907	15	1	2	20	95	2	20	99	61.5045	47.4664	305.023	2.4076	6.0727e+06	4.33	N	0	0	39.1125	3.66644	90.82	220.167	1.65823	4.11847	5	3	1
Afrolistrophorus stochomys Fain, 1971	Listrophoridae	Astigmata	within-order(s)	1	1	3NONE	CHELATE	2ECTO	Singleregion	Afrotropic	Afrotropic	Afrotropic	N	F_IMM	N	0.642986	14	0	1	20	79	1	20	99	91.1637	91.1637	245.575	1.0835	2.22994e+06	2.38	N	0	0	55.475	4.01593	151.47	242.84	0.693147	2.97144	2	4	1
Afrolistrophorus tachyoryctes (Coffee, 1971)	Listrophoridae	Astigmata	within-order(s)	1	0	3NONE	CHELATE	2ECTO	Singleregion	Afrotropic	Afrotropic	Afrotropic	N	F_IMM	N	0	1	0	0	3	0	0	3	3	51.7166	25.8583	251.709	3.1069	538478	1.50333	N	0	0	142.365	4.95839	104.618	201.213	2.584	4.51697	4	4	1
Afrolistrophorus dipodicola dipodicola (Tragardh, 1904)	Listrophoridae	Astigmata	within-order(s)	1	0	3NONE	CHELATE	2ECTO	Singleregion	Palearctic	Holarctic	Ethiopian-SA,Palearctic	N	F_IMM	N	1.13819	3	1	1	7	14	2	7	21	101.708	56.8348	279.264	2.1225	4.14899e+06	3.14667	N	0	0	119.4	4.78248	12.1267	214.727	0.510826	3.78336	3	4	1
Afrolistrophorus dipodicola theodori (Radford, 1954)	Listrophoridae	Astigmata	within-genus	1	0	3NONE	CHELATE	2ECTO	Singleregion	Palearctic	Holarctic	Ethiopian-SA	N	F_IMM	N	1.03161	1	0	0	4	17	0	4	21	15.323	15.323	207.654	2.2297	5.32463e+06	5.19	N	0	0	90.965	4.51047	15.25	179.61	0.405465	4.05413	2	2	0
Afrolistrophorus dipodicola taterae Fain, 1971	Listrophoridae	Astigmata	within-family	1	0	3NONE	CHELATE	2ECTO	Singleregion	Afrotropic	Afrotropic	Afrotropic	N	F_IMM	N	1.8327	3	1	2	5	17	3	7	21	38.6319	29.2028	233.91	2.7952	2.96716e+06	3.98	N	0	0	90.5767	4.5062	83.3133	259.783	1.54045	3.74218	3	3	1
Afrolistrophorus cannomys Fain, 1980	Listrophoridae	Astigmata	within-species	0	1	3NONE	CHELATE	2ECTO	Singleregion	Indomalaya	Indomalaya	Indomalaya	N	F_IMM	N	0	0	0	0	3	0	0	3	3	NA	0	199.993	NA	818286	2	N	0	0	472.07	6.15713	159.67	213.64	2.30259	4.47164	1	1	0
Afrolistrophorus rhizomys (Fain, 1970)	Listrophoridae	Astigmata	within-species	0	1	3NONE	CHELATE	2ECTO	Singleregion	Indomalaya	Indomalaya	Indomalaya	N	F_IMM	N	0.686007	5	1	0	2	0	1	3	3	NA	0	199.993	NA	1160203	3	N	0	0	2450	7.80384	158.86	216.42	2.30259	5.17389	1	1	0
Afrolistrophorus obesus Fain et Lukoschus, 1983	Listrophoridae	Astigmata	within-family	1	1	3NONE	CHELATE	2ECTO	Singleregion	Palearctic	Holarctic	Palearctic	N	F_IMM	N	0.568801	0	1	0	3	0	1	3	3	19.4412	11.8416	215.634	3.2747	497044	3.075	N	0	0	329.335	5.79708	48.3233	76.7733	3.68051	4.62612	3	3	1
Afrolistrophorus longior Fain, Hart et Rahm, 1986	Listrophoridae	Astigmata	within-species	0	0	3NONE	CHELATE	2ECTO	Singleregion	Afrotropic	Afrotropic	Afrotropic	N	F_IMM	N	0	2	0	0	3	2	0	3	5	NA	0	199.993	NA	91746.5	1.97	N	0	0	42.14	3.741	98.83	196.33	3.04452	4.86761	1	1	0
Afrolistrophorus punctatus Fain et Lukoschus, 1983	Listrophoridae	Astigmata	within-species	0	2	3NONE	CHELATE	2ECTO	Singleregion	Palearctic	Holarctic	Palearctic	N	F_IMM	N	0	0	0	0	3	0	0	3	3	NA	0	199.993	NA	714434	3.24	N	0	0	188.67	5.24	56.28	87.38	3.63759	4.6747	1	1	0
Afrolistrophorus myospalacis Dubinina, 1973	Listrophoridae	Astigmata	within-species	0	1	3NONE	CHELATE	2ECTO	Singleregion	Palearctic	Holarctic	Palearctic	N	F_IMM	N	0.522108	0	0	1	1	0	1	2	2	NA	0	199.993	NA	327057	4.5	N	0	0	225	5.4161	30.1	-8.48	0.693147	2.83204	1	1	0
Afrolistrophorus sumatrensis Fain, 1980	Listrophoridae	Astigmata	within-species	0	1	3NONE	CHELATE	2ECTO	Singleregion	Indomalaya	Indomalaya	Indomalaya	N	F_IMM	N	0.686007	2	1	0	2	0	1	3	3	NA	0	199.993	NA	1.50375e+06	4	N	0	0	2500	7.82405	161.82	239.06	2.19722	4.8032	1	1	0
Afrolistrophorus neacomys Fain et Lukoschus, 1973	Listrophoridae	Astigmata	within-genus	1	1	3NONE	CHELATE	2ECTO	Singleregion	Neotropic	Neotropic	Neotropic	N	F_IMM	N	0	0	0	0	25	23	0	25	48	19.9028	19.9028	209.944	2.2496	2.37641e+06	3.94	N	0	0	19	2.94444	166.565	247.35	0	2.8088	2	2	0
Afrolistrophorus bradypus Fain, 1981	Listrophoridae	Astigmata	within-species	0	3	3NONE	CHELATE	2ECTO	Singleregion	Neotropic	Neotropic	Neotropic	N	F_IMM	N	0	7	0	0	1	1	0	1	2	NA	0	199.993	NA	1.80639e+06	1	N	0	0	4375.8	8.38384	157.98	250.62	0	1.4327	1	1	0
Afrolistrophorus spalacis (Fain, 1970)	Listrophoridae	Astigmata	within-family	1	0	3NONE	CHELATE	2ECTO	Singleregion	Palearctic	Holarctic	Palearctic	N	F_IMM	N	0.568801	1	1	0	3	0	1	3	3	27.0409	27.0409	213.513	2.0305	665323	2.91	N	0	0	470	6.15273	41.255	79.655	2.97041	4.19795	2	3	1
Afrolistrophorus costai (Fain, 1981)	Listrophoridae	Astigmata	within-species	0	0	3NONE	CHELATE	2ECTO	Singleregion	Palearctic	Holarctic	Palearctic	N	F_IMM	N	0.568801	0	1	0	2	0	1	3	3	NA	0	199.993	NA	732950	2.91	N	0	0	470	6.15273	39.04	64.55	2.30259	4.16122	1	1	0
Afrolistrophorus sinensis (Fain, 1970)	Listrophoridae	Astigmata	within-species	0	0	3NONE	CHELATE	2ECTO	Singleregion	Palearctic	Holarctic	Palearctic	N	F_IMM	N	0.522108	0	0	1	1	0	1	2	2	NA	0	199.993	NA	1.34513e+06	3.11	N	0	0	259.21	5.55764	42.61	32.95	1.09861	5.22106	1	1	0
Afrolistrophorus mediolineatus Fain, 1976	Listrophoridae	Astigmata	within-species	0	3	3NONE	CHELATE	2ECTO	Singleregion	Indomalaya	Indomalaya	Indomalaya	N	F_IMM	N	1.19976	12	0	1	49	16	1	50	66	NA	0	199.993	NA	3.69809e+06	7.29	N	0	0	226.99	5.42491	107.29	236.14	3.21888	5.77334	1	1	0
Afrolistrophorus mediolineatus nesokia Fain et Hyland, 1980	Listrophoridae	Astigmata	within-species	0	1	3NONE	CHELATE	2ECTO	Singleregion	Palearctic	Holarctic	Ethiopian-SA	N	F_IMM	N	0.567617	0	0	1	49	16	1	50	66	NA	0	199.993	NA	3.12315e+06	4.18	N	0	0	178.08	5.18223	23.65	158.25	0.693147	4.28359	1	1	0
Afrolistrophorus elongatus Fain et Lukoschus, 1983	Listrophoridae	Astigmata	within-species	0	0	3NONE	CHELATE	2ECTO	Singleregion	Palearctic	Holarctic	Palearctic	N	F_IMM	N	1.13819	0	1	1	0	0	2	2	2	NA	0	199.993	NA	324162	2	N	0	0	288.41	5.66438	15.84	173.79	1.09861	3.15017	1	1	0
Amlistrophorus laticoxa (Fain et Lukoschus, 1982)	Listrophoridae	Astigmata	within-species	0	2	3NONE	CHELATE	2ECTO	Singleregion	Neotropic	Neotropic	Neotropic	N	F_IMM	N	0	1	0	0	10	38	0	10	48	NA	0	199.993	NA	229420	5.18	N	0	0	44.84	3.8031	145.69	234.28	0	4.27165	1	1	0
Amlistrophorus geoxus Sikora et Bochkov, 2012	Listrophoridae	Astigmata	within-species	0	4	3NONE	CHELATE	2ECTO	Singleregion	Neotropic	Neotropic	Neotropic	N	F_IMM	N	0	0	0	0	0	48	0	0	48	NA	0	199.993	NA	182343	3.4	N	0	0	30.8	3.42751	108.34	66.53	0	2.70872	1	1	0
Asiochirus suncus (Radford, 1940)	Listrophoridae	Astigmata	within-species	0	11	3NONE	CHELATE	2ECTO	Singleregion	Indomalaya	Indomalaya	Indomalaya	N	F_IMM	N	0	10	0	0	24	4	0	24	28	NA	0	199.993	NA	6.0249e+06	3.1	N	0	0	43.76	3.77872	124.42	230.76	2.48491	5.60804	1	1	0
Carnilistrophorus poecilogalei (Fain, 1970)	Listrophoridae	Astigmata	within-species	0	0	3NONE	CHELATE	2ECTO	Singleregion	Afrotropic	Afrotropic	Afrotropic	N	F_IMM	N	1.17253	6	0	1	17	10	1	18	28	NA	0	199.993	NA	6.52464e+06	2.23	N	0	0	308.16	5.73062	89.96	215.35	1.09861	3.59512	1	1	0
Carnilistrophorus rhynchocyoni (Fain, 1970)	Listrophoridae	Astigmata	within-species	0	2	3NONE	CHELATE	2ECTO	Singleregion	Afrotropic	Afrotropic	Afrotropic	N	F_IMM	N	0	0	0	0	0	0	0	0	0	NA	0	199.993	NA	1.86229e+06	1.93	N	0	0	424.92	6.0519	108.26	232.24	1.09861	3.39384	1	1	0
Carnilistrophorus myonax (Fain, 1970)	Listrophoridae	Astigmata	within-species	0	0	3NONE	CHELATE	2ECTO	Singleregion	Afrotropic	Afrotropic	Afrotropic	N	F_IMM	N	0.545302	5	0	1	4	17	1	5	22	NA	0	199.993	NA	1.63682e+07	2.5	N	0	0	543.83	6.29864	84.92	233.27	0.693147	3.53777	1	1	0
Dubininetta dubinini (Dubinina, 1969)	Listrophoridae	Astigmata	within-family	1	4	3NONE	CHELATE	2ECTO	Singleregion	Palearctic	Holarctic	Palearctic	N	F_IMM	N	0	0	0	0	1	0	0	1	1	25.0932	25.0932	212.539	2.1362	698315	3.585	N	0	0	243.905	5.49678	50.985	78.71	1.8718	4.34055	2	3	1
Echinosorella echinosorex (Fain et Lukoschus, 1978)	Listrophoridae	Astigmata	within-species	0	1	3NONE	CHELATE	2ECTO	Singleregion	Indomalaya	Indomalaya	Indomalaya	N	F_IMM	N	0	26	0	0	0	0	0	0	0	NA	0	199.993	NA	1.37453e+06	1.9	N	0	0	756.53	6.62874	241.4	248.91	1.60944	4.29511	1	1	0
Geomylichus dipodomius (Radford, 1953)	Listrophoridae	Astigmata	within-species	0	17	3NONE	CHELATE	2ECTO	Singleregion	Nearctic	Holarctic	Nearctic	N	F_IMM	N	1.07303	0	0	2	7	0	2	9	9	NA	0	199.993	NA	177726	2.59	N	0	0	41	3.71357	64.72	156.19	1.79176	4.99944	1	1	0
Geomylichus texanus Fain, Whitaker, Schwan et Lukoschus, 1978	Listrophoridae	Astigmata	within-species	0	11	3NONE	CHELATE	2ECTO	Singleregion	Nearctic	Holarctic	Nearctic	N	F_IMM	N	1.03372	2	0	1	8	0	1	9	9	NA	0	199.993	NA	3.426e+06	2.95	N	0	0	50.4	3.91999	31.17	111.41	0	2.7272	1	1	0
Geomylichus utahensis Fain et Whitaker, 1987	Listrophoridae	Astigmata	within-species	0	19	3NONE	CHELATE	2ECTO	Singleregion	Nearctic	Holarctic	Nearctic	N	F_IMM	N	1.01784	0	0	2	7	0	2	9	9	NA	0	199.993	NA	392814	2.37	N	0	0	56.26	4.02998	20.55	88.12	0	2.37955	1	1	0
Geomylichus intercalatus Fain, Whitaker et Thomas, 1991	Listrophoridae	Astigmata	within-species	0	3	3NONE	CHELATE	2ECTO	Singleregion	Nearctic	Holarctic	Nearctic	N	F_IMM	N	0.500637	0	0	1	8	0	1	9	9	NA	0	199.993	NA	48975.1	1.94	N	0	0	49.25	3.89691	49.53	217.94	0.693147	3.32215	1	1	0
Geomylichus californicus Fain, Whitaker et Thomas, 1988	Listrophoridae	Astigmata	within-species	0	25	3NONE	CHELATE	2ECTO	Singleregion	Nearctic	Holarctic	Nearctic	N	F_IMM	N	1.02755	0	0	2	7	0	2	9	9	NA	0	199.993	NA	16390.4	1.73	N	0	0	81.52	4.40085	37.96	123.43	1.09861	5.47189	1	1	0
Geomylichus quasinudus Fain, Whitaker et Thomas, 1991	Listrophoridae	Astigmata	within-species	0	3	3NONE	CHELATE	2ECTO	Singleregion	Nearctic	Holarctic	Nearctic	N	F_IMM	N	1.02791	0	0	2	7	0	2	9	9	NA	0	199.993	NA	6724.92	4.77	N	0	0	113.61	4.73277	36.13	132.81	1.09861	2.94864	1	1	0
Geomylichus multistriatus Fain, Whitaker et Thomas, 1988	Listrophoridae	Astigmata	within-species	0	10	3NONE	CHELATE	2ECTO	Singleregion	Nearctic	Holarctic	Nearctic	N	F_IMM	N	1.12117	0	1	1	7	0	2	9	9	NA	0	199.993	NA	11321.5	2.14	N	0	0	41.59	3.72786	37.6	143.04	1.09861	3.77849	1	1	0
Geomylichus microdipodops Fain et Whitaker, 1980	Listrophoridae	Astigmata	within-species	0	12	3NONE	CHELATE	2ECTO	Singleregion	Nearctic	Holarctic	Nearctic	N	F_IMM	N	0	0	0	0	9	0	0	9	9	NA	0	199.993	NA	226287	3.94	N	0	0	12.3	2.5096	21.26	71.85	0	1.02962	1	1	0
Geomylichus perognathi Fain et Whitaker, 1980	Listrophoridae	Astigmata	within-species	0	12	3NONE	CHELATE	2ECTO	Singleregion	Nearctic	Holarctic	Nearctic	N	F_IMM	N	0	0	0	0	0	9	0	0	9	NA	0	199.993	NA	922063	4.86	N	0	0	21.56	3.07084	26.55	71.38	0	1.97824	1	1	0
Geomylichus inaequalis Fain, Whitaker, Schwan et Lukoschus, 1978	Listrophoridae	Astigmata	within-species	0	14	3NONE	CHELATE	2ECTO	Singleregion	Nearctic	Holarctic	Nearctic	N	F_IMM	N	0	0	0	0	5	4	0	5	9	NA	0	199.993	NA	2.34403e+06	5.34	N	0	0	37.24	3.61738	44.13	149.22	0	3.21366	1	1	0
Geomylichus hispidus Vargas, Perez et Polaco, 1999	Listrophoridae	Astigmata	within-species	0	3	3NONE	CHELATE	2ECTO	Singleregion	Nearctic	Holarctic	Nearctic	N	F_IMM	N	0	0	0	0	5	4	0	5	9	NA	0	199.993	NA	2.34403e+06	5.34	N	0	0	37.24	3.61738	44.13	149.22	0	3.21366	1	1	0
Geomylichus formosus Fain et Whitaker, 1987	Listrophoridae	Astigmata	within-species	0	12	3NONE	CHELATE	2ECTO	Singleregion	Nearctic	Holarctic	Nearctic	N	F_IMM	N	0	0	0	0	5	4	0	5	9	NA	0	199.993	NA	397045	5.28	N	0	0	20.02	2.99673	17.81	117.14	0	3.05211	1	1	0
Geomylichus brevispinosus Fain, Whitaker, Schwan et Lukoschus, 1978	Listrophoridae	Astigmata	within-species	0	18	3NONE	CHELATE	2ECTO	Singleregion	Nearctic	Holarctic	Nearctic	N	F_IMM	N	0.606618	0	1	0	4	4	1	5	9	NA	0	199.993	NA	407770	3.4	N	0	0	15.57	2.74535	20.78	171.96	0	3.14674	1	1	0
Geomylichus nelsoni Vargas, Perez et Polaco, 1999	Listrophoridae	Astigmata	within-species	0	3	3NONE	CHELATE	2ECTO	Singleregion	Nearctic	Holarctic	Nearctic	N	F_IMM	N	0	0	0	0	5	4	0	5	9	NA	0	199.993	NA	566702	3.46	N	0	0	15.53	2.74277	31.52	173.55	0	3.06945	1	1	0
Geomylichus durangoensis Vargas, Perez et Polaco, 1999	Listrophoridae	Astigmata	within-species	0	3	3NONE	CHELATE	2ECTO	Singleregion	Nearctic	Holarctic	Nearctic	N	F_IMM	N	0	0	0	0	5	4	0	5	9	NA	0	199.993	NA	566702	3.46	N	0	0	15.53	2.74277	31.52	173.55	0	3.06945	1	1	0
Geomylichus comitanensis Hoffman et Servin, 1990	Listrophoridae	Astigmata	within-species	0	10	3NONE	CHELATE	2ECTO	Singleregion	Nearctic	Holarctic	Nearctic	N	F_IMM	N	0	0	0	0	5	4	0	5	9	NA	0	199.993	NA	84613.8	2.91	N	0	0	23	3.13549	13.35	181.15	0.693147	2.10535	1	1	0
Geomylichus bassolsae Servin, Aguilar et Alvaroz-Castaneda, 1992	Listrophoridae	Astigmata	within-species	0	1	3NONE	CHELATE	2ECTO	Singleregion	Nearctic	Holarctic	Nearctic	N	F_IMM	N	0	0	0	0	5	4	0	5	9	NA	0	199.993	NA	84613.8	2.91	N	0	0	23	3.13549	13.35	181.15	0.693147	2.10535	1	1	0
Geomylichus guaycurensis Servin, Aguilar et Alvaroz-Castaneda, 1994	Listrophoridae	Astigmata	within-species	0	3	3NONE	CHELATE	2ECTO	Singleregion	Nearctic	Holarctic	Nearctic	N	F_IMM	N	0	0	0	0	5	4	0	5	9	NA	0	199.993	NA	84613.8	2.91	N	0	0	23	3.13549	13.35	181.15	0.693147	2.10535	1	1	0
Geomylichus thomomys Fain, Whitaker, Schwan et Lukoschus, 1978	Listrophoridae	Astigmata	within-species	0	32	3NONE	CHELATE	2ECTO	Singleregion	Nearctic	Holarctic	Nearctic	N	F_IMM	N	0	0	0	0	1	8	0	1	9	NA	0	199.993	NA	1.97666e+06	4.61	N	0	0	122.7	4.80974	26.71	139.89	0	3.42849	1	1	0
Geomylichus floridanus (Radford, 1949)	Listrophoridae	Astigmata	within-species	0	22	3NONE	CHELATE	2ECTO	Singleregion	Nearctic	Holarctic	Nearctic	N	F_IMM	N	0	0	0	0	1	8	0	1	9	NA	0	199.993	NA	242107	1.68	N	0	0	201.15	5.30405	106.58	196.79	2.07944	4.28041	1	1	0
Geomylichus deserti Fain et Whitaker, 1987	Listrophoridae	Astigmata	within-species	0	16	3NONE	CHELATE	2ECTO	Singleregion	Nearctic	Holarctic	Nearctic	N	F_IMM	N	0	0	0	0	9	0	0	9	9	NA	0	199.993	NA	308414	3.36	N	0	0	107.63	4.6787	16.06	156.08	0	3.05494	1	1	0
Geomylichus mexicanus Fain, 1976	Listrophoridae	Astigmata	within-species	0	2	3NONE	CHELATE	2ECTO	Singleregion	Nearctic	Holarctic	Nearctic	N	F_IMM	N	1.05318	0	0	2	2	18	2	4	22	NA	0	199.993	NA	42812.7	2	N	0	0	227.49	5.42711	26.35	238.77	1.60944	3.77872	1	1	0
Geomylichus neacomys Fain, Whitaker, Schwan et Lukoschus, 1978	Listrophoridae	Astigmata	within-species	0	1	3NONE	CHELATE	2ECTO	Singleregion	Neotropic	Neotropic	Neotropic	N	F_IMM	N	0	0	0	0	25	23	0	25	48	NA	0	199.993	NA	1.18061e+06	3.94	N	0	0	19	2.94444	151.01	247.93	0	3.37074	1	1	0
Geomylichus oaxacae Fain et Estebanes, 2000	Listrophoridae	Astigmata	within-species	0	16	3NONE	CHELATE	2ECTO	Singleregion	Neotropic	Neotropic	Neotropic	N	F_IMM	N	0	0	0	0	0	9	0	0	9	NA	0	199.993	NA	479715	3.06	N	0	0	74	4.30407	167.46	231.65	1.60944	4.0455	1	1	0
Geomylichus sylvilagus Fain, 1973	Listrophoridae	Astigmata	within-species	0	2	3NONE	CHELATE	2ECTO	Singleregion	Neotropic	Neotropic	Neotropic	N	F_IMM	N	1.04419	8	0	2	3	7	2	5	12	NA	0	199.993	NA	7.21626e+06	4.62	N	0	0	1207.19	7.09605	74.16	152.67	0.693147	4.00223	1	1	0
Hemigalichus baramensis Fain, 1970	Listrophoridae	Astigmata	within-species	0	3	3NONE	CHELATE	2ECTO	Singleregion	Indomalaya	Indomalaya	Indomalaya	N	F_IMM	Y	0	27	0	0	4	18	0	4	22	NA	0	199.993	NA	1.43139e+06	1.73	N	0	0	1262.7	7.14101	245.18	248.86	1.60944	4.27333	1	1	0
Leporacarus gibbus (Pagenstecher, 1861)	Listrophoridae	Astigmata	within-family	1	211	3NONE	CHELATE	2ECTO	Multiregion	Multiregion	Multiregion	Cosmopolite,Nearctic,Palearctic	Y	F_IMM	N	1.63275	7	0	3	5	8	3	5	12	19.5848	13.714	223.716	3.4381	9.77261e+06	3.125	Y	0.25	0.25	2469.15	7.81163	43.05	132.115	1.55814	4.2704	4	3	1
Leporacarus leporicolus (Lawrence, 1951)	Listrophoridae	Astigmata	within-order(s)	1	1	3NONE	CHELATE	2ECTO	Singleregion	Afrotropic	Afrotropic	Afrotropic	N	F_IMM	N	1.59633	5	0	3	4	17	3	5	22	165.421	165.421	282.703	-0.1167	8.58397e+06	2.01	N	0	0	1568.73	7.35802	54	198.05	0.405465	3.32522	2	4	1
Leporacarus sylvilagi Fain, Lukoschus et Whitaker, 1981	Listrophoridae	Astigmata	within-genus	1	13	3NONE	CHELATE	2ECTO	Singleregion	Nearctic	Holarctic	Nearctic	N	F_IMM	N	0.576273	43	1	2	4	7	2	5	12	13.8508	13.8508	206.918	2.3407	5.32611e+06	2.625	N	0	0	850.635	6.74598	91.635	179.595	0.405465	4.01953	2	2	0
Leporacarus brevicaudatus (Ullrich, 1938)	Listrophoridae	Astigmata	within-genus	1	10	3NONE	CHELATE	2ECTO	Singleregion	Palearctic	Holarctic	Palearctic	N	F_IMM	N	1.63537	13	0	3	1	8	3	4	12	7.4101	7.4101	203.698	2.3846	1.51916e+07	2.65	N	0	0	3460.93	8.14929	38.275	1.885	0.405465	3.81496	2	2	0
Lynxacarus morlani Radford, 1951	Listrophoridae	Astigmata	within-species	0	18	3NONE	CHELATE	2ECTO	Singleregion	Nearctic	Holarctic	Nearctic	N	F_IMM	N	3.1842	8	0	6	4	12	6	10	22	NA	0	199.993	NA	9.70253e+06	2.76	N	0	0	6374.47	8.76006	53.72	108.31	0	3.45632	1	1	0
Lynxacarus mustelae (Megnin, 1885)	Listrophoridae	Astigmata	within-family	1	48	3NONE	CHELATE	2ECTO	Singleregion	Multiregion	Holarctic	Nearctic,Palearctic	N	F_IMM	N	4.02954	14	1	3	18	10	3	18	28	17.1644	9.7482	237.902	4.1704	1.97673e+07	5.31	N	0	0	2341.08	7.75837	51.1233	45.14	0.510826	4.15267	7	3	1
Lynxacarus nearcticus Fain et Hyland, 1973	Listrophoridae	Astigmata	within-family	1	13	3NONE	CHELATE	2ECTO	Singleregion	Nearctic	Holarctic	Nearctic	N	F_IMM	N	2.3034	8	1	2	17	10	3	18	28	14.0419	14.0419	207.014	2.2368	7.92994e+06	5.5	N	0	0	378.235	5.93552	61.845	86.37	0.405465	3.86147	2	3	1
Lynxacarus semnopitheci Fain, 1970	Listrophoridae	Astigmata	within-order(s)	1	3	3NONE	CHELATE	2ECTO	Singleregion	Indomalaya	Indomalaya	Indomalaya	N	F_IMM	N	0.606303	11	1	1	3	18	2	5	22	165.421	165.421	282.703	-0.0537	3.61052e+06	3.12	N	0	0	3200	8.07091	187.965	237.545	3.11352	6.09975	2	4	1
Lynxacarus tupaiae Fain, 1970	Listrophoridae	Astigmata	within-genus	1	1	3NONE	CHELATE	2ECTO	Singleregion	Indomalaya	Indomalaya	Indomalaya	N	F_IMM	N	0.564571	2	1	2	5	0	2	5	5	13.88	11.9363	212.901	3.3605	1.20428e+06	2.115	N	0	0	166.827	5.11696	212.433	229.11	2.41293	4.93337	3	2	0
Lynxacarus canadensis (Fain et Yunker, 1980)	Listrophoridae	Astigmata	within-species	0	1	3NONE	CHELATE	2ECTO	Singleregion	Nearctic	Holarctic	Nearctic	N	F_IMM	N	0.652519	10	0	0	18	10	0	18	28	NA	0	199.993	NA	1.1887e+07	2.67	N	0	0	8087.42	8.99807	55.55	10.63	0	3.01455	1	1	0
Metalistrophorus sciuricola Fain, 1970	Listrophoridae	Astigmata	within-species	0	3	3NONE	CHELATE	2ECTO	Singleregion	Palearctic	Holarctic	Palearctic	N	F_IMM	N	0	10	0	0	1	8	0	1	9	NA	0	199.993	NA	1.37337e+07	5.01	N	0	0	94.16	4.545	34.31	-48.8	0	3.79616	1	1	0
Olistrophorus cryptotae McDaniel et Whitaker, 1972	Listrophoridae	Astigmata	within-species	0	5	3NONE	CHELATE	2ECTO	Singleregion	Nearctic	Holarctic	Nearctic	N	F_IMM	N	0	8	0	0	5	0	0	5	5	NA	0	199.993	NA	4.10279e+06	4.55	N	0	0	4.97	1.60342	78.58	153.07	0.693147	4.2099	1	1	0
Olistrophorus blarina (Fain et Hyland, 1972)	Listrophoridae	Astigmata	within-species	0	15	3NONE	CHELATE	2ECTO	Singleregion	Nearctic	Holarctic	Nearctic	N	F_IMM	N	0.556016	2	0	1	4	0	1	5	5	NA	0	199.993	NA	4.10275e+06	5.39	N	0	0	18.56	2.92101	64.11	70.88	0	3.82035	1	1	0
Olistrophorus crocidurae (Fain, 1976)	Listrophoridae	Astigmata	within-species	0	0	3NONE	CHELATE	2ECTO	Singleregion	Indomalaya	Indomalaya	Indomalaya	N	F_IMM	N	0	0	0	0	24	4	0	24	28	NA	0	199.993	NA	5.42432e+06	4	N	0	0	2.26	0.815365	69.01	163.9	1.09861	4.98825	1	1	0
Prolistrophorus argentinus (Hirst, 1921)	Listrophoridae	Astigmata	within-family	1	12	3NONE	CHELATE	2ECTO	Singleregion	Neotropic	Neotropic	Neotropic	N	F_IMM	N	1.56446	1	0	5	25	38	5	25	48	28.7275	15.3011	260.921	3.942	775101	3.23333	N	0	0	98.4	4.58904	130.61	221.861	1.14513	3.74509	7	3	1
Prolistrophorus grassii (Radford, 1954)	Listrophoridae	Astigmata	within-family	1	14	3NONE	CHELATE	2ECTO	Multiregion	Multiregion	Multiregion	Nearctic,Neotropic	N	F_IMM	N	0.535516	5	0	1	24	48	1	25	48	31.9794	31.9794	215.982	2.0903	1.98581e+06	4.155	N	0	0	52.74	3.96537	131.095	208.545	1.25276	3.95957	2	3	1
Prolistrophorus amazonicus Fain, 1970	Listrophoridae	Astigmata	within-family	1	1	3NONE	CHELATE	2ECTO	Singleregion	Neotropic	Neotropic	Neotropic	N	F_IMM	N	1.16287	1	0	1	24	46	1	25	48	27.2902	19.032	223.154	3.0302	776305	5.105	N	0	0	36.02	3.58407	90.66	220.31	2.11021	4.34944	3	3	1
Prolistrophorus nectomys Fain, 1970	Listrophoridae	Astigmata	within-order(s)	1	1	3NONE	CHELATE	2ECTO	Multiregion	Multiregion	Multiregion	Nearctic,Neotropic	N	F_IMM	N	2.29688	13	1	2	25	23	2	25	48	86.6524	20.9698	332.074	3.6851	945527	2.385	N	0	0	161.877	5.08683	170.757	228.412	1.76359	3.82857	7	4	1
Prolistrophorus striatus Fain, 1973	Listrophoridae	Astigmata	within-order(s)	1	1	3NONE	CHELATE	2ECTO	Singleregion	Neotropic	Neotropic	Neotropic	N	F_IMM	N	0.503504	4	0	2	3	48	2	5	48	146.581	146.581	273.283	0.2784	1.30444e+06	4.23	N	0	0	182.355	5.20596	138.61	222.595	2.07944	3.8796	2	4	1
Prolistrophorus cryptophallus Fain, 1970	Listrophoridae	Astigmata	within-species	0	0	3NONE	CHELATE	2ECTO	Singleregion	Neotropic	Neotropic	Neotropic	N	F_IMM	N	0	3	0	0	5	23	0	5	28	NA	0	199.993	NA	859665	1	N	0	0	599.99	6.39691	134.87	194.24	2.19722	4.62183	1	1	0
Prolistrophorus sparsilineatus Fain, 1970	Listrophoridae	Astigmata	within-species	0	4	3NONE	CHELATE	2ECTO	Singleregion	Nearctic	Holarctic	Nearctic	N	F_IMM	N	1.1454	7	1	1	6	14	2	8	22	NA	0	199.993	NA	1.1513e+06	3.7	N	0	0	27.68	3.32071	103.39	180.86	1.79176	4.01277	1	1	0
Prolistrophorus ctenomys Fain, 1970	Listrophoridae	Astigmata	within-genus	1	1	3NONE	CHELATE	2ECTO	Singleregion	Neotropic	Neotropic	Neotropic	N	F_IMM	N	0.543426	0	0	1	0	27	1	1	28	6.2783	6.2783	203.132	2.3691	337862	3.42	N	0	0	175.165	5.16573	90.525	162.425	1.50408	3.90015	2	2	0
Prolistrophorus akodon Fain et Lukoschus, 1982	Listrophoridae	Astigmata	within-family	1	0	3NONE	CHELATE	2ECTO	Singleregion	Neotropic	Neotropic	Neotropic	N	F_IMM	N	1.19349	6	0	5	10	38	5	10	48	16.1105	14.1792	215.138	3.2478	229420	4.84	N	0	0	42.385	3.74679	145.69	234.28	0	4.27165	3	3	1
Prolistrophorus primitivus Fain et Lukoschus, 1984	Listrophoridae	Astigmata	within-species	0	0	3NONE	CHELATE	2ECTO	Singleregion	Neotropic	Neotropic	Neotropic	N	F_IMM	N	0	0	0	0	25	23	0	25	48	NA	0	199.993	NA	307052	3.4	N	0	0	60.5	4.10264	152.57	206.58	1.38629	4.47415	1	1	0
Prolistrophorus parabidentatus Bochkov, Lareschi et Barreto, 2014	Listrophoridae	Astigmata	within-species	0	1	3NONE	CHELATE	2ECTO	Singleregion	Neotropic	Neotropic	Neotropic	N	F_IMM	N	1.12745	1	0	5	5	38	5	10	48	NA	0	199.993	NA	1.07124e+06	4.59	N	0	0	25.27	3.22962	76.67	177.53	0.693147	3.36038	1	1	0
Prolistrophorus tylomys Bochkov, Lareschi et Barreto, 2014	Listrophoridae	Astigmata	within-species	0	1	3NONE	CHELATE	2ECTO	Singleregion	Neotropic	Neotropic	Neotropic	N	F_IMM	N	0	1	0	0	0	1	0	0	1	NA	0	199.993	NA	480906	2.47	N	0	0	181.65	5.20208	139.27	221.72	2.19722	4.31589	1	1	0
Prolistrophorus scotinomys Fain et Lukoschus, 1982	Listrophoridae	Astigmata	within-species	0	0	3NONE	CHELATE	2ECTO	Singleregion	Neotropic	Neotropic	Neotropic	N	F_IMM	N	0	0	0	0	2	20	0	2	22	NA	0	199.993	NA	5990.23	3.08	N	0	0	15.07	2.71271	253.24	255.32	2.63906	3.92138	1	1	0
Prolistrophorus reithrodontomys Fain et Lukoschus, 1982	Listrophoridae	Astigmata	within-species	0	0	3NONE	CHELATE	2ECTO	Singleregion	Neotropic	Neotropic	Neotropic	N	F_IMM	N	0	0	0	0	4	18	0	4	22	NA	0	199.993	NA	21120.6	2.21	N	0	0	22.8	3.12676	230.99	250.92	2.30259	4.3042	1	1	0
Prolistrophorus birkenholzi Fain, Smith et Whitaker, 1986	Listrophoridae	Astigmata	within-species	0	2	3NONE	CHELATE	2ECTO	Singleregion	Nearctic	Holarctic	Nearctic	N	F_IMM	N	0	0	0	0	67	0	0	67	67	NA	0	199.993	NA	100572	2.33	N	0	0	265.38	5.58116	111.09	218.69	1.09861	4.88159	1	1	0
Prolistrophorus bakeri (Radford, 1949)	Listrophoridae	Astigmata	within-family	1	15	3NONE	CHELATE	2ECTO	Multiregion	Multiregion	Multiregion	Nearctic,Neotropic	N	F_IMM	N	0.52588	2	0	1	4	46	1	4	48	46.0661	26.8715	236.461	2.8969	1.35809e+06	4.6	N	0	0	80.7333	4.39115	80.445	196.65	1.79176	4.00824	3	3	1
Prolistrophorus inornatus Lizaso, 1977	Listrophoridae	Astigmata	within-species	0	4	3NONE	CHELATE	2ECTO	Singleregion	Neotropic	Neotropic	Neotropic	N	F_IMM	N	0.509504	0	0	0	25	23	0	25	48	NA	0	199.993	NA	2.45884e+06	4.37	N	0	0	49.91	3.91022	108.71	226.41	0.693147	4.12697	1	1	0
Quasilistrophorus microticolus Fain, Whitaker et Lukoschus, 1978	Listrophoridae	Astigmata	within-family	1	11	3NONE	CHELATE	2ECTO	Singleregion	Nearctic	Holarctic	Nearctic	N	F_IMM	N	0.794795	4	1	0	67	0	1	67	67	18.9104	11.3363	215.116	3.2583	1.1182e+06	2.91	N	0	0	24.4667	3.19731	87.4433	78.76	0.693147	3.67419	3	3	1
Sciurochirus philippinensis Fain, 1972	Listrophoridae	Astigmata	within-family	1	5	3NONE	CHELATE	2ECTO	Singleregion	Indomalaya	Indomalaya	Indomalaya	N	F_IMM	N	0.565565	28	0	0	8	9	0	8	11	52.5502	23.7657	304.156	3.6957	932884	2.41	N	0	0	762.315	6.63636	214.58	241.678	3.62243	4.85981	7	3	1
Sciurochirus thailandiae Fain, 1978	Listrophoridae	Astigmata	within-species	0	1	3NONE	CHELATE	2ECTO	Singleregion	Indomalaya	Indomalaya	Indomalaya	N	F_IMM	N	0	0	0	0	8	0	0	8	8	NA	0	199.993	NA	420862	2.19	N	0	0	264.91	5.57939	183.7	249.01	2.19722	4.73127	1	1	0
Sciurochirus tupaiae Fain, 1972	Listrophoridae	Astigmata	within-species	0	3	3NONE	CHELATE	2ECTO	Singleregion	Indomalaya	Indomalaya	Indomalaya	N	F_IMM	N	0	2	0	2	3	0	2	5	5	NA	0	199.993	NA	752166	2.22	N	0	0	132.43	4.88605	216.09	252.14	3.13549	5.51536	1	1	0
Sclerolistrophorus oxymycterus Fain, 1976	Listrophoridae	Astigmata	within-family	1	6	3NONE	CHELATE	2ECTO	Singleregion	Neotropic	Neotropic	Neotropic	N	F_IMM	N	1.56019	28	0	1	25	38	1	25	48	25.0214	17.3561	230.578	3.3113	2.82326e+06	3.72	N	0	0	55.5367	4.01704	137.38	244.545	2.11021	4.22076	4	3	1
Sclerolistrophorus neacomys (Fain et Lukoschus, 1980)	Listrophoridae	Astigmata	within-species	0	2	3NONE	CHELATE	2ECTO	Singleregion	Neotropic	Neotropic	Neotropic	N	F_IMM	N	0	0	0	0	25	23	0	25	48	NA	0	199.993	NA	1.18061e+06	3.94	N	0	0	19	2.94444	151.01	247.93	0	3.37074	1	1	0
Sclerolistrophorus longipes Fain et Ritzi, 2001	Listrophoridae	Astigmata	within-genus	1	2	3NONE	CHELATE	2ECTO	Singleregion	Neotropic	Neotropic	Neotropic	N	F_IMM	N	1.56019	28	0	1	25	23	1	25	48	16.8771	16.8771	208.431	2.2471	5.33319e+06	3.72	N	0	0	58.75	4.07329	176.09	246.8	0	1.5433	2	2	0
Aplodontochirus borealis Fain et Hyland, 1972	Listrophoridae	Astigmata	within-species	0	15	3NONE	CHELATE	2ECTO	Singleregion	Nearctic	Holarctic	Nearctic	N	F_IMM	N	0	6	0	0	0	0	0	0	0	NA	0	199.993	NA	245596	2.46	N	0	0	806.21	6.69234	80.7	66.19	0.693147	3.70819	1	1	0
Listrophorus arishi Oyoun, Kamman et Kady, 1994	Listrophoridae	Astigmata	within-species	0	4	3NONE	CHELATE	2ECTO	Singleregion	Palearctic	Holarctic	Ethiopian-SA	N	F_IMM	N	0.543577	0	0	0	7	14	0	7	21	NA	0	199.993	NA	673375	3.3	N	0	0	42.8	3.75654	2.59	236.89	0	4.43426	1	1	0
Myocoptes musculinus (Koch, 1844)	Myocoptidae	Astigmata	within-order(s)	1	688	3NONE	CHELATE	2ECTO	Multiregion	Multiregion	Multiregion	Australasia,Cosmopolite,Nearctic,Palearctic	Y	F_IMM	N	4.75702	15	1	8	66	94	8	67	99	117.196	55.3689	708.436	2.335	5.49699e+06	4.15188	Y	0.125	0.0625	291.887	5.67637	59.6814	108.415	1.16761	3.80738	16	4	1
Myocoptes hoogstraali Fain, 1971	Myocoptidae	Astigmata	within-species	0	4	3NONE	CHELATE	2ECTO	Singleregion	Palearctic	Holarctic	Ethiopian-SA	N	F_IMM	N	1.05916	3	0	1	6	14	1	7	21	NA	0	199.993	NA	1.14494e+07	4.14	N	0	0	26.99	3.29547	17.95	233.5	0	3.18883	1	1	0
Myocoptes lepidotus (Lawrence, 1956)	Myocoptidae	Astigmata	within-species	0	1	3NONE	CHELATE	2ECTO	Singleregion	Afrotropic	Afrotropic	Afrotropic	N	F_IMM	N	0	3	0	0	20	79	0	20	99	NA	0	199.993	NA	5.50848e+06	3.09	N	0	0	80.85	4.3926	66.56	210.53	0.693147	3.34604	1	1	0
Myocoptes grammomys Fain, 1970	Myocoptidae	Astigmata	within-family	1	2	3NONE	CHELATE	2ECTO	Singleregion	Afrotropic	Afrotropic	Afrotropic	N	F_IMM	N	1.15206	15	1	1	18	99	2	20	99	21.0343	11.0513	216.035	3.2857	5.02078e+06	2.96	N	0	0	65.845	4.1873	115.437	223.407	1.38629	4.04685	3	3	1
Myocoptes hybomys Fain, 1970	Myocoptidae	Astigmata	within-species	0	1	3NONE	CHELATE	2ECTO	Singleregion	Afrotropic	Afrotropic	Afrotropic	N	F_IMM	N	0.642986	17	0	0	20	79	0	20	99	NA	0	199.993	NA	2.49765e+06	2.3	N	0	0	54.46	3.99747	146.1	240.37	0.693147	3.45505	1	1	0
Myocoptes spinulatus Fain, 1970	Myocoptidae	Astigmata	within-genus	1	2	3NONE	CHELATE	2ECTO	Singleregion	Afrotropic	Afrotropic	Afrotropic	N	F_IMM	N	1.0992	6	1	0	2	5	1	2	5	28.7904	19.6082	224.192	3.1761	6.74975e+06	3.78667	N	0	0	9.15667	2.21448	89.2867	217.077	0.847298	3.64806	3	2	0
Myocoptes dendromus Fain, 1970	Myocoptidae	Astigmata	within-genus	1	1	3NONE	CHELATE	2ECTO	Singleregion	Afrotropic	Afrotropic	Afrotropic	N	F_IMM	N	1.0992	6	1	0	1	5	1	2	5	37.9726	37.9726	218.979	1.9236	7.22717e+06	3.955	N	0	0	9.65	2.26696	89.515	218.08	0.693147	3.61443	2	2	0
Myocoptes squamosus Fain, Munting et Lukoschus, 1969	Myocoptidae	Astigmata	within-family	1	9	3NONE	CHELATE	2ECTO	Singleregion	Multiregion	Holarctic	Nearctic,Palearctic	N	F_IMM	N	2.67354	9	0	8	67	0	8	67	67	18.7627	15.7615	234.006	3.681	8.92128e+06	5.642	N	0	0	33.6125	3.5149	45.028	-11.146	0	2.7839	5	3	1
Myocoptes pitymys Fain et Bochkov, 2004	Myocoptidae	Astigmata	within-species	0	36	3NONE	CHELATE	2ECTO	Singleregion	Nearctic	Holarctic	Nearctic	N	F_IMM	N	2.22215	8	1	1	65	0	2	67	67	NA	0	199.993	NA	2.75294e+06	2.47	N	0	0	25.95	3.25617	87.16	135.34	1.79176	4.27137	1	1	0
Myocoptes persicus Fain, 1970	Myocoptidae	Astigmata	within-species	0	0	3NONE	CHELATE	2ECTO	Singleregion	Palearctic	Holarctic	Palearctic	N	F_IMM	N	0	2	0	0	6	5	0	6	11	NA	0	199.993	NA	1.0345e+07	5.2	N	0	0	30.59	3.42067	24.91	63.96	0	3.54559	1	1	0
Myocoptes ictonyx Fain, 1970	Myocoptidae	Astigmata	within-species	0	3	3NONE	CHELATE	2ECTO	Singleregion	Afrotropic	Afrotropic	Afrotropic	N	F_IMM	N	1.16572	4	0	1	17	10	1	18	28	NA	0	199.993	NA	1.66887e+07	2.3	N	0	0	811.02	6.69829	63.09	235.22	0	3.39216	1	1	0
Myocoptes lophuromys Bochkov, OConnor et Skoracki, 2017	Myocoptidae	Astigmata	within-species	0	11	3NONE	CHELATE	2ECTO	Singleregion	Afrotropic	Afrotropic	Afrotropic	N	F_IMM	N	0	2	0	0	3	2	0	3	5	NA	0	199.993	NA	91746.5	1.97	N	0	0	42.14	3.741	98.83	196.33	3.04452	4.86761	1	1	0
Myocoptes queenslandicus Fain, 1986	Myocoptidae	Astigmata	within-species	0	14	3NONE	CHELATE	2ECTO	Singleregion	Australasia	Australasia	Australasia	N	F_IMM	N	0.505758	0	0	0	35	64	0	35	99	NA	0	199.993	NA	296275	1.87	N	0	0	716.49	6.57436	99.02	255.83	0	1.29746	1	1	0
Myocoptes striatus Fain, 1970	Myocoptidae	Astigmata	within-family	1	0	3NONE	CHELATE	2ECTO	Singleregion	Afrotropic	Afrotropic	Afrotropic	N	F_IMM	N	0.559336	8	0	1	0	4	1	1	5	54.5961	54.5961	227.291	1.6541	4.37864e+06	6.75	N	0	0	45.165	3.81032	61.49	206.56	0	2.89646	2	3	1
Myocoptes nesokia Bochkov et OConnor, 2017	Myocoptidae	Astigmata	within-species	0	1	3NONE	CHELATE	2ECTO	Multiregion	Multiregion	Multiregion	Indomalaya,Palearctic	N	F_IMM	N	0.567617	0	0	1	49	16	1	50	66	NA	0	199.993	NA	3.12315e+06	4.18	N	0	0	178.08	5.18223	23.65	158.25	0.693147	4.28359	1	1	0
Myocoptes nudus Fain, 1970	Myocoptidae	Astigmata	within-family	1	141	3NONE	CHELATE	2ECTO	Singleregion	Afrotropic	Afrotropic	Afrotropic	N	F_IMM	N	1.2098	0	2	0	18	79	2	20	99	87.2027	87.2027	243.594	1.1109	1.44282e+06	2.93	N	0	0	57.07	4.04428	100.31	221.21	1.09861	2.88088	2	3	1
Myocoptes meriones Bochkov, 2016	Myocoptidae	Astigmata	within-genus	1	3	3NONE	CHELATE	2ECTO	Singleregion	Palearctic	Holarctic	Palearctic	N	F_IMM	N	1.07613	1	0	1	4	17	1	4	21	15.323	15.323	207.654	2.3074	7.34389e+06	5.09	N	0	0	91.33	4.51448	14.705	125.625	0	3.08306	2	2	0
Criniscansor criceti Poppe, 1889	Myocoptidae	Astigmata	within-family	1	11	3NONE	CHELATE	2ECTO	Singleregion	Palearctic	Holarctic	Palearctic	N	F_IMM	N	0.556891	2	0	0	6	5	0	6	11	17.0025	17.0025	208.494	2.1685	8.52872e+06	6.17	N	0	0	229.77	5.43708	31.41	49.78	0.405465	3.70463	2	3	1
Criniscansor apodemi Fain, Munting et Lukoschus, 1969	Myocoptidae	Astigmata	within-genus	1	18	3NONE	CHELATE	2ECTO	Singleregion	Palearctic	Holarctic	Palearctic	N	F_IMM	N	3.00571	14	1	5	10	89	5	10	99	22.1277	14.883	227.131	3.2318	5.62279e+06	4.905	N	0	0	29.6125	3.3882	53.3675	76.2775	2.50553	4.74108	4	2	0
Criniscansor congolensis Fain, 1970	Myocoptidae	Astigmata	within-genus	1	1	3NONE	CHELATE	2ECTO	Singleregion	Afrotropic	Afrotropic	Afrotropic	N	F_IMM	N	0	0	0	0	20	79	0	20	99	NA	0	199.993	NA	2.73958e+06	1.97	N	0	0	43.52	3.77322	85.6	229.52	1.09861	3.79121	2	2	0
Criniscansor deomys Fain, 1970	Myocoptidae	Astigmata	within-species	0	1	3NONE	CHELATE	2ECTO	Singleregion	Afrotropic	Afrotropic	Afrotropic	N	F_IMM	N	0	1	0	0	0	0	0	0	0	NA	0	199.993	NA	1.68942e+06	1.7	N	0	0	57.6	4.05352	148.34	238.65	0.693147	3.39652	1	1	0
Gliricoptes glirinus (Canestrini, 1895)	Myocoptidae	Astigmata	within-species	0	5	3NONE	CHELATE	2ECTO	Singleregion	Palearctic	Holarctic	Palearctic	N	F_IMM	N	0	3	0	0	0	2	0	0	2	NA	0	199.993	NA	3.54567e+06	5.17	N	0	0	128.09	4.85273	56.59	73.6	2.56495	4.68213	1	1	0
Gliricoptes muscardinus Kok, Lukoschus et Fain, 1971	Myocoptidae	Astigmata	within-species	0	3	3NONE	CHELATE	2ECTO	Singleregion	Palearctic	Holarctic	Palearctic	N	F_IMM	N	0	10	0	0	0	3	0	0	3	NA	0	199.993	NA	3.33182e+06	4.3	N	0	0	29.19	3.37383	59.66	79.39	2.89037	4.93275	1	1	0
Gliricoptes nitedulus Kok, Lukoschus et Fain, 1971	Myocoptidae	Astigmata	within-species	0	0	3NONE	CHELATE	2ECTO	Singleregion	Palearctic	Holarctic	Palearctic	N	F_IMM	N	0	0	0	0	2	1	0	2	3	NA	0	199.993	NA	4.84146e+06	3.24	N	0	0	29.5	3.38439	38.84	81.3	1.60944	4.28799	1	1	0
Gliricoptes eliomys Kok, Lukoschus et Fain, 1971	Myocoptidae	Astigmata	within-species	0	10	3NONE	CHELATE	2ECTO	Singleregion	Palearctic	Holarctic	Palearctic	N	F_IMM	N	0.50534	1	0	1	1	1	1	2	3	NA	0	199.993	NA	3.8705e+06	4.99	N	0	0	114.61	4.74154	44.52	112.39	1.09861	4.65729	1	1	0
Gliricoptes vulcanorum Fain, 1970	Myocoptidae	Astigmata	within-genus	1	2	3NONE	CHELATE	2ECTO	Singleregion	Afrotropic	Afrotropic	Afrotropic	N	F_IMM	N	0.540287	1	0	1	0	2	1	1	2	35.5914	35.5914	217.788	1.9436	4.2974e+06	3.055	N	0	0	25.035	3.22027	108.48	235.47	0.916291	4.00715	2	2	0
Gliricoptes betulinus Kok, Lukoschus et Fain, 1971	Myocoptidae	Astigmata	within-genus	1	1	3NONE	CHELATE	2ECTO	Singleregion	Palearctic	Holarctic	Palearctic	N	F_IMM	N	0.587785	2	1	0	2	0	1	2	2	18.7135	18.7135	209.349	2.2731	3.9998e+06	4.83	N	0	0	8.92	2.1883	30.2	-3.82	0.693147	3.22386	2	2	0
Gliricoptes zapus Fain et Whitaker, 1974	Myocoptidae	Astigmata	within-species	0	13	3NONE	CHELATE	2ECTO	Singleregion	Nearctic	Holarctic	Nearctic	N	F_IMM	N	0.553737	5	0	1	0	0	1	1	1	NA	0	199.993	NA	162680	5.47	N	0	0	27.45	3.31237	95.81	75.86	0.693147	4.2245	1	1	0
Sciurocoptes sciurinus (Hennemann, 1919)	Myocoptidae	Astigmata	within-species	0	2	3NONE	CHELATE	2ECTO	Singleregion	Palearctic	Holarctic	Palearctic	N	F_IMM	N	0	9	0	0	4	7	0	4	11	NA	0	199.993	NA	1.7785e+07	4.5	N	0	0	333	5.80814	37.04	-36.49	0	3.57571	1	1	0
Trichoecius clethrionomydis Portus et Gallego, 1986	Myocoptidae	Astigmata	within-family	1	33	3NONE	CHELATE	2ECTO	Singleregion	Multiregion	Holarctic	Nearctic,Palearctic	N	F_IMM	N	4.75702	15	3	8	64	0	8	67	67	10.8291	6.5241	225.195	4.2919	7.65426e+06	4.82714	N	0	0	28.26	3.34145	50.4657	1.26429	2.76362	4.38637	7	3	1
Trichoecius pitymydis Portus et Gallego, 1986	Myocoptidae	Astigmata	within-species	0	1	3NONE	CHELATE	2ECTO	Singleregion	Palearctic	Holarctic	Palearctic	N	F_IMM	N	2.59987	0	0	5	62	0	5	67	67	NA	0	199.993	NA	226553	2.51	N	0	0	22.71	3.12281	62.9	121.76	2.3979	4.69226	1	1	0
Trichoecius gettingeri Fain, Lukoschus, Cudmore et Whitaker, 1984	Myocoptidae	Astigmata	within-species	0	3	3NONE	CHELATE	2ECTO	Singleregion	Nearctic	Holarctic	Nearctic	N	F_IMM	N	1.2201	9	1	1	6	14	2	8	22	NA	0	199.993	NA	5.84143e+06	4.27	N	0	0	18.07	2.89425	64.42	130.26	0	3.80488	1	1	0
Trichoecius micromys Fain, Munting et Lukoschus, 1969	Myocoptidae	Astigmata	within-species	0	1	3NONE	CHELATE	2ECTO	Singleregion	Palearctic	Holarctic	Palearctic	N	F_IMM	N	0	4	0	0	0	66	0	0	66	NA	0	199.993	NA	1.81084e+07	4.92	N	0	0	6.99	1.94448	57.71	44.32	0	4.79521	1	1	0
Trichoecius apodemi Fain, Munting et Lukoschus, 1969	Myocoptidae	Astigmata	within-species	0	19	3NONE	CHELATE	2ECTO	Singleregion	Palearctic	Holarctic	Palearctic	N	F_IMM	N	2.40038	14	0	5	5	89	5	10	99	NA	0	199.993	NA	5.04325e+06	5.16	N	0	0	21.9	3.08649	57.22	90.82	2.70805	4.90357	1	1	0
Trichoecius blaszaki Labrzycka et Dabert, 2008	Myocoptidae	Astigmata	within-species	0	2	3NONE	CHELATE	2ECTO	Singleregion	Palearctic	Holarctic	Palearctic	N	F_IMM	N	3.00571	13	1	4	5	89	5	10	99	NA	0	199.993	NA	5.55906e+06	4.94	N	0	0	31.6	3.45316	54.15	61.52	1.60944	4.59986	1	1	0
Trichoecius widawaensis Haitlinger, 1986	Myocoptidae	Astigmata	within-species	0	6	3NONE	CHELATE	2ECTO	Singleregion	Palearctic	Holarctic	Palearctic	N	F_IMM	N	0	1	0	0	10	89	0	10	99	NA	0	199.993	NA	1.10869e+07	5.64	N	0	0	21.11	3.04975	51.66	48.51	0.693147	4.83612	1	1	0
Trichoecius malacomys Fain, 1970	Myocoptidae	Astigmata	within-species	0	1	3NONE	CHELATE	2ECTO	Singleregion	Afrotropic	Afrotropic	Afrotropic	N	F_IMM	N	0	4	0	0	1	98	0	1	99	NA	0	199.993	NA	387958	2.46	N	0	0	63.78	4.15544	172.79	259	2.63906	4.83818	1	1	0
Trichoecius euphallus Fain, 1972	Myocoptidae	Astigmata	within-species	0	0	3NONE	CHELATE	2ECTO	Singleregion	Afrotropic	Afrotropic	Afrotropic	N	F_IMM	N	0.5088	1	0	1	4	94	1	5	99	NA	0	199.993	NA	1.64672e+06	4.18	N	0	0	6.43	1.86097	54.53	189.62	0	3.66305	1	1	0
Trichoecius angolensis Fain, 1972	Myocoptidae	Astigmata	within-species	0	2	3NONE	CHELATE	2ECTO	Singleregion	Afrotropic	Afrotropic	Afrotropic	N	F_IMM	N	1.27947	10	1	1	12	85	2	14	99	NA	0	199.993	NA	1.37578e+06	9.23	N	0	0	41.85	3.73409	65.35	206.8	0.693147	3.50706	1	1	0
Trichoecius otomys Fain, 1970	Myocoptidae	Astigmata	within-genus	1	2	3NONE	CHELATE	2ECTO	Singleregion	Afrotropic	Afrotropic	Afrotropic	N	F_IMM	N	1.01954	2	0	2	2	95	2	4	99	9.5706	9.5706	204.778	2.3253	470051	1.675	N	0	0	114.45	4.74014	69.35	163.63	2.56495	4.44875	2	2	0
Trichoecius hauwaertsi Fain, 1970	Myocoptidae	Astigmata	within-species	0	1	3NONE	CHELATE	2ECTO	Singleregion	Afrotropic	Afrotropic	Afrotropic	N	F_IMM	N	0	6	0	0	0	5	0	0	5	NA	0	199.993	NA	1.10313e+07	3.97	N	0	0	9.1	2.20827	96.4	224.97	0.693147	3.58324	1	1	0
Trichoecius idiuri Fain, 1970	Myocoptidae	Astigmata	within-species	0	1	3NONE	CHELATE	2ECTO	Singleregion	Afrotropic	Afrotropic	Afrotropic	N	F_IMM	N	0.643503	0	0	1	0	0	1	1	1	NA	0	199.993	NA	1.91403e+06	0.97	N	0	0	27.23	3.30432	153.7	244.9	0.693147	3.33932	1	1	0
Trichoecius lemmus Bochkov, 2016	Myocoptidae	Astigmata	within-species	0	11	3NONE	CHELATE	2ECTO	Singleregion	Palearctic	Holarctic	Palearctic	N	F_IMM	N	0	0	1	0	66	0	1	67	67	NA	0	199.993	NA	1.20588e+06	6.39	N	0	0	53.81	3.98546	17.07	-113.59	0	0.41211	1	1	0
Trichoecius hylomyscus Bochkov, OConnor et Skoracki, 2017	Myocoptidae	Astigmata	within-genus	1	2	3NONE	CHELATE	2ECTO	Singleregion	Afrotropic	Afrotropic	Afrotropic	N	F_IMM	N	0.564888	1	1	1	13	85	1	14	99	12.7753	12.7753	206.38	2.3238	2.86029e+06	3.11	N	0	0	18.99	2.94391	145.48	241.17	0.693147	3.74833	2	2	0
Gastronyssus bakeri Fain, 1955	Gastronyssidae	Astigmata	within-family	1	25	2SECONDARY	CHELATE	1ENDO	Multiregion	Multiregion	Multiregion	Afrotropic,Indomalaya	N	IMM	N	2.53923	28	2	2	4	70	2	6	70	43.1883	26.1133	268.812	3.2014	6.43396e+06	1.035	N	0	0	107.438	4.67691	158.034	235.31	1.38629	4.88389	5	3	1
Gastronyssus philippinensis Bochkov et OConnor, 2008	Gastronyssidae	Astigmata	within-species	0	3	2SECONDARY	CHELATE	1ENDO	Singleregion	Indomalaya	Indomalaya	Indomalaya	N	IMM	N	0.544969	10	0	1	1	68	1	2	70	NA	0	199.993	NA	231112	1	N	0	0	135.48	4.90882	200.92	241.16	3.49651	5.4578	1	1	0
Phyllostomonyssus conradyunkeri Fain, 1970	Gastronyssidae	Astigmata	within-family	1	5	3NONE	CHELATE	1ENDO	Singleregion	Neotropic	Neotropic	Neotropic	N	F_IMM	N	2.8497	63	0	1	17	33	1	17	50	23.3706	14.5016	228.397	3.2887	1.30915e+07	0.995	N	0	0	33.1625	3.50142	151.84	236.86	0	3.31555	4	3	1
Rodhainyssus yunkeri Fain, 1956	Gastronyssidae	Astigmata	within-species	0	7	3NONE	CHELATE	1ENDO	Singleregion	Afrotropic	Afrotropic	Afrotropic	N	F_IMM	N	0	3	0	0	0	2	0	0	2	NA	0	199.993	NA	1.39826e+07	0.99	N	0	0	23.8	3.16969	78.97	249.89	0	3.50315	1	1	0
Rodhainyssus longipilis Fain, 1959	Gastronyssidae	Astigmata	within-family	1	4	3NONE	CHELATE	1ENDO	Singleregion	Neotropic	Neotropic	Neotropic	N	F_IMM	N	4.91106	63	3	0	18	14	3	18	32	21.2345	21.2345	210.61	2.1045	1.39732e+07	0.995	N	0	0	13.27	2.58551	143.14	234.73	0	3.23317	2	3	1
Rodhainyssus myotis Fain, 1967	Gastronyssidae	Astigmata	within-family	1	16	3NONE	CHELATE	1ENDO	Multiregion	Multiregion	Multiregion	Afrotropic,Nearctic,Neotropic,Palearctic	N	F_IMM	N	2.50205	7	1	2	32	107	2	33	107	45.932	38.0084	303.306	2.9906	3.31603e+06	1.236	N	0	0	19.438	2.96723	78.8417	162.747	1.54045	4.32071	6	3	1
Rodhainyssus miniopteri Fain, 1967	Gastronyssidae	Astigmata	within-species	0	0	3NONE	CHELATE	1ENDO	Singleregion	Afrotropic	Afrotropic	Afrotropic	N	F_IMM	N	0	2	0	0	18	0	0	18	18	NA	0	199.993	NA	4.94305e+07	0.99	N	0	0	11.46	2.43886	74.56	198.74	0	4.55996	1	1	0
Rodhainyssus eptesicus Fain, 1967	Gastronyssidae	Astigmata	within-family	1	1	3NONE	CHELATE	1ENDO	Multiregion	Multiregion	Multiregion	Afrotropic,Palearctic	N	F_IMM	N	0.663055	4	1	0	9	101	1	10	107	43.2921	43.2921	221.639	1.8347	8.37302e+06	1.5	N	0	0	14.755	2.69158	77.3	171.435	0.693147	4.5796	2	3	1
Rodhainyssus taphozous Fain, 1967	Gastronyssidae	Astigmata	within-species	0	0	3NONE	CHELATE	1ENDO	Singleregion	Afrotropic	Afrotropic	Afrotropic	N	F_IMM	N	1.08883	6	0	2	0	0	2	2	2	NA	0	199.993	NA	3.80001e+06	1	N	0	0	53.35	3.97687	146.96	240.77	0.693147	3.82864	1	1	0
Rodhainyssus emballonurae Fain, 1967	Gastronyssidae	Astigmata	within-species	0	0	3NONE	CHELATE	1ENDO	Singleregion	Indomalaya	Indomalaya	Indomalaya	N	F_IMM	N	0.72983	26	1	0	0	1	1	1	2	NA	0	199.993	NA	1.496e+06	1	N	0	0	5.35	1.6771	233.86	246.94	1.60944	5.01124	1	1	0
Rodhainyssus balantiopteryx Fain, 1967	Gastronyssidae	Astigmata	within-species	0	2	3NONE	CHELATE	1ENDO	Singleregion	Nearctic	Holarctic	Nearctic	N	F_IMM	N	0	3	0	0	0	8	0	0	8	NA	0	199.993	NA	841946	0.99	N	0	0	6.57	1.88251	106.96	216.78	2.19722	4.49077	1	1	0
Rodhainyssus saccopteryx Bochkov et OConnor, 2008	Gastronyssidae	Astigmata	within-species	0	1	3NONE	CHELATE	1ENDO	Singleregion	Neotropic	Neotropic	Neotropic	N	F_IMM	N	1.3042	63	0	0	2	6	0	2	8	NA	0	199.993	NA	1.20188e+07	0.99	N	0	0	8.08	2.08939	153.44	241.8	0	3.30945	1	1	0
Mycteronyssus polli Fain, 1959	Gastronyssidae	Astigmata	within-family	1	1	3NONE	CHELATE	1ENDO	Singleregion	Afrotropic	Afrotropic	Afrotropic	N	F_IMM	N	5.0465	8	0	7	12	58	7	12	70	11.0004	11.0004	205.493	2.3293	5.71372e+06	1.195	N	0	0	215.28	5.37194	111.99	235.27	0.916291	3.71003	2	3	1
Mycteronyssus haplonycteris Bochkov et OConnor , 2008	Gastronyssidae	Astigmata	within-family	1	2	3NONE	CHELATE	1ENDO	Singleregion	Indomalaya	Indomalaya	Indomalaya	N	F_IMM	N	2.38178	10	2	2	4	66	2	6	70	48.3926	48.3926	224.189	1.7689	1.23141e+06	0.995	N	0	0	26.06	3.2604	199.04	243.025	2.8622	5.31618	2	3	1
Opsonyssus brutsaerti Fain, 1959	Gastronyssidae	Astigmata	within-family	1	4	3NONE	CHELATE	1ENDO	Singleregion	Afrotropic	Afrotropic	Afrotropic	N	F_IMM	N	6.08943	7	4	7	5	67	7	12	70	18.6422	11.2209	220.789	3.5486	5.68068e+06	1.01	N	0	0	80.655	4.39018	94.1875	232.458	0.916291	3.92474	4	3	1
Opsonyssus brutsaerti indica Fain, 1959	Gastronyssidae	Astigmata	within-species	0	0	2SECONDARY	CHELATE	2ECTO	Singleregion	Indomalaya	Indomalaya	Indomalaya	N	IMM	N	0	13	0	0	1	69	0	1	70	NA	0	199.993	NA	3.88223e+06	1	N	0	0	58.7	4.07244	184.62	225.74	1.79176	5.10078	1	1	0
Opsonyssus pseudoindicus Bochkov et OConnor, 2008	Gastronyssidae	Astigmata	within-family	1	3	2SECONDARY	CHELATE	2ECTO	Singleregion	Indomalaya	Indomalaya	Indomalaya	N	IMM	N	0.638263	7	1	0	6	68	1	6	70	39.0032	28.1625	233.576	2.8654	1.12762e+06	0.995	N	0	0	47.5	3.86073	189.743	242.923	3.4012	5.14515	3	3	1
Opsonyssus eidoloni Fain, 1959	Gastronyssidae	Astigmata	within-species	0	1	2SECONDARY	CHELATE	2ECTO	Singleregion	Afrotropic	Afrotropic	Afrotropic	N	IMM	N	0	9	0	0	0	70	0	0	70	NA	0	199.993	NA	1.89424e+07	1.08	N	0	0	254.61	5.53973	84.6	233.78	0.693147	3.56388	1	1	0
Opsonyssus pteropodi Bochkov et OConnor, 2008	Gastronyssidae	Astigmata	within-species	0	1	2SECONDARY	CHELATE	2ECTO	Singleregion	Indomalaya	Indomalaya	Indomalaya	N	IMM	N	2.95284	0	4	1	8	57	5	13	70	NA	0	199.993	NA	492950	1	N	0	0	435.61	6.07675	214.4	236.08	2.07944	4.97266	1	1	0
Opsonyssus asiaticus Fain, 1959	Gastronyssidae	Astigmata	within-genus	1	5	3NONE	CHELATE	1ENDO	Singleregion	Indomalaya	Indomalaya	Indomalaya	N	F_IMM	N	2.77885	11	3	5	10	57	5	13	70	9.7812	7.3366	208.552	3.4949	1.27128e+06	0.99	N	0	0	627.947	6.44246	191.62	241.097	3.37872	5.2774	3	2	0
Opsonyssus macroglossus Bochkov et OConnor, 2008	Gastronyssidae	Astigmata	within-species	0	1	3NONE	CHELATE	1ENDO	Singleregion	Indomalaya	Indomalaya	Indomalaya	N	F_IMM	N	0.638263	3	1	0	1	68	1	2	70	NA	0	199.993	NA	3.03095e+06	0.99	N	0	0	16.3	2.79117	194.34	248.02	0	4.67292	1	1	0
Pseudoopsonyssus phyllorhinae (Fain, 1959)	Gastronyssidae	Astigmata	within-genus	1	0	3NONE	CHELATE	1ENDO	Multiregion	Multiregion	Multiregion	Australasia (Papua New Guinea and or Solomon Islands only),Indomalaya	N	F_IMM	N	1.56943	9	0	1	15	7	1	16	23	15.6733	15.6733	207.829	2.2532	3.84943e+06	1	N	0	0	48.445	3.88043	182.395	214.82	1.8718	5.10924	2	2	0
Pseudoopsonyssus zumpti (Fain, 1959)	Gastronyssidae	Astigmata	within-genus	1	0	3NONE	CHELATE	1ENDO	Multiregion	Multiregion	Multiregion	Afrotropic,Indomalaya	N	F_IMM	N	5.5014	8	0	4	27	0	4	27	27	21.3016	21.3016	210.644	2.1676	2.88858e+06	0.99	N	0	0	13.285	2.58664	90	175.705	1.70475	4.86815	2	2	0
Pseudoopsonyssus striatus (Fain, 1967)	Gastronyssidae	Astigmata	within-genus	1	1	3NONE	CHELATE	1ENDO	Singleregion	Palearctic	Holarctic	Palearctic	N	F_IMM	N	3.76161	4	1	2	27	0	3	27	27	22.1075	22.1075	211.046	2.1823	5.50016e+06	0.99	N	0	0	13.58	2.6086	55.825	102.505	2.19722	4.90731	2	2	0
Eidolonyssus ugandae (Fain, 1964)	Gastronyssidae	Astigmata	within-species	0	0	3NONE	CHELATE	1ENDO	Singleregion	Afrotropic	Afrotropic	Afrotropic	N	F_IMM	N	0	9	0	0	0	70	0	0	70	NA	0	199.993	NA	1.89424e+07	1.08	N	0	0	254.61	5.53973	84.6	233.78	0.693147	3.56388	1	1	0
Eidolonyssus myersi Bochkov et OConnor, 2008	Gastronyssidae	Astigmata	within-family	1	2	3NONE	CHELATE	1ENDO	Singleregion	Indomalaya	Indomalaya	Indomalaya	N	F_IMM	N	1.6731	10	2	0	6	66	2	6	70	48.3926	48.3926	224.189	1.7433	2.94547e+06	1.25	N	0	0	31.48	3.44935	170.16	237.7	3.02042	5.43603	2	3	1
Yunkeracarus muris Fain, 1957	Gastronyssidae	Astigmata	within-family	1	12	3NONE	CHELATE	1ENDO	Singleregion	Afrotropic	Afrotropic	Afrotropic	N	F_IMM	N	0.703937	15	1	0	20	79	1	20	99	21.7858	20.5859	231.696	3.2186	7.44574e+06	4.695	N	0	0	75.16	4.31962	95.12	238.1	0.693147	3.60649	4	3	1
Yunkeracarus microti Smith, Whitaker et Giesen, 1985	Gastronyssidae	Astigmata	within-genus	1	2	3NONE	CHELATE	1ENDO	Singleregion	Multiregion	Holarctic	Nearctic,Palearctic	N	F_IMM	N	5.05533	9	2	5	66	0	7	67	67	15.7666	15.7666	207.876	2.1725	9.86436e+06	5.075	N	0	0	34.715	3.54717	46.84	21.015	0.405465	3.74206	2	2	0
Yunkeracarus ascanicus Zabludovskaya, 1989	Gastronyssidae	Astigmata	within-species	0	4	3NONE	CHELATE	1ENDO	Singleregion	Palearctic	Holarctic	Palearctic	N	F_IMM	N	3.80958	0	2	5	60	0	7	67	67	NA	0	199.993	NA	2.18227e+06	5.51	N	0	0	48	3.8712	29.22	69.86	0	3.63574	1	1	0
Yunkeracarus alticola Zabludovskaya, 2008	Gastronyssidae	Astigmata	within-species	0	0	3NONE	CHELATE	1ENDO	Singleregion	Palearctic	Holarctic	Palearctic	N	F_IMM	N	3.82512	0	2	6	59	0	8	67	67	NA	0	199.993	NA	1.22535e+06	4.57	N	0	0	37.69	3.62939	17.88	8.19	0	3.51363	1	1	0
Yunkeracarus faini Hyland et Clark, 1959	Gastronyssidae	Astigmata	within-genus	1	12	3NONE	CHELATE	1ENDO	Multiregion	Multiregion	Multiregion	Nearctic,Neotropic	N	F_IMM	N	1.2201	9	1	1	8	14	2	8	22	20.0397	20.0397	210.013	2.2276	3.13281e+06	3.415	N	0	0	30.325	3.41197	99.625	175.95	2.04769	4.12017	2	2	0
Yunkeracarus apodemi Fain, Lukoschus, Jadin et Ah, 1967	Gastronyssidae	Astigmata	within-genus	1	12	3NONE	CHELATE	1ENDO	Singleregion	Palearctic	Holarctic	Palearctic	N	F_IMM	N	2.40038	14	1	5	10	89	5	10	99	21.6877	13.9087	217.791	3.1884	5.59014e+06	5.4	N	0	0	21.505	3.06829	45.9933	48.79	1.79176	4.61555	3	2	0
Yunkeracarus hylomyscus Bochkov et OConnor, 2008	Gastronyssidae	Astigmata	within-family	1	1	3NONE	CHELATE	1ENDO	Singleregion	Afrotropic	Afrotropic	Afrotropic	N	F_IMM	N	0.564888	12	1	0	14	85	1	14	99	22.3887	22.3887	211.187	2.1122	3.92208e+06	3.67	N	0	0	39.01	3.66382	131.74	235.23	0.693147	3.43495	2	3	1
Sciuracarus paraxeri Fain, 1964	Gastronyssidae	Astigmata	within-species	0	3	3NONE	CHELATE	1ENDO	Singleregion	Afrotropic	Afrotropic	Afrotropic	N	F_IMM	N	0.561193	7	0	1	3	5	1	4	9	NA	0	199.993	NA	3.1721e+06	2.02	N	0	0	222.85	5.4065	74.65	216.63	0.693147	2.96733	1	1	0
Psoroptes ovis (Viborg, 1813)	Psoroptidae	Astigmata	within-order(s)	1	3240	2SECONDARY	CHELATE	2ECTO	Multiregion	Multiregion	Multiregion	Afrotropic,Cosmopolite,Ethiopian-SA,Nearctic,Palearctic	Y	F_IMM	Y	3.05012	12	3	3	24	42	4	24	42	89.7148	16.1665	647.176	5.8798	4.83343e+06	1.5544	Y	0.346154	0.0384615	183368	12.1193	54.6418	132.478	2.15722	4.16196	26	4	1
Psoroptes pienaari Fain, 1970	Psoroptidae	Astigmata	within-species	0	10	2SECONDARY	CHELATE	2ECTO	Singleregion	Afrotropic	Afrotropic	Afrotropic	N	F_IMM	Y	0.502667	3	0	1	6	35	1	7	42	NA	0	199.993	NA	1.17068e+07	1.08	N	0	0	592666	13.2924	100.45	237.8	0.693147	3.48401	1	1	0
Chorioptes bovis (von Hering, 1845)	Psoroptidae	Astigmata	within-order(s)	1	1130	2SECONDARY	CHELATE	2ECTO	Multiregion	Multiregion	Multiregion	Cosmopolite,Ethiopian-SA,Palearctic	Y	F_IMM	Y	1.75925	10	3	2	22	35	4	24	42	77.0222	23.704	384.359	3.8843	335185	1.13889	Y	0.6	0	252954	12.441	69.626	162.278	3.01553	4.51743	10	4	1
Chorioptes texanus Hirst, 1924	Psoroptidae	Astigmata	within-order(s)	1	126	2SECONDARY	CHELATE	2ECTO	Multiregion	Multiregion	Multiregion	Cosmopolite,Palearctic	Y	F_IMM	Y	2.68933	2	3	3	22	35	4	24	42	29.0458	23.2842	239.153	3.2583	1.04604e+06	1.225	Y	0.75	0	241084	12.3929	132.913	152.5	3.41225	5.54734	4	4	1
Chorioptes crewei (Lavoipierre, 1958)	Psoroptidae	Astigmata	within-species	0	20	2SECONDARY	CHELATE	2ECTO	Singleregion	Afrotropic	Afrotropic	Afrotropic	N	F_IMM	Y	0	3	0	0	24	18	0	24	42	NA	0	199.993	NA	3.09897e+06	1	N	0	0	12114.6	9.40216	108.89	259.92	0.693147	3.86682	1	1	0
Chorioptes panda Fain et Leclerc, 1975	Psoroptidae	Astigmata	within-family	1	149	2SECONDARY	CHELATE	2ECTO	Singleregion	Palearctic	Holarctic	Palearctic	N	F_IMM	Y	1.13987	0	1	1	3	25	2	3	28	17.0604	17.0604	208.523	2.2304	2.69246e+06	1.56	N	0	0	108857	11.5978	106.72	96.075	1.79176	4.8747	2	3	1
Choriotodectes impala Fain, 1975	Psoroptidae	Astigmata	within-species	0	0	2SECONDARY	CHELATE	2ECTO	Singleregion	Afrotropic	Afrotropic	Afrotropic	N	F_IMM	Y	0	2	0	0	24	18	0	24	42	NA	0	199.993	NA	3.92687e+06	0.98	N	0	0	52591.7	10.8703	73.05	216.36	0.693147	3.65325	1	1	0
Choriopsoroptes kenyensis Sweatman, Walker and Bindernagel, 1964	Psoroptidae	Astigmata	within-species	0	5	2SECONDARY	CHELATE	2ECTO	Singleregion	Afrotropic	Afrotropic	Afrotropic	N	F_IMM	Y	0.502667	3	0	1	6	35	1	7	42	NA	0	199.993	NA	1.17068e+07	1.08	N	0	0	592666	13.2924	100.45	237.8	0.693147	3.48401	1	1	0
Choriopsoroptes syncerus Fain et Mortelmans, 1975	Psoroptidae	Astigmata	within-species	0	3	2SECONDARY	CHELATE	2ECTO	Singleregion	Afrotropic	Afrotropic	Afrotropic	N	F_IMM	Y	0.502667	3	0	1	6	35	1	7	42	NA	0	199.993	NA	1.17068e+07	1.08	N	0	0	592666	13.2924	100.45	237.8	0.693147	3.48401	1	1	0
Psorochorioptes zumpti Fain, 1963	Psoroptidae	Astigmata	within-species	0	1	2SECONDARY	CHELATE	2ECTO	Singleregion	Afrotropic	Afrotropic	Afrotropic	N	F_IMM	Y	0.555869	3	0	0	24	18	0	24	42	NA	0	199.993	NA	3.20111e+06	0.98	N	0	0	198620	12.1991	61.61	211.04	0	3.00171	1	1	0
Otodectes cynotis (von Hering, 1838)	Psoroptidae	Astigmata	within-order(s)	1	3130	2SECONDARY	CHELATE	2ECTO	Multiregion	Multiregion	Multiregion	Cosmopolite,Nearctic,Neotropic,Palearctic	Y	F_IMM	Y	4.18748	15	3	7	18	26	7	18	28	41.2167	9.6381	325.981	5.5074	1.71061e+07	4.14583	Y	0.357143	0	9686.72	9.17851	67.055	69.2317	0.430783	3.70823	14	4	1
Caparinia setifera (Megnin, 1880)	Psoroptidae	Astigmata	within-species	0	10	2SECONDARY	CHELATE	2ECTO	Singleregion	Afrotropic	Afrotropic	Afrotropic	N	F_IMM	Y	0	0	0	0	5	17	0	5	22	NA	0	199.993	NA	2.42543e+07	2.44	N	0	0	35070.5	10.4651	29.52	228.97	0	4.0582	1	1	0
Caparinia erinacei Fain, 1962	Psoroptidae	Astigmata	within-genus	1	109	2SECONDARY	CHELATE	2ECTO	Singleregion	Afrotropic	Afrotropic	Afrotropic	N	F_IMM	Y	1.02623	3	0	2	3	0	2	5	5	7.7292	7.7292	203.857	2.3854	6.29471e+06	4.485	N	0	0	311.28	5.74069	56.87	218.67	0.693147	3.33879	2	2	0
Caparinia algirus Fain et Portus, 1979	Psoroptidae	Astigmata	within-species	0	20	2SECONDARY	CHELATE	2ECTO	Singleregion	Palearctic	Holarctic	Palearctic	N	F_IMM	Y	1.00202	1	0	2	3	0	2	5	5	NA	0	199.993	NA	815330	2.5	N	0	0	903.98	6.80681	26.26	167.59	1.38629	4.57027	1	1	0
Caparinia tripilis (Michael, 1889)	Psoroptidae	Astigmata	within-genus	1	139	2SECONDARY	CHELATE	2ECTO	Singleregion	Palearctic	Holarctic	Palearctic	N	F_IMM	Y	0.546787	2	0	1	4	0	1	5	5	8.0534	8.0534	204.019	2.3877	3.2017e+06	4.64	N	0	0	777.95	6.65666	54.11	60.39	0.693147	4.51809	2	2	0
Caparinia lophiomys Fain, 1975	Psoroptidae	Astigmata	within-order(s)	1	1	2SECONDARY	CHELATE	2ECTO	Multiregion	Multiregion	Multiregion	Afrotropic,Palearctic	N	F_IMM	Y	0.559775	0	0	1	3	7	1	4	11	120.025	120.025	260.005	0.6733	8.83515e+06	2.41	N	0	0	407.4	6.0098	33.81	233.68	0.693147	3.46932	2	4	1
Echimyalges belluominii Fain, 1967	Psoroptidae	Astigmata	within-species	0	2	2SECONDARY	CHELATE	2ECTO	Singleregion	Neotropic	Neotropic	Neotropic	N	F_IMM	N	0	3	0	0	5	23	0	5	28	NA	0	199.993	NA	859665	1	N	0	0	599.99	6.39691	134.87	194.24	2.19722	4.62183	1	1	0
Hyracoptes emersoni Fain et Lukoschus, 1981	Psoroptidae	Astigmata	within-species	0	4	2SECONDARY	CHELATE	2ECTO	Singleregion	Afrotropic	Afrotropic	Afrotropic	N	F_IMM	Y	0	18	0	0	0	0	0	0	0	NA	0	199.993	NA	3.3079e+06	1.22	N	0	0	3174.99	8.06306	151.82	245.11	0.693147	3.86052	1	1	0
Trouessalges pecari Fonseca, 1954	Psoroptidae	Astigmata	within-species	0	2	2SECONDARY	CHELATE	2ECTO	Singleregion	Neotropic	Neotropic	Neotropic	N	F_IMM	N	0.772002	55	0	1	0	1	1	1	2	NA	0	199.993	NA	1.57714e+07	1.56	N	0	0	21133.7	9.95862	134.44	231.2	0	3.3297	1	1	0
Psoralges libertus Trouessart, 1896	Psoroptidae	Astigmata	within-species	0	13	2SECONDARY	CHELATE	2ECTO	Singleregion	Neotropic	Neotropic	Neotropic	N	F_IMM	Y	0.621162	61	0	0	1	0	0	1	1	NA	0	199.993	NA	1.25314e+07	1	N	0	0	4800	8.47637	148.14	239.73	0	3.10279	1	1	0
Psoralges andrei Fain et Johnston, 1964	Psoroptidae	Astigmata	within-species	0	10	2SECONDARY	CHELATE	2ECTO	Singleregion	Neotropic	Neotropic	Neotropic	N	F_IMM	Y	0	7	0	0	1	1	0	1	2	NA	0	199.993	NA	1.80639e+06	1	N	0	0	4375.8	8.38384	157.98	250.62	0	1.4327	1	1	0
Acaroptes vombatus Womersley, 1953	Psoroptidae	Astigmata	within-species	0	13	2SECONDARY	CHELATE	2ECTO	Singleregion	Australasia	Australasia	Australasia	N	F_IMM	Y	0.501255	1	0	1	0	0	1	1	1	NA	0	199.993	NA	308389	1	N	0	0	26000	10.1659	64.51	129.65	0.693147	3.30358	1	1	0
Acaroptes womersleyi Fain, 1965	Psoroptidae	Astigmata	within-species	0	2	2SECONDARY	CHELATE	2ECTO	Singleregion	Australasia	Australasia	Australasia	N	F_IMM	Y	0.501255	1	0	1	0	0	1	1	1	NA	0	199.993	NA	308389	1	N	0	0	26000	10.1659	64.51	129.65	0.693147	3.30358	1	1	0
Edentalges bradypus Fonseca, 1954	Psoroptidae	Astigmata	within-species	0	12	2SECONDARY	CHELATE	2ECTO	Singleregion	Neotropic	Neotropic	Neotropic	N	F_IMM	Y	0	7	0	0	1	1	0	1	2	NA	0	199.993	NA	1.80639e+06	1	N	0	0	4375.8	8.38384	157.98	250.62	0	1.4327	1	1	0
Edentalges choloepi Fain, 1964	Psoroptidae	Astigmata	within-species	0	14	2SECONDARY	CHELATE	2ECTO	Singleregion	Neotropic	Neotropic	Neotropic	N	F_IMM	Y	0	16	0	0	0	2	0	0	2	NA	0	199.993	NA	3.90096e+06	1	N	0	0	6646.5	8.80185	184.67	252.37	0	1.77156	1	1	0
Edentalges quadrilobatus Fonseca, 1954	Psoroptidae	Astigmata	within-species	0	4	2SECONDARY	CHELATE	2ECTO	Singleregion	Neotropic	Neotropic	Neotropic	N	F_IMM	Y	0.621162	59	0	0	1	0	0	1	1	NA	0	199.993	NA	1.24475e+07	1	N	0	0	29531.8	10.2932	149.93	240.94	0	2.88424	1	1	0
Myoproctalges surinamensis Fain et Lukoschus, 1974	Psoroptidae	Astigmata	within-species	0	3	2SECONDARY	CHELATE	2ECTO	Singleregion	Neotropic	Neotropic	Neotropic	N	F_IMM	Y	0	5	0	0	0	0	0	0	0	NA	0	199.993	NA	1.23043e+06	1.97	N	0	0	954.87	6.86158	160.78	254.12	0	1.39128	1	1	0
Marsupialges misonnei Fain, 1963	Psoroptidae	Astigmata	within-order(s)	1	8	2SECONDARY	CHELATE	2ECTO	Singleregion	Neotropic	Neotropic	Neotropic	N	F_IMM	N	1.68768	62	2	1	3	26	3	4	28	208.656	39.2913	423.638	2.7147	5.99493e+06	5.472	N	0	0	1954.29	7.57778	147.428	236.6	0.182322	3.37184	5	4	1
Makialges lepilemuri Gaud et Till, 1957	Psoroptidae	Astigmata	within-genus	1	6	2SECONDARY	CHELATE	2ECTO	Singleregion	Afrotropic_MA	Afrotropic	Afrotropic (Madagascar only)	N	F_IMM	N	0.523082	0	0	1	2	5	1	2	7	15.0045	15.0045	207.495	2.1986	38245.8	1.01	N	0	0	716.195	6.57395	115.75	218.68	1.8718	3.02042	2	2	0
Makialges lobatus Fain, 1966	Psoroptidae	Astigmata	within-species	0	3	2SECONDARY	CHELATE	2ECTO	Singleregion	Afrotropic_MA	Afrotropic	Afrotropic (Madagascar only)	N	F_IMM	N	0.523082	0	0	1	1	5	1	2	7	NA	0	199.993	NA	35030.1	1.02	N	0	0	763.36	6.63773	57.89	238.61	1.38629	2.5177	1	1	0
Galagalges congolensis Fain, 1963	Psoroptidae	Astigmata	within-species	0	11	2SECONDARY	CHELATE	2ECTO	Singleregion	Afrotropic	Afrotropic	Afrotropic	N	F_IMM	N	1.11304	6	1	0	4	1	1	5	6	NA	0	199.993	NA	5.18368e+06	1.6	N	0	0	191.96	5.25729	80.12	217.3	0.693147	3.24921	1	1	0
Cheirogalalges evansi Fain, 1963	Psoroptidae	Astigmata	within-genus	1	5	2SECONDARY	CHELATE	2ECTO	Singleregion	Afrotropic_MA	Afrotropic	Afrotropic (Madagascar only)	N	F_IMM	N	0	0	0	0	1	6	0	1	7	11.2016	11.2016	205.593	2.3403	117900	2.15	N	0	0	321.39	5.77266	126.355	221.73	1.8718	3.23238	2	2	0
Daubentonialges brygooi Fain, 1972	Psoroptidae	Astigmata	within-species	0	3	2SECONDARY	CHELATE	2ECTO	Singleregion	Afrotropic_MA	Afrotropic	Afrotropic (Madagascar only)	N	F_IMM	N	0	0	0	0	0	0	0	0	0	NA	0	199.993	NA	141980	1.01	N	0	0	2731.37	7.91256	149.13	217	1.38629	3.2581	1	1	0
Gaudalges propitheci (Gaud et Till, 1957)	Psoroptidae	Astigmata	within-species	0	12	2SECONDARY	CHELATE	2ECTO	Singleregion	Afrotropic_MA	Afrotropic	Afrotropic (Madagascar only)	N	F_IMM	N	0.50029	0	0	1	1	0	1	2	2	NA	0	199.993	NA	65373.1	1.02	N	0	0	3588.26	8.18542	58.13	235.37	1.38629	2.7447	1	1	0
Gaudalges brevisetosus Bochkov et OConnor, 2006	Psoroptidae	Astigmata	within-species	0	5	2SECONDARY	CHELATE	2ECTO	Singleregion	Afrotropic_MA	Afrotropic	Afrotropic (Madagascar only)	N	F_IMM	N	0.511491	0	0	1	1	5	1	2	7	NA	0	199.993	NA	5720.16	1.53	N	0	0	1699.85	7.4383	105.09	237.79	2.30259	3.01553	1	1	0
Gaudalges caparti Fain, 1963	Psoroptidae	Astigmata	within-family	1	11	2SECONDARY	CHELATE	2ECTO	Singleregion	Afrotropic_MA	Afrotropic	Afrotropic (Madagascar only)	N	F_IMM	N	0.511491	0	0	1	2	5	1	2	7	20.5205	20.5205	210.253	2.0961	47384.9	1.515	N	0	0	1307.92	7.1762	141.185	217.615	2.25129	3.44442	2	3	1
Gaudalges haymani Fain, 1963	Psoroptidae	Astigmata	within-genus	1	5	2SECONDARY	CHELATE	2ECTO	Singleregion	Afrotropic_MA	Afrotropic	Afrotropic (Madagascar only)	N	F_IMM	N	0.511491	0	0	1	1	5	1	2	7	8.821	8.821	204.403	2.3644	15688.3	1.315	N	0	0	2038.42	7.61993	130.61	225.975	2.25129	3.37912	2	2	0
Gaudalges averianovi Bochkov, 2018	Psoroptidae	Astigmata	within-species	0	2	2SECONDARY	CHELATE	2ECTO	Singleregion	Afrotropic_MA	Afrotropic	Afrotropic (Madagascar only)	N	F_IMM	N	0.523082	0	0	1	1	5	1	2	7	NA	0	199.993	NA	35030.1	1.02	N	0	0	763.36	6.63773	57.89	238.61	1.38629	2.5177	1	1	0
Lemuralges intermedius Fain, 1963	Psoroptidae	Astigmata	within-order(s)	1	11	2SECONDARY	CHELATE	2ECTO	Singleregion	Afrotropic_MA	Afrotropic	Afrotropic (Madagascar only)	N	F_IMM	N	0.523082	0	0	1	2	5	1	2	7	44.092	34.3303	258.393	2.8423	53777.3	1.16	N	0	0	1911.15	7.55546	112.358	221.395	1.8718	3.30046	4	4	1
Lemuralges propithecus Bochkov, Klompen, Junge at Williams, 2015	Psoroptidae	Astigmata	within-species	0	11	2SECONDARY	CHELATE	2ECTO	Singleregion	Afrotropic_MA	Afrotropic	Afrotropic (Madagascar only)	N	F_IMM	N	0.50029	0	0	1	1	0	1	2	2	NA	0	199.993	NA	39817.1	1.01	N	0	0	6568.99	8.79012	183.83	198.34	2.48491	3.78237	1	1	0
Cebalges gaudi Fain, 1962	Psoroptidae	Astigmata	within-family	1	10	2SECONDARY	CHELATE	2ECTO	Singleregion	Neotropic	Neotropic	Neotropic	N	F_IMM	N	1.06459	42	1	2	2	12	2	4	16	9.4555	9.4555	204.72	2.3288	5.59994e+06	1.03	N	0	0	2882.18	7.9663	185.38	240.835	0.916291	3.59731	2	3	1
Alouattalges corbeti Fain, 1963	Psoroptidae	Astigmata	within-species	0	2	2SECONDARY	CHELATE	2ECTO	Singleregion	Neotropic	Neotropic	Neotropic	N	F_IMM	N	1.13447	2	1	0	2	13	1	3	16	NA	0	199.993	NA	2.51685e+06	1.42	N	0	0	6398.31	8.76379	182.34	250.82	0	3.19006	1	1	0
Fonsecalges johnjadini Fain, 1962	Psoroptidae	Astigmata	within-genus	1	19	2SECONDARY	CHELATE	2ECTO	Singleregion	Neotropic	Neotropic	Neotropic	N	F_IMM	N	0.607576	0	1	0	5	10	1	6	16	1.0729	1.0729	200.529	2.4423	368505	2.31	N	0	0	316.105	5.75607	103.91	232.985	2.19722	4.01764	2	2	0
Cebalgoides cebi Fain, 1963	Psoroptidae	Astigmata	within-order(s)	1	5	2SECONDARY	CHELATE	2ECTO	Singleregion	Neotropic	Neotropic	Neotropic	N	F_IMM	N	1.11847	42	1	2	5	12	2	6	16	23.8189	16.6372	220.221	3.2804	4.64192e+06	1.32	N	0	0	1910.03	7.55488	155.823	252.43	1.67398	4.2007	3	4	1
Procebalges pitheciae Fain, 1963	Psoroptidae	Astigmata	within-species	0	2	2SECONDARY	CHELATE	2ECTO	Singleregion	Neotropic	Neotropic	Neotropic	N	F_IMM	N	0	0	0	0	0	16	0	0	16	NA	0	199.993	NA	2.27202e+06	1.02	N	0	0	2109.55	7.65423	193.57	254.89	0	1.23547	1	1	0
Schizopodalges lagothricola Fain, 1963	Psoroptidae	Astigmata	within-species	0	1	2SECONDARY	CHELATE	2ECTO	Singleregion	Neotropic	Neotropic	Neotropic	N	F_IMM	N	0.528817	1	0	0	3	13	0	3	16	NA	0	199.993	NA	797455	1.01	N	0	0	6263.69	8.74252	226.56	257.89	0	0.71295	1	1	0
Nasalialges borneensis Fain et Nadchatram, 1979	Psoroptidae	Astigmata	within-species	0	4	2SECONDARY	CHELATE	2ECTO	Singleregion	Indomalaya	Indomalaya	Indomalaya	N	F_IMM	N	0	3	0	0	13	0	0	13	13	NA	0	199.993	NA	574820	1.02	N	0	0	12265.6	9.41456	257.08	250.21	1.60944	3.42328	1	1	0
Rhyncoptes recurvidens Lawrence, 1956	Rhyncoptidae	Astigmata	within-species	0	5	2SECONDARY	CHELATE	1ENDO	Singleregion	Afrotropic	Afrotropic	Afrotropic	N	F_IMM	N	0	7	0	0	0	0	0	0	0	NA	0	199.993	NA	8.46104e+06	1.51	N	0	0	14936	9.61153	76.85	211.2	0	3.32719	1	1	0
Rhyncoptes anastosi (Fain, 1962)	Rhyncoptidae	Astigmata	within-family	1	11	2SECONDARY	CHELATE	1ENDO	Singleregion	Neotropic	Neotropic	Neotropic	N	F_IMM	N	0.557697	0	0	1	6	10	1	6	16	22.676	22.676	211.331	2.1408	36947.5	1.92	N	0	0	527.28	6.26773	124.305	234.965	3.29584	5.30002	2	3	1
Rhyncoptes cebi (Fain, 1964)	Rhyncoptidae	Astigmata	within-species	0	0	2SECONDARY	CHELATE	1ENDO	Singleregion	Neotropic	Neotropic	Neotropic	N	F_IMM	N	1.11847	1	1	1	2	12	2	4	16	NA	0	199.993	NA	3.10589e+06	1.01	N	0	0	2509.68	7.82791	192.99	252.69	0	2.27727	1	1	0
Rhyncoptes cercopitheci (Fain, 1964)	Rhyncoptidae	Astigmata	within-species	0	1	2SECONDARY	CHELATE	1ENDO	Singleregion	Afrotropic	Afrotropic	Afrotropic	N	F_IMM	N	1.60387	2	0	1	12	0	1	13	13	NA	0	199.993	NA	262405	1.02	N	0	0	3627.73	8.19636	226.67	252.98	2.19722	4.01926	1	1	0
Saimirioptes paradoxus Fain, 1968	Rhyncoptidae	Astigmata	within-species	0	3	2SECONDARY	CHELATE	1ENDO	Singleregion	Neotropic	Neotropic	Neotropic	N	F_IMM	N	0.591602	7	1	0	3	12	1	4	16	NA	0	199.993	NA	3.16642e+06	1	N	0	0	749.47	6.61937	186.86	253.03	0	1.72811	1	1	0
Saimirioptes hershkovitzi OConnor, 1987	Rhyncoptidae	Astigmata	within-species	0	5	2SECONDARY	CHELATE	1ENDO	Singleregion	Neotropic	Neotropic	Neotropic	N	F_IMM	N	1.06089	42	0	2	2	12	2	4	16	NA	0	199.993	NA	1.07689e+07	1.05	N	0	0	2758.38	7.9224	154.19	241.17	0	3.04927	1	1	0
Ursicoptes americanus Fain et Johnston, 1970	Rhyncoptidae	Astigmata	within-genus	1	33	2SECONDARY	CHELATE	1ENDO	Singleregion	Nearctic	Holarctic	Nearctic	N	F_IMM	N	1.14067	9	1	2	1	25	2	3	28	5.3247	5.3247	202.655	2.3343	9.65015e+06	2.025	N	0	0	241102	12.393	51.94	3.89	0	2.52172	2	2	0
Ursicoptes procyoni Fain et Wilson, 1979	Rhyncoptidae	Astigmata	within-species	0	12	2SECONDARY	CHELATE	1ENDO	Singleregion	Nearctic	Holarctic	Nearctic	N	F_IMM	N	0	10	0	0	2	26	0	2	28	NA	0	199.993	NA	1.17036e+07	3.06	N	0	0	6373.72	8.75994	63.25	111.84	0	3.68311	1	1	0
Bochkovocoptes otomys OConnor, 2019	Bochkovocoptidae	Astigmata	within-species	0	1	2SECONDARY	CHELATE	1ENDO	Singleregion	Afrotropic	Afrotropic	Afrotropic	N	F_IMM	N	0.59953	2	0	0	4	95	0	4	99	NA	0	199.993	NA	172855	1.59	N	0	0	120	4.78749	101.67	213	3.13549	4.73356	1	1	0
Chirorhynchobia urodermae Fain, 1968	Chirorhynchobiidae	Astigmata	within-species	0	5	2SECONDARY	CHELATE	2ECTO	Singleregion	Neotropic	Neotropic	Neotropic	N	F_IMM	N	2.38594	63	0	1	16	33	1	17	50	NA	0	199.993	NA	1.28774e+07	0.99	N	0	0	16.28	2.78994	152.59	237.52	0	3.3562	1	1	0
Chirorhynchobia matsoni Yunker, 1970	Chirorhynchobiidae	Astigmata	within-species	0	13	2SECONDARY	CHELATE	2ECTO	Singleregion	Neotropic	Neotropic	Neotropic	N	F_IMM	N	0.544187	1	0	0	1	49	0	1	50	NA	0	199.993	NA	8.63147e+06	0.99	N	0	0	15.15	2.718	128.98	221.14	0	3.82777	1	1	0
Chirorhynchobia glossophaga Bochkov, Klompen et OConnor, 2008	Chirorhynchobiidae	Astigmata	within-species	0	3	2SECONDARY	CHELATE	2ECTO	Singleregion	Neotropic	Neotropic	Neotropic	N	F_IMM	N	0	58	0	0	4	46	0	4	50	NA	0	199.993	NA	1.54659e+07	1	N	0	0	9.97	2.29958	141.96	230.99	0	3.47041	1	1	0
Lemurnyssus galagoensis Fain, 1957	Lemurnyssidae	Astigmata	within-species	0	0	1PRIMARY	PIERCING	1ENDO	Singleregion	Afrotropic	Afrotropic	Afrotropic	N	F_IMM	N	1.11304	6	1	0	4	1	1	5	6	NA	0	199.993	NA	5.18368e+06	1.6	N	0	0	191.96	5.25729	80.12	217.3	0.693147	3.24921	1	1	0
Mortelmansia longus Fain, 1959	Lemurnyssidae	Astigmata	within-species	0	3	1PRIMARY	PIERCING	1ENDO	Singleregion	Neotropic	Neotropic	Neotropic	N	F_IMM	N	0.591602	7	1	0	3	12	1	4	16	NA	0	199.993	NA	3.16642e+06	1	N	0	0	749.47	6.61937	186.86	253.03	0	1.72811	1	1	0
Mortelmansia brevis Fain, 1959	Lemurnyssidae	Astigmata	within-species	0	4	1PRIMARY	PIERCING	1ENDO	Singleregion	Neotropic	Neotropic	Neotropic	N	F_IMM	N	0.591602	7	1	0	3	12	1	4	16	NA	0	199.993	NA	3.16642e+06	1	N	0	0	749.47	6.61937	186.86	253.03	0	1.72811	1	1	0
Mortelmansia duboisi Fain, 1964	Lemurnyssidae	Astigmata	within-species	0	2	1PRIMARY	PIERCING	1ENDO	Singleregion	Neotropic	Neotropic	Neotropic	N	F_IMM	N	0.607576	0	1	0	5	10	1	6	16	NA	0	199.993	NA	604264	2.31	N	0	0	290.21	5.6706	99.39	249.92	1.09861	4.13469	1	1	0
Pneumocoptes penrosei (Weidman, 1917)	Pneumocoptidae	Astigmata	within-species	0	10	2SECONDARY	CHELATE	1ENDO	Singleregion	Nearctic	Holarctic	Nearctic	N	F_IMM	N	0	0	0	0	1	8	0	1	9	NA	0	199.993	NA	1.82331e+06	4.43	N	0	0	797.05	6.68092	35.98	108.78	0	2.20827	1	1	0
Pneumocoptes tiollaisi Doby, 1963	Pneumocoptidae	Astigmata	within-species	0	3	2SECONDARY	CHELATE	1ENDO	Singleregion	Palearctic	Holarctic	Palearctic	N	F_IMM	N	4.75702	15	0	8	59	0	8	67	67	NA	0	199.993	NA	8.2693e+06	4.31	N	0	0	20.73	3.03158	49.95	38.21	0.693147	4.25007	1	1	0
[truncated: 27 more rows]
